# Supplementary material for: Crystal structure of silver carbonate iodide Ag10(CO3)3I4
Source: Acta Crystallogr E Crystallogr Commun. 2021 Jun 25;77(Pt 7):734–8. doi: 10.1107/S2056989021006022 (PMC8382059; doi:10.1107/S2056989021006022)
Supplement: Supplementary file 1 [file e-77-00734-sup1.cif]

##############################################################################
#                                                                            #
# This CIF contains the data in a paper accepted for publication in          #
# Acta Crystallographica Section E. It conforms to the requirements of       #
# Notes for Authors for Acta Crystallographica Section E, and has been       #
# peer reviewed under the auspices of the IUCr Commission on Journals.       #
#                                                                            #
# Full details of the Crystallographic Information File format               #
# are given in the paper "The Crystallographic Information File (CIF):       #
# a New Standard Archive File for Crystallography" by S. R. Hall, F. H.      #
# Allen and I. D. Brown [Acta Cryst. (1991), A47, 655-685].                  #
#                                                                            #
# The current version of the core CIF dictionary is obtainable from          #
# ftp://ftp.iucr.org/pub/cif_core.dic.                                       #
#                                                                            #
# Software is freely available for graphical display of the structure(s)     #
# in this CIF. For information consult the CIF software page                 #
# http://www.iucr.org/resources/cif/software.                                #
#                                                                            #
# This file may be used for bona fide research purposes within the           #
# scientific community so long as proper attribution is given to the journal # 
# article from which it was obtained.                                        #
#                                                                            #
##############################################################################
data_global
_audit_creation_method     'APEX3 v2018.1-0'
_journal_date_recd_electronic     2021-03-01
_journal_date_accepted     2021-06-09
_journal_name_full     'Acta Crystallographica, Section E'
_journal_year     2021
_journal_volume     77
_journal_issue      7
_journal_page_first     734
_journal_page_last     738
_journal_paper_category     GI
_journal_paper_doi     10.1107/S2056989021006022
_journal_coeditor_code     WM5603
_publ_contact_author_name
;
Yuta Matsushima
;
_publ_contact_author_address
;
Chemistry and Chemical Engineering, Yamagata University, 4-3-16 Jonan,
 Yonezawa-shi, Yamagata, 992-8510, Japan
;
_publ_contact_author_email     'ymatsush@yz.yamagata-u.ac.jp'
_publ_contact_author_fax     ?
_publ_contact_author_phone     ?
_publ_section_title
;
Crystal structure of the silver carbonate iodide Ag~10~(CO~3~)~3~I~4~
;
_publ_section_title_footnote     .
loop_
    _publ_author_name
    _publ_author_footnote
    _publ_author_address
    'Suzuki, Ryoji' .
;
Chemistry and Chemical Engineering, Yamagata University, 4-3-16 Jonan,
 Yonezawa, 992-8510, Japan
;
    'Watanabe, Yuta' .
;
Chemistry and Chemical Engineering, Yamagata University, 4-3-16 Jonan,
 Yonezawa, 992-8510, Japan
;
    'Yamane, Hisanori' .
;
Institute of Multidisciplinary Research for Advanced Materials, Tohoku
University, 2-1-1 Katahira, Aoba-ku, Sendai, 980- 8577,
Japan
;
    'Kitaura, Mamoru' .
;
Faculty of Science, Yamagata University, 1-4-12 Kojirakawa-machi, Yamagata,
 990-8560, Japan
;
    'Uchida, Kento' .
;
Chemistry and Chemical Engineering, Yamagata University, 4-3-16 Jonan,
 Yonezawa, 992-8510, Japan
;
    'Matsushima, Yuta' .
;
Chemistry and Chemical Engineering, Yamagata University, 4-3-16 Jonan,
 Yonezawa, 992-8510, Japan
;
_publ_section_synopsis
;
The new silver carbonate iodide, Ag~10~(CO~3~)~3~I~4~, comprises layers of I
atoms, Ag atoms, and CO~3~ groups stacked along [10\=1].
;
data_I
_audit_creation_method     'SHELXL-2014/7'
_chemical_name_systematic
;
Decasilver(I) tris(carbonate) tetraidodide
;
_chemical_name_common     ?
_chemical_formula_moiety     ?
_chemical_formula_sum     'C3 Ag10 I4 O9'
_chemical_formula_iupac     'Ag10 (C O3)3 I4'
_chemical_formula_weight     1766.33
_chemical_melting_point     ?
_space_group_crystal_system     monoclinic
_space_group_name_H-M_alt     'P 21/c'
_space_group_name_Hall     '-P 2ybc'
loop_
    _space_group_symop_operation_xyz
    'x, y, z'
    '-x, y+1/2, -z+1/2'
    '-x, -y, -z'
    'x, -y-1/2, z-1/2'
_cell_length_a     14.2342(11)
_cell_length_b     35.421(3)
_cell_length_c     16.9683(12)
_cell_angle_alpha     90
_cell_angle_beta     122.725(3)
_cell_angle_gamma     90
_cell_volume     7197.3(10)
_cell_formula_units_Z     16
_cell_measurement_reflns_used     4917
_cell_measurement_theta_min     2.6789
_cell_measurement_theta_max     35.6244
_cell_measurement_temperature     90.(2)
_exptl_crystal_description     platelet
_exptl_crystal_colour
;
brown transparent (black AgI precipiated on the surface)
;
_exptl_crystal_size_max     0.252
_exptl_crystal_size_mid     0.245
_exptl_crystal_size_min     0.078
_exptl_crystal_density_diffrn     6.520
_exptl_crystal_density_meas     ?
_exptl_crystal_F_000     12352
_exptl_absorpt_coefficient_mu     17.528
_exptl_absorpt_correction_type     multi-scan
_exptl_absorpt_process_details
;
(<i>SADABS</i>; Krause <i>et al.</i>, 2015)
;
_exptl_absorpt_correction_T_min     0.3758
_exptl_absorpt_correction_T_max     0.7461
_diffrn_ambient_temperature     90(2)
_diffrn_source     'micro focus sealed tube'
_diffrn_radiation_type     MoK\a
_diffrn_radiation_wavelength     0.71073
_diffrn_radiation_monochromator     ?
_diffrn_measurement_device_type     'Bruker D8 goniometer'
_diffrn_measurement_method     '\w scans'
_diffrn_detector_area_resol_mean     7.3910
_diffrn_reflns_number     75437
_diffrn_reflns_av_R_equivalents     0.0426
_diffrn_reflns_av_unetI/netI     0.0335
_diffrn_reflns_theta_min     2.053
_diffrn_reflns_theta_max     27.485
_diffrn_reflns_theta_full     25.242
_diffrn_measured_fraction_theta_max     0.943
_diffrn_measured_fraction_theta_full     0.943
_diffrn_reflns_limit_h_min     -18
_diffrn_reflns_limit_h_max     18
_diffrn_reflns_limit_k_min     -45
_diffrn_reflns_limit_k_max     46
_diffrn_reflns_limit_l_min     -22
_diffrn_reflns_limit_l_max     22
_refine_special_details     ?
_reflns_number_total     15568
_reflns_number_gt     13140
_reflns_threshold_expression     'I > 2\s(I)'
_refine_ls_structure_factor_coef     Fsqd
_refine_ls_matrix_type     full
_refine_ls_R_factor_all     0.0689
_refine_ls_R_factor_gt     0.0573
_refine_ls_wR_factor_gt     0.1172
_refine_ls_wR_factor_ref     0.1256
_refine_ls_goodness_of_fit_ref     1.140
_refine_ls_restrained_S_all     1.137
_refine_ls_number_reflns     15568
_refine_ls_number_parameters     937
_refine_ls_number_restraints     90
_refine_ls_weighting_scheme     calc
_refine_ls_weighting_details
            'w=1/[\s^2^(Fo^2^)+(0.0103P)^2^+615.6616P] where P=(Fo^2^+2Fc^2^)/3'
_atom_sites_solution_primary     direct
_refine_ls_shift/su_max     0.001
_refine_ls_shift/su_mean     0.000
_refine_diff_density_max     2.215
_refine_diff_density_min     -2.615
_refine_ls_extinction_method     none
_refine_ls_extinction_coef     .
loop_
    _atom_type_symbol
    _atom_type_description
    _atom_type_scat_dispersion_real
    _atom_type_scat_dispersion_imag
    _atom_type_scat_source
    'I' 'I' -0.4742 1.8119
                         'International Tables Vol C Tables 4.2.6.8 and 6.1.1.4'
    'Ag' 'Ag' -0.8971 1.1015
                         'International Tables Vol C Tables 4.2.6.8 and 6.1.1.4'
    'O' 'O' 0.0106 0.0060
                         'International Tables Vol C Tables 4.2.6.8 and 6.1.1.4'
    'C' 'C' 0.0033 0.0016
                         'International Tables Vol C Tables 4.2.6.8 and 6.1.1.4'
_computing_data_collection
;
APEX3 (Bruker, 2017)
;
_computing_cell_refinement
;
SAINT (Bruker, 2017)
;
_computing_data_reduction
;
SAINT (Bruker, 2017)
;
_computing_structure_solution
;
SHELXT (Sheldrick, 2015a)
;
_computing_structure_refinement
;
SHELXL (Sheldrick, 2015b)
;
_computing_molecular_graphics
;
<i>VESTA</i> (Momma & Izumi, 2011)
;
_computing_publication_material
;
pubCIF (Westrip, 2010)
;
loop_
    _atom_site_type_symbol
    _atom_site_label
    _atom_site_fract_x
    _atom_site_fract_y
    _atom_site_fract_z
    _atom_site_U_iso_or_equiv
    _atom_site_adp_type
    _atom_site_calc_flag
    _atom_site_occupancy
    _atom_site_disorder_assembly
    _atom_site_disorder_group
    Ag Ag1 0.08682(9) 0.06634(3) 0.20445(7) 0.0138(2) Uani d 1 . .
    Ag Ag2 0.27633(10) 0.03132(3) 0.41983(8) 0.0169(2) Uani d 1 . .
    Ag Ag3 0.55662(9) 0.46648(3) 0.19380(7) 0.0150(2) Uani d 1 . .
    Ag Ag4 0.26078(8) 0.57090(3) 0.60251(7) 0.01221(19) Uani d 1 . .
    Ag Ag5 0.03496(8) 0.15772(3) 0.17435(7) 0.0125(2) Uani d 1 . .
    Ag Ag6 0.23310(9) 0.18599(3) 0.38229(8) 0.0156(2) Uani d 1 . .
    Ag Ag7 0.43490(10) 0.37201(3) 0.05335(8) 0.0184(2) Uani d 1 . .
    Ag Ag8 0.57487(9) 0.31065(3) 0.19823(7) 0.0148(2) Uani d 1 . .
    Ag Ag9 0.25196(9) 0.84280(3) 0.09874(7) 0.0160(2) Uani d 1 . .
    Ag Ag10 0.07104(9) 0.75160(3) 0.45762(8) 0.0156(2) Uani d 1 . .
    Ag Ag11 0.07064(9) 0.31349(3) 0.19972(7) 0.0156(2) Uani d 1 . .
    Ag Ag12 0.24584(10) 0.27747(3) 0.39764(8) 0.0180(2) Uani d 1 . .
    Ag Ag13 0.55343(9) 0.21817(3) 0.18150(8) 0.0157(2) Uani d 1 . .
    Ag Ag14 0.27216(9) 0.67637(3) 0.12176(7) 0.0126(2) Uani d 1 . .
    Ag Ag15 0.05820(8) 0.40832(3) 0.19626(7) 0.0130(2) Uani d 1 . .
    Ag Ag16 0.24072(8) 0.44444(3) 0.40286(7) 0.0129(2) Uani d 1 . .
    Ag Ag17 0.42669(9) 0.12869(3) 0.03557(7) 0.0136(2) Uani d 1 . .
    Ag Ag18 0.58339(9) 0.05792(3) 0.20303(7) 0.0132(2) Uani d 1 . .
    Ag Ag19 0.22274(9) 0.59037(3) 0.06770(8) 0.0181(2) Uani d 1 . .
    Ag Ag20 0.04730(9) 0.00277(3) 0.43913(7) 0.0156(2) Uani d 1 . .
    Ag Ag21 0.08463(9) 0.56456(3) 0.20467(7) 0.0129(2) Uani d 1 . .
    Ag Ag22 0.24736(9) 0.53034(3) 0.40259(7) 0.0143(2) Uani d 1 . .
    Ag Ag23 0.46246(8) 0.47035(3) 0.32099(7) 0.0122(2) Uani d 1 . .
    Ag Ag24 0.27468(9) 0.42928(3) 0.12342(8) 0.0154(2) Uani d 1 . .
    Ag Ag25 0.04870(8) 0.65006(3) 0.19101(7) 0.0132(2) Uani d 1 . .
    Ag Ag26 0.76530(9) 0.19821(3) 0.10542(7) 0.0129(2) Uani d 1 . .
    Ag Ag27 0.57192(9) 0.37693(3) 0.46144(7) 0.0137(2) Uani d 1 . .
    Ag Ag28 0.41143(9) 0.30561(3) 0.29182(7) 0.0141(2) Uani d 1 . .
    Ag Ag29 0.22283(10) 0.34487(3) 0.07409(8) 0.0178(2) Uani d 1 . .
    Ag Ag30 0.05501(9) 0.24478(3) 0.44679(8) 0.0165(2) Uani d 1 . .
    Ag Ag31 0.08436(9) 0.81768(3) 0.20002(7) 0.0131(2) Uani d 1 . .
    Ag Ag32 0.73211(9) 0.28175(3) 0.08057(7) 0.0157(2) Uani d 1 . .
    Ag Ag33 0.45882(8) 0.21862(3) 0.30624(7) 0.0128(2) Uani d 1 . .
    Ag Ag34 0.26225(8) 0.18464(3) 0.09611(7) 0.0134(2) Uani d 1 . .
    Ag Ag35 0.03659(8) 0.59658(3) 0.67807(7) 0.0125(2) Uani d 1 . .
    Ag Ag36 0.77018(9) 0.44587(3) 0.11381(8) 0.0152(2) Uani d 1 . .
    Ag Ag37 0.54741(9) 0.12430(3) 0.44344(7) 0.0145(2) Uani d 1 . .
    Ag Ag38 0.42942(9) 0.05817(3) 0.30366(7) 0.0153(2) Uani d 1 . .
    Ag Ag39 0.24947(9) 0.09758(3) 0.10141(7) 0.0145(2) Uani d 1 . .
    Ag Ag40 0.07517(8) 0.49697(3) 0.46486(7) 0.0127(2) Uani d 1 . .
    C C1 0.1707(10) 0.6132(3) 0.4045(9) 0.006(2) Uani d 1 . .
    C C2 0.1744(11) 0.1016(4) 0.4183(10) 0.013(3) Uani d 1 . .
    C C3 0.5142(11) 0.3904(4) 0.2635(9) 0.010(2) Uani d 1 . .
    C C4 0.0037(11) 0.2318(4) 0.2527(9) 0.010(2) Uani d 1 . .
    C C5 0.3262(9) 0.2685(3) 0.0821(8) 0.003(2) Uani d 1 . .
    C C6 0.6713(12) 0.2601(4) 0.3967(10) 0.015(3) Uani d 1 . .
    C C7 0.8247(11) 0.3606(4) 0.0936(9) 0.009(2) Uani d 1 . .
    C C8 0.1722(11) 0.3591(4) 0.4040(10) 0.012(2) Uani d 1 . .
    C C9 0.4816(11) 0.1403(4) 0.2353(9) 0.009(2) Uani d 1 . .
    C C10 0.0167(10) 0.4843(3) 0.2669(9) 0.008(2) Uani d 1 . .
    C C11 0.3319(11) 0.0134(4) 0.0990(9) 0.010(2) Uani d 1 . .
    C C12 0.3234(12) 0.5137(4) 0.0915(10) 0.014(3) Uani d 1 . .
    O O1 0.7482(8) 0.0913(3) 0.0498(6) 0.0107(18) Uani d 1 . .
    O O2 0.0858(8) 0.6049(3) 0.3234(7) 0.0104(18) Uani d 1 . .
    O O3 0.1689(8) 0.6468(3) 0.4381(6) 0.0117(18) Uani d 1 . .
    O O4 0.1132(9) 0.0778(3) 0.3555(7) 0.016(2) Uani d 1 . .
    O O5 0.2745(8) 0.0917(3) 0.4871(7) 0.018(2) Uani d 1 . .
    O O6 0.1392(8) 0.1358(3) 0.4168(8) 0.017(2) Uani d 1 . .
    O O7 0.4765(8) 0.4056(3) 0.1825(7) 0.0133(19) Uani d 1 . .
    O O8 0.5459(8) 0.4123(3) 0.3353(7) 0.0127(19) Uani d 1 . .
    O O9 0.5252(9) 0.3548(3) 0.2765(8) 0.019(2) Uani d 1 . .
    O O10 0.0376(8) 0.7185(3) 0.3300(7) 0.0116(18) Uani d 1 . .
    O O11 0.0329(8) 0.2081(3) 0.3213(7) 0.0116(18) Uani d 1 . .
    O O12 0.0199(8) 0.2671(3) 0.2713(7) 0.0129(19) Uani d 1 . .
    O O13 0.2394(9) 0.2290(3) 0.4959(7) 0.021(2) Uani d 1 . .
    O O14 0.3574(9) 0.2988(3) 0.1329(7) 0.020(2) Uani d 1 . .
    O O15 0.3718(10) 0.2370(3) 0.1167(8) 0.024(2) Uani d 1 . .
    O O16 0.5860(8) 0.2710(3) 0.3183(7) 0.015(2) Uani d 1 . .
    O O17 0.2442(8) 0.7812(3) 0.0509(7) 0.016(2) Uani d 1 . .
    O O18 0.3342(8) 0.7264(3) 0.0741(7) 0.0137(19) Uani d 1 . .
    O O19 0.7387(8) 0.3610(3) 0.0068(7) 0.016(2) Uani d 1 . .
    O O20 0.1418(8) 0.8301(3) 0.3600(7) 0.0126(19) Uani d 1 . .
    O O21 0.8723(8) 0.3927(3) 0.1296(7) 0.0128(19) Uani d 1 . .
    O O22 0.0857(8) 0.3514(3) 0.3222(7) 0.0122(19) Uani d 1 . .
    O O23 0.2538(8) 0.3370(2) 0.4474(7) 0.0122(19) Uani d 1 . .
    O O24 0.1684(8) 0.3910(3) 0.4422(7) 0.015(2) Uani d 1 . .
    O O25 0.4524(8) 0.1625(3) 0.1640(6) 0.0125(19) Uani d 1 . .
    O O26 0.5245(8) 0.1561(3) 0.3156(6) 0.0116(18) Uani d 1 . .
    O O27 0.4623(8) 0.1051(3) 0.2223(7) 0.0138(19) Uani d 1 . .
    O O28 0.0239(8) 0.5311(3) 0.8153(6) 0.0119(19) Uani d 1 . .
    O O29 0.0494(8) 0.4614(3) 0.3380(6) 0.0100(18) Uani d 1 . .
    O O30 0.0301(8) 0.5192(3) 0.2810(7) 0.0135(19) Uani d 1 . .
    O O31 0.2471(8) 0.0360(3) 0.0549(7) 0.0116(18) Uani d 1 . .
    O O32 0.4167(8) 0.0220(3) 0.1802(7) 0.0128(19) Uani d 1 . .
    O O33 0.3297(8) 0.5180(3) 0.5604(7) 0.015(2) Uani d 1 . .
    O O34 0.3586(9) 0.5446(3) 0.1375(7) 0.017(2) Uani d 1 . .
    O O35 0.2370(9) 0.5143(4) 0.0050(8) 0.026(3) Uani d 1 . .
    O O36 0.3710(9) 0.4821(3) 0.1274(8) 0.023(2) Uani d 1 . .
    I I1 0.23839(7) 0.50353(2) 0.75382(6) 0.01089(16) Uani d 1 . .
    I I2 0.02321(7) 0.56825(2) 0.49450(6) 0.00922(16) Uani d 1 . .
    I I3 0.51853(7) 0.05568(2) 0.49871(6) 0.01051(16) Uani d 1 . .
    I I4 0.02890(7) 0.31583(2) 0.49893(6) 0.00977(16) Uani d 1 . .
    I I5 0.24870(7) 0.12856(2) 0.25332(6) 0.01133(17) Uani d 1 . .
    I I6 0.48805(7) 0.30683(2) 0.00222(6) 0.01024(16) Uani d 1 . .
    I I7 0.74654(7) 0.37823(2) 0.25684(6) 0.01038(16) Uani d 1 . .
    I I8 0.24565(7) 0.24507(2) 0.24870(6) 0.01053(16) Uani d 1 . .
    I I9 0.23835(7) 0.74699(2) 0.25736(6) 0.01027(16) Uani d 1 . .
    I I10 0.01605(7) 0.82021(2) 0.49369(6) 0.01008(16) Uani d 1 . .
    I I11 0.52303(7) 0.30574(2) 0.49127(6) 0.00945(16) Uani d 1 . .
    I I12 0.00636(7) 0.06869(2) 0.49831(6) 0.01186(17) Uani d 1 . .
    I I13 0.26024(7) 0.37760(2) 0.24425(6) 0.01006(16) Uani d 1 . .
    I I14 0.26343(7) 0.62687(2) 0.24731(6) 0.01021(16) Uani d 1 . .
    I I15 0.47596(7) 0.05766(2) 0.00446(6) 0.00997(16) Uani d 1 . .
    I I16 0.24648(7) 0.49627(2) 0.25586(6) 0.01117(16) Uani d 1 . .
loop_
    _atom_site_aniso_label
    _atom_site_aniso_U_11
    _atom_site_aniso_U_22
    _atom_site_aniso_U_33
    _atom_site_aniso_U_12
    _atom_site_aniso_U_13
    _atom_site_aniso_U_23
    Ag1 0.0155(5) 0.0147(5) 0.0103(5) -0.0023(4) 0.0063(4) -0.0016(4)
    Ag2 0.0214(5) 0.0133(5) 0.0163(5) 0.0022(4) 0.0104(4) -0.0014(4)
    Ag3 0.0117(5) 0.0200(5) 0.0125(5) -0.0045(4) 0.0060(4) -0.0011(4)
    Ag4 0.0085(4) 0.0131(5) 0.0127(5) 0.0004(3) 0.0041(4) -0.0010(4)
    Ag5 0.0108(4) 0.0120(5) 0.0137(5) 0.0006(3) 0.0060(4) -0.0007(4)
    Ag6 0.0137(5) 0.0197(5) 0.0153(5) -0.0005(4) 0.0092(4) -0.0015(4)
    Ag7 0.0198(5) 0.0203(5) 0.0127(5) 0.0083(4) 0.0073(4) -0.0013(4)
    Ag8 0.0201(5) 0.0124(5) 0.0097(5) 0.0007(4) 0.0066(4) 0.0005(4)
    Ag9 0.0224(5) 0.0119(5) 0.0095(5) 0.0014(4) 0.0060(4) -0.0018(4)
    Ag10 0.0169(5) 0.0145(5) 0.0146(5) 0.0022(4) 0.0080(4) -0.0036(4)
    Ag11 0.0204(5) 0.0155(5) 0.0095(5) 0.0008(4) 0.0073(4) 0.0005(4)
    Ag12 0.0237(6) 0.0148(5) 0.0121(5) 0.0031(4) 0.0074(4) -0.0013(4)
    Ag13 0.0123(5) 0.0210(5) 0.0145(5) -0.0065(4) 0.0076(4) -0.0026(4)
    Ag14 0.0134(5) 0.0141(5) 0.0109(5) -0.0013(4) 0.0070(4) 0.0019(4)
    Ag15 0.0089(4) 0.0159(5) 0.0133(5) 0.0027(4) 0.0053(4) 0.0013(4)
    Ag16 0.0093(4) 0.0139(5) 0.0136(5) -0.0010(4) 0.0050(4) 0.0005(4)
    Ag17 0.0133(5) 0.0155(5) 0.0114(5) 0.0023(4) 0.0063(4) -0.0016(4)
    Ag18 0.0139(5) 0.0148(5) 0.0088(5) -0.0009(4) 0.0048(4) -0.0010(4)
    Ag19 0.0187(5) 0.0147(5) 0.0185(5) 0.0036(4) 0.0085(4) 0.0055(4)
    Ag20 0.0173(5) 0.0161(5) 0.0111(5) 0.0035(4) 0.0063(4) -0.0024(4)
    Ag21 0.0158(5) 0.0117(5) 0.0106(5) 0.0003(4) 0.0066(4) 0.0006(4)
    Ag22 0.0182(5) 0.0115(5) 0.0082(5) 0.0014(4) 0.0038(4) -0.0006(4)
    Ag23 0.0084(4) 0.0128(5) 0.0138(5) -0.0004(3) 0.0049(4) -0.0011(4)
    Ag24 0.0138(5) 0.0197(5) 0.0133(5) -0.0020(4) 0.0077(4) 0.0005(4)
    Ag25 0.0104(5) 0.0155(5) 0.0107(5) 0.0027(4) 0.0039(4) 0.0023(4)
    Ag26 0.0112(5) 0.0116(4) 0.0144(5) 0.0005(3) 0.0060(4) -0.0025(4)
    Ag27 0.0142(5) 0.0138(5) 0.0125(5) -0.0017(4) 0.0069(4) 0.0019(4)
    Ag28 0.0154(5) 0.0153(5) 0.0095(5) -0.0011(4) 0.0053(4) 0.0002(4)
    Ag29 0.0236(6) 0.0136(5) 0.0159(5) 0.0048(4) 0.0105(5) 0.0039(4)
    Ag30 0.0190(5) 0.0178(5) 0.0148(5) 0.0010(4) 0.0106(4) -0.0034(4)
    Ag31 0.0131(5) 0.0140(5) 0.0091(5) -0.0003(4) 0.0040(4) 0.0004(4)
    Ag32 0.0208(5) 0.0124(5) 0.0113(5) -0.0035(4) 0.0071(4) -0.0011(4)
    Ag33 0.0106(5) 0.0134(5) 0.0147(5) 0.0006(4) 0.0069(4) -0.0015(4)
    Ag34 0.0085(4) 0.0161(5) 0.0132(5) -0.0008(4) 0.0043(4) -0.0014(4)
    Ag35 0.0087(4) 0.0123(5) 0.0142(5) -0.0008(3) 0.0047(4) 0.0003(4)
    Ag36 0.0128(5) 0.0136(5) 0.0185(5) 0.0020(4) 0.0081(4) 0.0008(4)
    Ag37 0.0155(5) 0.0150(5) 0.0119(5) -0.0021(4) 0.0066(4) 0.0020(4)
    Ag38 0.0213(5) 0.0147(5) 0.0094(5) -0.0013(4) 0.0080(4) -0.0011(4)
    Ag39 0.0175(5) 0.0120(5) 0.0097(5) 0.0002(4) 0.0046(4) -0.0025(4)
    Ag40 0.0119(5) 0.0134(5) 0.0113(5) 0.0021(4) 0.0052(4) -0.0010(4)
    C1 0.006(2) 0.006(2) 0.006(2) 0.0001(10) 0.0032(14) -0.0001(10)
    C2 0.013(3) 0.013(3) 0.013(3) 0.0002(10) 0.0069(16) -0.0003(10)
    C3 0.010(3) 0.010(3) 0.010(3) -0.0003(10) 0.0053(15) 0.0001(10)
    C4 0.010(3) 0.010(3) 0.010(3) 0.0001(10) 0.0054(15) 0.0003(10)
    C5 0.003(2) 0.003(2) 0.003(2) 0.0000(10) 0.0019(14) 0.0001(10)
    C6 0.016(3) 0.016(3) 0.015(3) 0.0000(10) 0.0085(17) -0.0001(10)
    C7 0.009(2) 0.009(2) 0.009(2) 0.0004(10) 0.0048(15) -0.0003(10)
    C8 0.012(3) 0.012(3) 0.011(3) -0.0003(10) 0.0063(16) 0.0000(10)
    C9 0.009(2) 0.009(2) 0.009(2) 0.0002(10) 0.0048(15) -0.0002(10)
    C10 0.008(2) 0.008(2) 0.008(2) -0.0001(10) 0.0041(15) 0.0006(10)
    C11 0.010(3) 0.010(3) 0.010(3) -0.0002(10) 0.0054(15) -0.0001(10)
    C12 0.014(3) 0.014(3) 0.014(3) 0.0001(10) 0.0079(16) -0.0003(10)
    O1 0.013(4) 0.007(4) 0.009(4) 0.001(3) 0.004(4) 0.000(3)
    O2 0.010(2) 0.010(2) 0.010(2) 0.0000(10) 0.0052(13) -0.0005(10)
    O3 0.016(5) 0.012(4) 0.006(4) 0.000(4) 0.006(4) 0.000(3)
    O4 0.021(5) 0.015(5) 0.013(5) -0.001(4) 0.009(4) -0.004(4)
    O5 0.012(5) 0.018(5) 0.016(5) 0.002(4) 0.002(4) 0.006(4)
    O6 0.010(5) 0.016(5) 0.027(6) 0.001(4) 0.011(4) -0.001(4)
    O7 0.012(5) 0.018(5) 0.008(5) -0.003(4) 0.004(4) -0.003(4)
    O8 0.013(5) 0.014(5) 0.008(5) -0.002(4) 0.004(4) -0.002(4)
    O9 0.025(6) 0.010(5) 0.030(6) 0.003(4) 0.018(5) 0.003(4)
    O10 0.012(2) 0.012(2) 0.011(2) -0.0003(10) 0.0060(13) 0.0002(10)
    O11 0.012(4) 0.009(4) 0.010(5) 0.000(3) 0.004(4) -0.001(3)
    O12 0.018(5) 0.006(4) 0.021(5) 0.001(4) 0.015(4) 0.002(4)
    O13 0.013(5) 0.029(6) 0.014(5) 0.000(4) 0.002(4) -0.005(4)
    O14 0.020(5) 0.024(6) 0.014(5) 0.004(4) 0.009(5) 0.006(4)
    O15 0.023(3) 0.024(3) 0.024(3) 0.0003(10) 0.0129(15) 0.0003(10)
    O16 0.012(5) 0.023(5) 0.009(5) 0.001(4) 0.006(4) -0.004(4)
    O17 0.010(5) 0.016(5) 0.019(5) 0.001(4) 0.005(4) 0.001(4)
    O18 0.017(5) 0.016(5) 0.016(5) 0.003(4) 0.014(4) 0.001(4)
    O19 0.016(5) 0.019(5) 0.009(5) 0.001(4) 0.004(4) -0.004(4)
    O20 0.019(5) 0.014(5) 0.009(5) 0.001(4) 0.010(4) 0.001(4)
    O21 0.007(4) 0.012(4) 0.016(5) -0.005(3) 0.004(4) -0.007(4)
    O22 0.016(5) 0.014(5) 0.007(4) 0.001(4) 0.007(4) 0.001(4)
    O23 0.011(4) 0.005(4) 0.011(5) 0.003(3) 0.000(4) -0.001(3)
    O24 0.013(5) 0.015(5) 0.017(5) 0.005(4) 0.007(4) 0.005(4)
    O25 0.009(4) 0.014(5) 0.006(4) -0.004(3) -0.001(4) 0.002(4)
    O26 0.013(5) 0.018(5) 0.005(4) 0.003(4) 0.006(4) 0.001(4)
    O27 0.012(5) 0.011(4) 0.014(5) 0.001(4) 0.004(4) -0.003(4)
    O28 0.013(5) 0.011(4) 0.006(4) -0.003(3) 0.001(4) -0.006(3)
    O29 0.008(4) 0.010(4) 0.008(4) -0.001(3) 0.002(4) 0.002(3)
    O30 0.013(5) 0.009(4) 0.019(5) -0.002(3) 0.009(4) 0.000(4)
    O31 0.011(4) 0.013(4) 0.010(5) 0.002(3) 0.005(4) 0.003(4)
    O32 0.009(4) 0.012(4) 0.011(5) -0.003(3) 0.001(4) 0.005(4)
    O33 0.018(5) 0.012(5) 0.010(5) -0.003(4) 0.005(4) 0.006(4)
    O34 0.029(6) 0.013(5) 0.008(5) -0.004(4) 0.009(4) -0.001(4)
    O35 0.010(5) 0.048(7) 0.016(5) -0.011(5) 0.004(4) -0.002(5)
    O36 0.022(6) 0.017(5) 0.031(6) -0.002(4) 0.015(5) -0.001(5)
    I1 0.0093(4) 0.0134(4) 0.0081(4) -0.0014(3) 0.0035(3) -0.0009(3)
    I2 0.0090(4) 0.0099(4) 0.0070(4) -0.0008(3) 0.0032(3) 0.0001(3)
    I3 0.0110(4) 0.0106(4) 0.0087(4) 0.0012(3) 0.0045(3) 0.0018(3)
    I4 0.0097(4) 0.0107(4) 0.0075(4) -0.0008(3) 0.0037(3) 0.0001(3)
    I5 0.0087(4) 0.0119(4) 0.0092(4) -0.0005(3) 0.0022(3) -0.0018(3)
    I6 0.0119(4) 0.0114(4) 0.0086(4) -0.0006(3) 0.0063(3) -0.0012(3)
    I7 0.0087(4) 0.0119(4) 0.0082(4) -0.0006(3) 0.0029(3) 0.0009(3)
    I8 0.0087(4) 0.0124(4) 0.0079(4) 0.0002(3) 0.0028(3) -0.0004(3)
    I9 0.0094(4) 0.0129(4) 0.0071(4) 0.0016(3) 0.0035(3) 0.0010(3)
    I10 0.0107(4) 0.0102(4) 0.0080(4) 0.0001(3) 0.0041(3) -0.0010(3)
    I11 0.0103(4) 0.0097(4) 0.0069(4) 0.0007(3) 0.0037(3) 0.0003(3)
    I12 0.0153(4) 0.0096(4) 0.0087(4) -0.0010(3) 0.0052(3) -0.0010(3)
    I13 0.0080(4) 0.0126(4) 0.0083(4) 0.0012(3) 0.0035(3) 0.0019(3)
    I14 0.0087(4) 0.0124(4) 0.0085(4) 0.0014(3) 0.0040(3) 0.0025(3)
    I15 0.0094(4) 0.0109(4) 0.0082(4) -0.0002(3) 0.0038(3) 0.0000(3)
    I16 0.0087(4) 0.0136(4) 0.0081(4) 0.0011(3) 0.0025(3) -0.0001(3)
_geom_special_details
;
 All esds (except the esd in the dihedral angle between two l.s. planes)
 are estimated using the full covariance matrix.  The cell esds are taken
 into account individually in the estimation of esds in distances, angles
 and torsion angles; correlations between esds in cell parameters are only
 used when they are defined by crystal symmetry.  An approximate (isotropic)
 treatment of cell esds is used for estimating esds involving l.s. planes.
;
loop_
    _geom_bond_atom_site_label_1
    _geom_bond_atom_site_label_2
    _geom_bond_site_symmetry_2
    _geom_bond_distance
    _geom_bond_publ_flag
    Ag1 O4 . 2.416(10) no
    Ag1 O30 2_545 2.462(10) no
    Ag1 O2 2_545 2.621(9) no
    Ag1 I2 2_545 2.8525(13) no
    Ag1 I5 . 2.9644(13) no
    Ag1 I1 4_565 3.0865(13) no
    Ag1 Ag5 . 3.2978(15) no
    Ag1 Ag2 . 3.3930(16) no
    Ag2 O35 4_566 2.427(13) no
    Ag2 O5 . 2.432(11) no
    Ag2 O4 . 2.561(10) no
    Ag2 I1 4_565 2.8469(14) no
    Ag2 I3 . 3.0712(14) no
    Ag2 Ag36 2_645 3.0846(15) no
    Ag3 O36 . 2.310(11) no
    Ag3 O7 . 2.398(10) no
    Ag3 I1 3_666 2.7620(13) no
    Ag3 O32 2_655 2.777(9) no
    Ag3 I3 4_565 3.1508(14) no
    Ag3 Ag23 . 3.0984(15) no
    Ag3 Ag38 2_655 3.2525(15) no
    Ag3 Ag4 3_666 3.2774(15) no
    Ag4 O33 . 2.395(11) no
    Ag4 O8 3_666 2.430(10) no
    Ag4 O1 2_655 2.620(10) no
    Ag4 I2 . 2.8465(13) no
    Ag4 I7 3_666 3.0366(13) no
    Ag4 Ag9 4_576 3.0588(15) no
    Ag4 Ag3 3_666 3.2774(15) no
    Ag5 O10 2_545 2.372(9) no
    Ag5 O3 2_545 2.495(10) no
    Ag5 O2 2_545 2.556(9) no
    Ag5 I5 . 2.7769(13) no
    Ag5 I4 4_565 3.0768(14) no
    Ag5 Ag25 2_545 3.1071(15) no
    Ag5 Ag6 . 3.2630(15) no
    Ag6 O13 . 2.420(11) no
    Ag6 O6 . 2.478(10) no
    Ag6 O11 . 2.572(10) no
    Ag6 I6 4_566 3.0645(14) no
    Ag6 I5 . 3.0827(14) no
    Ag6 I8 . 3.1602(14) no
    Ag6 Ag12 . 3.2479(16) no
    Ag7 O7 . 2.273(10) no
    Ag7 O5 4_565 2.313(10) no
    Ag7 I6 . 2.7140(14) no
    Ag7 I3 4_565 3.1669(15) no
    Ag7 Ag37 4_565 3.0480(16) no
    Ag7 Ag8 . 3.0725(15) no
    Ag8 O9 . 2.393(11) no
    Ag8 O16 . 2.408(10) no
    Ag8 O14 . 2.698(11) no
    Ag8 I6 . 2.8571(14) no
    Ag8 I7 . 3.1721(13) no
    Ag8 I9 2_645 3.2491(14) no
    Ag8 Ag9 2_645 3.1717(15) no
    Ag8 Ag13 . 3.2882(15) no
    Ag9 O17 . 2.308(10) no
    Ag9 O3 4_575 2.340(9) no
    Ag9 O9 2_655 2.732(11) no
    Ag9 I7 2_655 2.7431(14) no
    Ag9 Ag4 4_575 3.0588(14) no
    Ag9 Ag8 2_655 3.1717(15) no
    Ag9 Ag27 2_655 3.3996(16) no
    Ag10 O10 . 2.274(10) no
    Ag10 O17 4_576 2.391(10) no
    Ag10 I10 . 2.7225(13) no
    Ag10 I4 3_566 3.0668(14) no
    Ag10 Ag30 3_566 3.0022(16) no
    Ag10 Ag11 2 3.1906(15) no
    Ag10 Ag32 2_655 3.3724(16) no
    Ag11 O12 . 2.377(9) no
    Ag11 O22 . 2.384(9) no
    Ag11 O20 2_545 2.684(10) no
    Ag11 I10 2_545 2.8234(13) no
    Ag11 I8 . 3.2455(14) no
    Ag11 I13 . 3.2872(14) no
    Ag11 Ag12 . 3.1734(15) no
    Ag11 Ag10 2_545 3.1905(15) no
    Ag11 Ag15 . 3.3624(15) no
    Ag12 O23 . 2.252(9) no
    Ag12 O13 . 2.428(12) no
    Ag12 O12 . 2.761(10) no
    Ag12 I8 . 2.7745(14) no
    Ag13 O15 . 2.294(12) no
    Ag13 O25 . 2.363(9) no
    Ag13 I9 2_645 2.7529(13) no
    Ag13 O16 . 2.817(10) no
    Ag13 I11 4_565 3.1325(14) no
    Ag13 Ag33 . 3.0620(15) no
    Ag13 Ag14 2_645 3.2462(15) no
    Ag14 O18 . 2.313(10) no
    Ag14 O19 3_665 2.484(10) no
    Ag14 O26 2_655 2.589(10) no
    Ag14 I14 . 2.8131(13) no
    Ag14 I10 4_575 3.0760(13) no
    Ag14 Ag19 . 3.1494(15) no
    Ag14 Ag13 2_655 3.2463(15) no
    Ag15 O21 1_455 2.313(9) no
    Ag15 O28 3_566 2.400(9) no
    Ag15 I13 . 2.7543(13) no
    Ag15 O22 . 2.808(9) no
    Ag15 I12 4_565 3.1320(14) no
    Ag15 Ag35 3_566 3.0836(15) no
    Ag15 Ag16 . 3.2907(15) no
    Ag16 O29 . 2.397(9) no
    Ag16 O24 . 2.415(10) no
    Ag16 O31 4_566 2.625(10) no
    Ag16 I15 4_566 2.8193(13) no
    Ag16 I16 . 3.1336(13) no
    Ag16 Ag22 . 3.0444(14) no
    Ag17 O25 . 2.336(10) no
    Ag17 O23 4_565 2.407(9) no
    Ag17 I15 . 2.7388(13) no
    Ag17 I11 4_565 2.9924(13) no
    Ag17 Ag27 4_565 2.9507(15) no
    Ag18 O34 2_645 2.409(10) no
    Ag18 O32 . 2.530(9) no
    Ag18 O27 . 2.545(10) no
    Ag18 I15 . 2.8498(13) no
    Ag18 I16 2_645 3.0485(13) no
    Ag18 I14 2_645 3.0730(13) no
    Ag18 Ag23 2_645 3.1508(14) no
    Ag19 O34 . 2.300(11) no
    Ag19 O19 3_665 2.370(11) no
    Ag19 O21 3_665 2.915(10) no
    Ag19 I12 2 2.9205(15) no
    Ag19 O35 . 2.944(13) no
    Ag19 I14 . 3.0637(15) no
    Ag19 Ag36 3_665 3.3883(16) no
    Ag20 O28 4_565 2.282(10) no
    Ag20 O35 4_566 2.376(10) no
    Ag20 I12 . 2.7264(13) no
    Ag20 I12 3_556 2.9991(14) no
    Ag20 Ag20 3_556 3.021(2) no
    Ag20 Ag21 2_545 3.0523(15) no
    Ag21 O30 . 2.440(10) no
    Ag21 O2 . 2.462(9) no
    Ag21 O4 2 2.467(11) no
    Ag21 I12 2 2.9562(13) no
    Ag21 I16 . 3.1225(13) no
    Ag21 I14 . 3.1435(13) no
    Ag21 Ag20 2 3.0524(15) no
    Ag21 Ag25 . 3.0592(14) no
    Ag21 Ag22 . 3.1148(14) no
    Ag22 O1 2_655 2.294(9) no
    Ag22 O33 . 2.311(10) no
    Ag22 O30 . 2.661(10) no
    Ag22 I16 . 2.7609(14) no
    Ag22 Ag40 . 3.3647(16) no
    Ag23 O8 . 2.321(10) no
    Ag23 O32 2_655 2.520(10) no
    Ag23 O33 3_666 2.556(10) no
    Ag23 I16 . 2.8004(13) no
    Ag23 O36 . 2.835(12) no
    Ag23 I15 4_566 3.1727(14) no
    Ag23 Ag18 2_655 3.1507(14) no
    Ag23 Ag24 . 3.2879(15) no
    Ag24 O36 . 2.299(11) no
    Ag24 O5 4_565 2.429(11) no
    Ag24 O7 . 2.617(10) no
    Ag24 I13 . 2.8377(14) no
    Ag24 Ag29 . 3.0848(15) no
    Ag24 I12 4_565 3.2144(14) no
    Ag25 O11 2 2.314(9) no
    Ag25 O6 2 2.338(10) no
    Ag25 O2 . 2.569(9) no
    Ag25 I14 . 2.7879(13) no
    Ag25 I10 4_575 3.2942(13) no
    Ag25 Ag5 2 3.1070(15) no
    Ag26 O3 2_645 2.342(9) no
    Ag26 O10 2_645 2.503(10) no
    Ag26 O17 3_665 2.683(11) no
    Ag26 I11 4_565 2.9055(13) no
    Ag26 I9 2_645 2.9222(13) no
    Ag26 Ag32 . 2.9901(15) no
    Ag27 O8 . 2.330(10) no
    Ag27 O1 4_566 2.396(9) no
    Ag27 I11 . 2.7347(13) no
    Ag27 O9 . 2.941(11) no
    Ag27 I15 4_566 2.9739(13) no
    Ag27 Ag17 4_566 2.9508(15) no
    Ag27 Ag9 2_645 3.3997(16) no
    Ag28 O14 . 2.383(11) no
    Ag28 O9 . 2.488(11) no
    Ag28 O16 . 2.584(10) no
    Ag28 I11 . 2.8574(13) no
    Ag28 I8 . 2.9725(13) no
    Ag28 I13 . 3.1476(13) no
    Ag28 Ag33 . 3.1352(15) no
    Ag29 O14 . 2.292(11) no
    Ag29 O6 4_565 2.362(11) no
    Ag29 I13 . 2.8812(14) no
    Ag29 O5 4_565 2.989(11) no
    Ag29 I10 2_545 3.0690(15) no
    Ag29 O13 4_565 3.001(12) no
    Ag30 O13 . 2.352(11) no
    Ag30 O11 . 2.366(10) no
    Ag30 I4 . 2.7587(14) no
    Ag30 O12 . 2.852(10) no
    Ag30 I10 3_566 2.9063(14) no
    Ag30 Ag10 3_566 3.0022(15) no
    Ag30 Ag31 2_545 3.3862(15) no
    Ag31 O20 . 2.415(9) no
    Ag31 O12 2 2.536(10) no
    Ag31 O22 2 2.538(10) no
    Ag31 I4 2 2.8487(13) no
    Ag31 I7 2_655 3.0043(13) no
    Ag31 I9 . 3.1169(13) no
    Ag31 Ag35 4_575 3.0904(14) no
    Ag31 Ag30 2 3.3862(15) no
    Ag32 O18 3_665 2.277(10) no
    Ag32 O20 2_645 2.284(10) no
    Ag32 I9 2_645 2.8293(14) no
    Ag32 I6 . 3.1036(14) no
    Ag32 Ag10 2_645 3.3724(16) no
    Ag33 O26 . 2.376(10) no
    Ag33 O16 . 2.522(10) no
    Ag33 O18 2_645 2.532(10) no
    Ag33 I8 . 2.7989(13) no
    Ag33 O15 . 2.827(12) no
    Ag33 I6 4_566 3.2480(14) no
    Ag34 O15 . 2.323(11) no
    Ag34 O25 . 2.429(10) no
    Ag34 O23 4_565 2.577(10) no
    Ag34 I4 4_565 2.7982(13) no
    Ag34 I5 . 3.4141(14) no
    Ag34 Ag39 . 3.0935(15) no
    Ag35 O29 3_566 2.330(9) no
    Ag35 O22 3_566 2.534(10) no
    Ag35 O24 3_566 2.536(10) no
    Ag35 I7 3_666 2.8033(13) no
    Ag35 O21 3_666 2.811(10) no
    Ag35 I2 . 3.1788(14) no
    Ag35 Ag15 3_566 3.0836(15) no
    Ag35 Ag31 4_576 3.0902(14) no
    Ag36 O21 . 2.303(10) no
    Ag36 O35 3_665 2.417(12) no
    Ag36 O28 3_666 2.626(10) no
    Ag36 I1 3_666 2.9272(14) no
    Ag36 I3 4_565 3.0141(13) no
    Ag36 Ag2 2_655 3.0847(15) no
    Ag36 Ag19 3_665 3.3882(16) no
    Ag37 O26 . 2.304(9) no
    Ag37 O19 4_566 2.383(10) no
    Ag37 I3 . 2.7154(13) no
    Ag37 I6 4_566 2.9276(14) no
    Ag37 Ag7 4_566 3.0479(16) no
    Ag37 Ag38 . 3.1027(15) no
    Ag38 O27 . 2.364(10) no
    Ag38 O32 . 2.377(10) no
    Ag38 O34 2_645 2.660(11) no
    Ag38 I3 . 2.8340(14) no
    Ag38 I1 4_565 3.2245(14) no
    Ag38 I5 . 3.3447(14) no
    Ag38 Ag3 2_645 3.2525(15) no
    Ag38 Ag39 . 3.2837(15) no
    Ag39 O31 . 2.312(9) no
    Ag39 O24 4_565 2.329(10) no
    Ag39 O27 . 2.596(10) no
    Ag39 I5 . 2.8069(14) no
    Ag40 O29 . 2.346(9) no
    Ag40 O31 4_566 2.376(10) no
    Ag40 I2 . 2.7526(13) no
    Ag40 I2 3_566 2.9693(13) no
    Ag40 Ag40 3_566 2.968(2) no
    Ag40 O30 . 2.932(10) no
    C1 O1 2_655 1.251(15) no
    C1 O2 . 1.282(15) no
    C1 O3 . 1.328(15) no
    C2 O4 . 1.264(17) no
    C2 O6 . 1.305(17) no
    C2 O5 . 1.310(17) no
    C3 O9 . 1.272(16) no
    C3 O7 . 1.293(16) no
    C3 O8 . 1.302(16) no
    C4 O12 . 1.279(16) no
    C4 O10 2_545 1.283(16) no
    C4 O11 . 1.307(16) no
    C5 O15 . 1.267(16) no
    C5 O14 . 1.295(16) no
    C5 O13 4_565 1.312(15) no
    C6 O17 2_645 1.281(17) no
    C6 O16 . 1.283(17) no
    C6 O18 2_645 1.310(17) no
    C7 O20 2_645 1.267(16) no
    C7 O21 . 1.297(15) no
    C7 O19 . 1.311(16) no
    C8 O23 . 1.256(16) no
    C8 O22 . 1.291(17) no
    C8 O24 . 1.319(17) no
    C9 O27 . 1.272(16) no
    C9 O26 . 1.282(16) no
    C9 O25 . 1.306(16) no
    C10 O30 . 1.256(15) no
    C10 O28 3_566 1.305(16) no
    C10 O29 . 1.312(15) no
    C11 O33 4_565 1.284(16) no
    C11 O32 . 1.284(16) no
    C11 O31 . 1.297(16) no
    C12 O36 . 1.279(18) no
    C12 O34 . 1.280(17) no
    C12 O35 . 1.310(18) no
    O1 C1 2_645 1.251(15) ?
    O1 Ag22 2_645 2.294(9) ?
    O1 Ag27 4_565 2.396(9) ?
    O2 Ag5 2 2.555(9) ?
    O3 Ag9 4_576 2.340(9) ?
    O3 Ag26 2_655 2.342(9) ?
    O3 Ag5 2 2.495(10) ?
    O4 Ag21 2_545 2.467(11) ?
    O5 Ag7 4_566 2.312(10) ?
    O5 Ag24 4_566 2.429(11) ?
    O6 Ag25 2_545 2.338(10) ?
    O6 Ag29 4_566 2.362(11) ?
    O8 Ag4 3_666 2.430(10) ?
    O10 C4 2 1.283(16) ?
    O10 Ag5 2 2.373(9) ?
    O10 Ag26 2_655 2.503(10) ?
    O11 Ag25 2_545 2.314(9) ?
    O12 Ag31 2_545 2.536(9) ?
    O13 C5 4_566 1.312(15) ?
    O17 C6 2_655 1.281(17) ?
    O17 Ag10 4_575 2.391(10) ?
    O18 C6 2_655 1.310(17) ?
    O18 Ag32 3_665 2.277(10) ?
    O18 Ag33 2_655 2.532(10) ?
    O19 Ag19 3_665 2.370(11) ?
    O19 Ag37 4_565 2.383(10) ?
    O19 Ag14 3_665 2.484(10) ?
    O20 C7 2_655 1.267(16) ?
    O20 Ag32 2_655 2.284(10) ?
    O21 Ag15 1_655 2.313(9) ?
    O22 Ag35 3_566 2.535(10) ?
    O22 Ag31 2_545 2.538(10) ?
    O23 Ag17 4_566 2.407(9) ?
    O23 Ag34 4_566 2.577(10) ?
    O24 Ag39 4_566 2.329(10) ?
    O24 Ag35 3_566 2.536(10) ?
    O26 Ag14 2_645 2.589(10) ?
    O28 C10 3_566 1.305(16) ?
    O28 Ag20 4_566 2.282(10) ?
    O28 Ag15 3_566 2.400(9) ?
    O29 Ag35 3_566 2.330(9) ?
    O30 Ag1 2 2.462(10) ?
    O31 Ag40 4_565 2.376(10) ?
    O32 Ag23 2_645 2.520(10) ?
    O33 C11 4_566 1.284(16) ?
    O33 Ag23 3_666 2.556(10) ?
    O34 Ag18 2_655 2.410(10) ?
    O35 Ag20 4_565 2.376(10) ?
    O35 Ag36 3_665 2.417(12) ?
    O35 Ag2 4_565 2.427(13) ?
    I1 Ag3 3_666 2.7620(13) ?
    I1 Ag2 4_566 2.8470(14) ?
    I1 Ag36 3_666 2.9272(14) ?
    I1 Ag1 4_566 3.0867(13) ?
    I1 Ag38 4_566 3.2246(14) ?
    I2 Ag1 2 2.8525(13) ?
    I2 Ag40 3_566 2.9692(13) ?
    I3 Ag36 4_566 3.0141(13) ?
    I3 Ag3 4_566 3.1509(14) ?
    I3 Ag7 4_566 3.1669(15) ?
    I4 Ag34 4_566 2.7982(13) ?
    I4 Ag31 2_545 2.8487(13) ?
    I4 Ag10 3_566 3.0670(14) ?
    I4 Ag5 4_566 3.0769(14) ?
    I6 Ag37 4_565 2.9276(14) ?
    I6 Ag6 4_565 3.0645(14) ?
    I6 Ag33 4_565 3.2478(14) ?
    I7 Ag9 2_645 2.7430(14) ?
    I7 Ag35 3_666 2.8034(13) ?
    I7 Ag31 2_645 3.0042(13) ?
    I7 Ag4 3_666 3.0367(13) ?
    I9 Ag13 2_655 2.7528(13) ?
    I9 Ag32 2_655 2.8294(14) ?
    I9 Ag26 2_655 2.9223(13) ?
    I9 Ag8 2_655 3.2491(14) ?
    I10 Ag11 2 2.8234(13) ?
    I10 Ag30 3_566 2.9062(14) ?
    I10 Ag29 2 3.0691(15) ?
    I10 Ag14 4_576 3.0759(13) ?
    I11 Ag26 4_566 2.9055(13) ?
    I11 Ag17 4_566 2.9925(13) ?
    I11 Ag13 4_566 3.1326(14) ?
    I12 Ag19 2_545 2.9205(15) ?
    I12 Ag21 2_545 2.9562(13) ?
    I12 Ag20 3_556 2.9990(14) ?
    I12 Ag15 4_566 3.1320(14) ?
    I12 Ag24 4_566 3.2144(14) ?
    I14 Ag18 2_655 3.0729(13) ?
    I15 Ag16 4_565 2.8192(13) ?
    I15 Ag27 4_565 2.9741(13) ?
    I15 Ag23 4_565 3.1726(14) ?
    I16 Ag18 2_655 3.0486(13) ?
loop_
    _geom_contact_atom_site_label_1
    _geom_contact_atom_site_label_2
    _geom_contact_distance
    _geom_contact_site_symmetry_1
    _geom_contact_site_symmetry_2
    _geom_contact_publ_flag
    Ag12 O23 ? 1_555 1_555 no
loop_
    _geom_angle_atom_site_label_1
    _geom_angle_atom_site_label_2
    _geom_angle_atom_site_label_3
    _geom_angle_site_symmetry_1
    _geom_angle_site_symmetry_3
    _geom_angle
    _geom_angle_publ_flag
    O4 Ag1 O30 . 2_545 74.6(3) ?
    O4 Ag1 I2 . 2_545 157.3(3) ?
    O30 Ag1 I2 2_545 2_545 99.6(2) ?
    O4 Ag1 I5 . . 85.8(2) ?
    O30 Ag1 I5 2_545 . 160.3(2) ?
    I2 Ag1 I5 2_545 . 99.20(4) ?
    O4 Ag1 I1 . 4_565 99.3(2) ?
    O30 Ag1 I1 2_545 4_565 80.8(2) ?
    I2 Ag1 I1 2_545 4_565 101.31(4) ?
    I5 Ag1 I1 . 4_565 101.33(4) ?
    O4 Ag1 Ag5 . . 83.8(2) ?
    O30 Ag1 Ag5 2_545 . 125.1(2) ?
    I2 Ag1 Ag5 2_545 . 81.94(4) ?
    I5 Ag1 Ag5 . . 52.32(3) ?
    I1 Ag1 Ag5 4_565 . 153.39(4) ?
    O35 Ag2 O5 4_566 . 104.0(4) ?
    O35 Ag2 O4 4_566 . 103.6(3) ?
    O5 Ag2 O4 . . 52.9(3) ?
    O35 Ag2 I1 4_566 4_565 108.6(3) ?
    O5 Ag2 I1 . 4_565 143.3(2) ?
    O4 Ag2 I1 . 4_565 102.4(2) ?
    O35 Ag2 I3 4_566 . 119.6(3) ?
    O5 Ag2 I3 . . 80.9(2) ?
    O4 Ag2 I3 . . 123.4(2) ?
    I1 Ag2 I3 4_565 . 96.94(4) ?
    O35 Ag2 Ag36 4_566 2_645 50.3(3) ?
    O5 Ag2 Ag36 . 2_645 153.5(3) ?
    O4 Ag2 Ag36 . 2_645 119.9(2) ?
    I1 Ag2 Ag36 4_565 2_645 58.98(3) ?
    I3 Ag2 Ag36 . 2_645 115.74(4) ?
    O36 Ag3 O7 . . 78.9(4) ?
    O36 Ag3 I1 . 3_666 142.7(3) ?
    O7 Ag3 I1 . 3_666 138.2(2) ?
    O36 Ag3 Ag23 . . 61.2(3) ?
    O7 Ag3 Ag23 . . 74.3(2) ?
    I1 Ag3 Ag23 3_666 . 122.58(4) ?
    O36 Ag3 I3 . 4_565 92.6(3) ?
    O7 Ag3 I3 . 4_565 83.5(2) ?
    I1 Ag3 I3 3_666 4_565 89.18(4) ?
    Ag23 Ag3 I3 . 4_565 148.13(4) ?
    O36 Ag3 Ag38 . 2_655 79.2(3) ?
    O7 Ag3 Ag38 . 2_655 157.2(2) ?
    I1 Ag3 Ag38 3_666 2_655 64.24(3) ?
    Ag23 Ag3 Ag38 . 2_655 89.60(4) ?
    I3 Ag3 Ag38 4_565 2_655 103.73(4) ?
    O36 Ag3 Ag4 . 3_666 131.1(3) ?
    O7 Ag3 Ag4 . 3_666 78.0(2) ?
    I1 Ag3 Ag4 3_666 3_666 73.65(4) ?
    Ag23 Ag3 Ag4 . 3_666 71.24(3) ?
    I3 Ag3 Ag4 4_565 3_666 126.53(4) ?
    Ag38 Ag3 Ag4 2_655 3_666 112.42(4) ?
    O33 Ag4 O8 . 3_666 76.7(3) ?
    O33 Ag4 I2 . . 108.5(2) ?
    O8 Ag4 I2 3_666 . 163.8(2) ?
    O33 Ag4 I7 . 3_666 153.1(2) ?
    O8 Ag4 I7 3_666 3_666 91.4(2) ?
    I2 Ag4 I7 . 3_666 89.55(4) ?
    O33 Ag4 Ag9 . 4_576 142.6(2) ?
    O8 Ag4 Ag9 3_666 4_576 77.8(2) ?
    I2 Ag4 Ag9 . 4_576 89.91(4) ?
    I7 Ag4 Ag9 3_666 4_576 53.49(3) ?
    O33 Ag4 Ag3 . 3_666 77.3(2) ?
    O8 Ag4 Ag3 3_666 3_666 64.8(2) ?
    I2 Ag4 Ag3 . 3_666 130.88(4) ?
    I7 Ag4 Ag3 3_666 3_666 75.85(3) ?
    Ag9 Ag4 Ag3 4_576 3_666 115.22(4) ?
    O10 Ag5 O3 2_545 2_545 79.0(3) ?
    O10 Ag5 O2 2_545 2_545 112.3(3) ?
    O3 Ag5 O2 2_545 2_545 52.0(3) ?
    O10 Ag5 I5 2_545 . 134.3(2) ?
    O3 Ag5 I5 2_545 . 146.0(2) ?
    O2 Ag5 I5 2_545 . 106.9(2) ?
    O10 Ag5 I4 2_545 4_565 84.8(2) ?
    O3 Ag5 I4 2_545 4_565 83.9(2) ?
    O2 Ag5 I4 2_545 4_565 124.8(2) ?
    I5 Ag5 I4 . 4_565 91.75(4) ?
    O10 Ag5 Ag25 2_545 2_545 76.6(2) ?
    O3 Ag5 Ag25 2_545 2_545 78.4(2) ?
    O2 Ag5 Ag25 2_545 2_545 52.9(2) ?
    I5 Ag5 Ag25 . 2_545 111.60(4) ?
    I4 Ag5 Ag25 4_565 2_545 156.42(4) ?
    O10 Ag5 Ag6 2_545 . 82.1(2) ?
    O3 Ag5 Ag6 2_545 . 147.4(2) ?
    O2 Ag5 Ag6 2_545 . 113.8(2) ?
    I5 Ag5 Ag6 . . 60.75(3) ?
    I4 Ag5 Ag6 4_565 . 120.56(4) ?
    Ag25 Ag5 Ag6 2_545 . 71.49(3) ?
    O10 Ag5 Ag1 2_545 . 162.4(2) ?
    O3 Ag5 Ag1 2_545 . 92.1(2) ?
    O2 Ag5 Ag1 2_545 . 51.3(2) ?
    I5 Ag5 Ag1 . . 57.66(3) ?
    I4 Ag5 Ag1 4_565 . 109.61(4) ?
    Ag25 Ag5 Ag1 2_545 . 86.73(4) ?
    Ag6 Ag5 Ag1 . . 98.25(4) ?
    O13 Ag6 O6 . . 93.2(4) ?
    O13 Ag6 O11 . . 71.7(3) ?
    O6 Ag6 O11 . . 72.0(3) ?
    O13 Ag6 I6 . 4_566 84.1(3) ?
    O6 Ag6 I6 . 4_566 119.9(2) ?
    O11 Ag6 I6 . 4_566 154.0(2) ?
    O13 Ag6 I5 . . 174.2(3) ?
    O6 Ag6 I5 . . 87.1(2) ?
    O11 Ag6 I5 . . 113.8(2) ?
    I6 Ag6 I5 4_566 . 90.70(4) ?
    O13 Ag6 I8 . . 99.3(3) ?
    O6 Ag6 I8 . . 153.1(3) ?
    O11 Ag6 I8 . . 89.4(2) ?
    I6 Ag6 I8 4_566 . 85.16(3) ?
    I5 Ag6 I8 . . 82.76(3) ?
    O13 Ag6 Ag12 . . 48.0(3) ?
    O6 Ag6 Ag12 . . 135.3(2) ?
    O11 Ag6 Ag12 . . 74.4(2) ?
    I6 Ag6 Ag12 4_566 . 82.49(4) ?
    I5 Ag6 Ag12 . . 133.87(4) ?
    I8 Ag6 Ag12 . . 51.29(3) ?
    O13 Ag6 Ag5 . . 133.8(3) ?
    O6 Ag6 Ag5 . . 76.9(3) ?
    O11 Ag6 Ag5 . . 62.4(2) ?
    I6 Ag6 Ag5 4_566 . 139.87(4) ?
    I5 Ag6 Ag5 . . 51.81(3) ?
    I8 Ag6 Ag5 . . 77.20(3) ?
    Ag12 Ag6 Ag5 . . 111.78(4) ?
    O7 Ag7 O5 . 4_565 81.5(4) ?
    O7 Ag7 I6 . . 141.4(3) ?
    O5 Ag7 I6 4_565 . 133.6(3) ?
    O7 Ag7 Ag37 . 4_565 128.2(3) ?
    O5 Ag7 Ag37 4_565 4_565 112.7(3) ?
    I6 Ag7 Ag37 . 4_565 60.75(3) ?
    O7 Ag7 Ag8 . . 83.1(3) ?
    O5 Ag7 Ag8 4_565 . 145.5(3) ?
    I6 Ag7 Ag8 . . 58.78(3) ?
    Ag37 Ag7 Ag8 4_565 . 101.07(4) ?
    O7 Ag7 I3 . 4_565 85.2(3) ?
    O5 Ag7 I3 4_565 4_565 80.6(3) ?
    I6 Ag7 I3 . 4_565 112.37(5) ?
    Ag37 Ag7 I3 4_565 4_565 51.77(3) ?
    Ag8 Ag7 I3 . 4_565 128.50(5) ?
    O7 Ag7 Ag29 . . 80.2(2) ?
    O5 Ag7 Ag29 4_565 . 60.2(3) ?
    I6 Ag7 Ag29 . . 102.20(4) ?
    Ag37 Ag7 Ag29 4_565 . 151.00(5) ?
    Ag8 Ag7 Ag29 . . 86.82(4) ?
    I3 Ag7 Ag29 4_565 . 139.69(4) ?
    O9 Ag8 O16 . . 79.4(3) ?
    O9 Ag8 I6 . . 127.2(3) ?
    O16 Ag8 I6 . . 138.3(2) ?
    O9 Ag8 Ag7 . . 73.9(3) ?
    O16 Ag8 Ag7 . . 143.8(2) ?
    I6 Ag8 Ag7 . . 54.33(3) ?
    O9 Ag8 Ag9 . 2_645 56.8(3) ?
    O16 Ag8 Ag9 . 2_645 68.5(2) ?
    I6 Ag8 Ag9 . 2_645 150.99(5) ?
    Ag7 Ag8 Ag9 . 2_645 113.71(4) ?
    O9 Ag8 I7 . . 75.0(3) ?
    O16 Ag8 I7 . . 119.2(2) ?
    I6 Ag8 I7 . . 100.13(4) ?
    Ag7 Ag8 I7 . . 76.91(4) ?
    Ag9 Ag8 I7 2_645 . 51.24(3) ?
    O9 Ag8 I9 . 2_645 140.8(3) ?
    O16 Ag8 I9 . 2_645 74.2(2) ?
    I6 Ag8 I9 . 2_645 91.25(4) ?
    Ag7 Ag8 I9 . 2_645 140.53(5) ?
    Ag9 Ag8 I9 2_645 2_645 86.51(4) ?
    I7 Ag8 I9 . 2_645 93.21(4) ?
    O9 Ag8 Ag13 . . 131.2(3) ?
    O16 Ag8 Ag13 . . 56.8(2) ?
    I6 Ag8 Ag13 . . 83.73(4) ?
    Ag7 Ag8 Ag13 . . 130.23(5) ?
    Ag9 Ag8 Ag13 2_645 . 115.64(4) ?
    I7 Ag8 Ag13 . . 143.00(4) ?
    I9 Ag8 Ag13 2_645 . 49.81(3) ?
    O17 Ag9 O3 . 4_575 80.9(3) ?
    O17 Ag9 I7 . 2_655 136.2(3) ?
    O3 Ag9 I7 4_575 2_655 136.3(2) ?
    O17 Ag9 Ag4 . 4_575 160.9(3) ?
    O3 Ag9 Ag4 4_575 4_575 81.7(2) ?
    I7 Ag9 Ag4 2_655 4_575 62.84(3) ?
    O17 Ag9 Ag8 . 2_655 84.5(3) ?
    O3 Ag9 Ag8 4_575 2_655 158.1(2) ?
    I7 Ag9 Ag8 2_655 2_655 64.39(3) ?
    Ag4 Ag9 Ag8 4_575 2_655 109.69(4) ?
    O10 Ag10 O17 . 4_576 89.4(4) ?
    O10 Ag10 I10 . . 137.4(2) ?
    O17 Ag10 I10 4_576 . 127.2(2) ?
    O10 Ag10 Ag30 . 3_566 131.1(2) ?
    O17 Ag10 Ag30 4_576 3_566 111.5(3) ?
    I10 Ag10 Ag30 . 3_566 60.78(4) ?
    O10 Ag10 I4 . 3_566 86.7(2) ?
    O17 Ag10 I4 4_576 3_566 84.7(2) ?
    I10 Ag10 I4 . 3_566 114.46(4) ?
    Ag30 Ag10 I4 3_566 3_566 54.06(3) ?
    O10 Ag10 Ag11 . 2 81.1(2) ?
    O17 Ag10 Ag11 4_576 2 147.9(3) ?
    I10 Ag10 Ag11 . 2 56.37(3) ?
    Ag30 Ag10 Ag11 3_566 2 97.51(4) ?
    I4 Ag10 Ag11 3_566 2 124.80(4) ?
    O10 Ag10 Ag32 . 2_655 75.4(2) ?
    O17 Ag10 Ag32 4_576 2_655 67.4(3) ?
    I10 Ag10 Ag32 . 2_655 97.49(4) ?
    Ag30 Ag10 Ag32 3_566 2_655 153.06(5) ?
    I4 Ag10 Ag32 3_566 2_655 146.54(4) ?
    Ag11 Ag10 Ag32 2 2_655 80.60(4) ?
    O12 Ag11 O22 . . 81.5(3) ?
    O12 Ag11 I10 . 2_545 126.1(3) ?
    O22 Ag11 I10 . 2_545 138.0(2) ?
    O12 Ag11 Ag12 . . 57.5(3) ?
    O22 Ag11 Ag12 . . 69.8(2) ?
    I10 Ag11 Ag12 2_545 . 149.72(5) ?
    O12 Ag11 Ag10 . 2_545 73.9(2) ?
    O22 Ag11 Ag10 . 2_545 146.6(2) ?
    I10 Ag11 Ag10 2_545 2_545 53.41(3) ?
    Ag12 Ag11 Ag10 . 2_545 112.89(4) ?
    O12 Ag11 I8 . . 75.9(2) ?
    O22 Ag11 I8 . . 120.1(2) ?
    I10 Ag11 I8 2_545 . 98.81(4) ?
    Ag12 Ag11 I8 . . 51.20(3) ?
    Ag10 Ag11 I8 2_545 . 75.62(3) ?
    O12 Ag11 Ag15 . . 132.2(2) ?
    O22 Ag11 Ag15 . . 55.4(2) ?
    I10 Ag11 Ag15 2_545 . 84.82(4) ?
    Ag12 Ag11 Ag15 . . 115.09(4) ?
    Ag10 Ag11 Ag15 2_545 . 131.93(4) ?
    I8 Ag11 Ag15 . . 140.93(4) ?
    O23 Ag12 O13 . . 114.7(4) ?
    O23 Ag12 I8 . . 134.8(3) ?
    O13 Ag12 I8 . . 110.6(3) ?
    O23 Ag12 Ag11 . . 82.6(2) ?
    O13 Ag12 Ag11 . . 135.3(2) ?
    I8 Ag12 Ag11 . . 65.74(4) ?
    O23 Ag12 Ag6 . . 162.5(3) ?
    O13 Ag12 Ag6 . . 47.8(3) ?
    I8 Ag12 Ag6 . . 62.72(3) ?
    Ag11 Ag12 Ag6 . . 109.78(4) ?
    O15 Ag13 O25 . . 74.4(4) ?
    O15 Ag13 I9 . 2_645 141.1(3) ?
    O25 Ag13 I9 . 2_645 144.6(2) ?
    O15 Ag13 Ag33 . . 61.7(3) ?
    O25 Ag13 Ag33 . . 68.0(3) ?
    I9 Ag13 Ag33 2_645 . 121.59(5) ?
    O15 Ag13 I11 . 4_565 95.3(3) ?
    O25 Ag13 I11 . 4_565 84.8(2) ?
    I9 Ag13 I11 2_645 4_565 90.54(4) ?
    Ag33 Ag13 I11 . 4_565 147.81(4) ?
    O15 Ag13 Ag14 . 2_645 131.5(3) ?
    O25 Ag13 Ag14 . 2_645 79.8(2) ?
    I9 Ag13 Ag14 2_645 2_645 73.29(4) ?
    Ag33 Ag13 Ag14 . 2_645 70.68(4) ?
    I11 Ag13 Ag14 4_565 2_645 122.63(4) ?
    O15 Ag13 Ag8 . . 77.3(3) ?
    O25 Ag13 Ag8 . . 149.8(3) ?
    I9 Ag13 Ag8 2_645 . 64.36(3) ?
    Ag33 Ag13 Ag8 . . 89.43(4) ?
    I11 Ag13 Ag8 4_565 . 108.24(4) ?
    Ag14 Ag13 Ag8 2_645 . 112.45(4) ?
    O18 Ag14 O19 . 3_665 87.5(3) ?
    O18 Ag14 O26 . 2_655 78.6(3) ?
    O19 Ag14 O26 3_665 2_655 74.8(3) ?
    O18 Ag14 I14 . . 157.5(3) ?
    O19 Ag14 I14 3_665 . 109.0(2) ?
    O26 Ag14 I14 2_655 . 90.8(2) ?
    O18 Ag14 I10 . 4_575 104.7(3) ?
    O19 Ag14 I10 3_665 4_575 85.0(2) ?
    O26 Ag14 I10 2_655 4_575 159.4(2) ?
    I14 Ag14 I10 . 4_575 92.23(4) ?
    O18 Ag14 Ag19 . . 135.0(2) ?
    O19 Ag14 Ag19 3_665 . 48.0(2) ?
    O26 Ag14 Ag19 2_655 . 82.8(2) ?
    I14 Ag14 Ag19 . . 61.53(3) ?
    I10 Ag14 Ag19 4_575 . 80.76(4) ?
    O18 Ag14 Ag13 . 2_655 77.6(3) ?
    O19 Ag14 Ag13 3_665 2_655 142.8(2) ?
    O26 Ag14 Ag13 2_655 2_655 69.0(2) ?
    I14 Ag14 Ag13 . 2_655 80.08(4) ?
    I10 Ag14 Ag13 4_575 2_655 131.61(4) ?
    Ag19 Ag14 Ag13 . 2_655 131.82(4) ?
    O21 Ag15 O28 1_455 3_566 78.2(3) ?
    O21 Ag15 I13 1_455 . 141.8(2) ?
    O28 Ag15 I13 3_566 . 139.6(2) ?
    O21 Ag15 Ag35 1_455 3_566 60.8(3) ?
    O28 Ag15 Ag35 3_566 3_566 74.4(2) ?
    I13 Ag15 Ag35 . 3_566 123.41(4) ?
    O21 Ag15 I12 1_455 4_565 89.6(3) ?
    O28 Ag15 I12 3_566 4_565 81.8(2) ?
    I13 Ag15 I12 . 4_565 91.30(4) ?
    Ag35 Ag15 I12 3_566 4_565 144.96(4) ?
    O21 Ag15 Ag16 1_455 . 130.5(2) ?
    O28 Ag15 Ag16 3_566 . 79.0(2) ?
    I13 Ag15 Ag16 . . 75.04(3) ?
    Ag35 Ag15 Ag16 3_566 . 70.96(3) ?
    I12 Ag15 Ag16 4_565 . 129.35(4) ?
    O21 Ag15 Ag11 1_455 . 78.8(2) ?
    O28 Ag15 Ag11 3_566 . 156.0(2) ?
    I13 Ag15 Ag11 . . 64.11(3) ?
    Ag35 Ag15 Ag11 3_566 . 88.30(4) ?
    I12 Ag15 Ag11 4_565 . 104.95(4) ?
    Ag16 Ag15 Ag11 . . 111.47(4) ?
    O29 Ag16 O24 . . 77.0(3) ?
    O29 Ag16 I15 . 4_566 165.1(2) ?
    O24 Ag16 I15 . 4_566 110.7(2) ?
    O29 Ag16 Ag22 . . 77.1(2) ?
    O24 Ag16 Ag22 . . 143.3(2) ?
    I15 Ag16 Ag22 4_566 . 89.99(4) ?
    O29 Ag16 I16 . . 90.0(2) ?
    O24 Ag16 I16 . . 151.4(3) ?
    I15 Ag16 I16 4_566 . 88.21(4) ?
    Ag22 Ag16 I16 . . 53.06(3) ?
    O29 Ag16 Ag15 . . 64.0(2) ?
    O24 Ag16 Ag15 . . 77.3(2) ?
    I15 Ag16 Ag15 4_566 . 129.34(4) ?
    Ag22 Ag16 Ag15 . . 113.22(4) ?
    I16 Ag16 Ag15 . . 74.05(3) ?
    O25 Ag17 O23 . 4_565 85.0(3) ?
    O25 Ag17 I15 . . 136.3(2) ?
    O23 Ag17 I15 4_565 . 128.8(2) ?
    O25 Ag17 Ag27 . 4_565 129.8(2) ?
    O23 Ag17 Ag27 4_565 4_565 119.1(2) ?
    I15 Ag17 Ag27 . 4_565 62.90(3) ?
    O25 Ag17 I11 . 4_565 88.6(2) ?
    O23 Ag17 I11 4_565 4_565 84.6(2) ?
    I15 Ag17 I11 . 4_565 117.69(4) ?
    Ag27 Ag17 I11 4_565 4_565 54.79(3) ?
    O34 Ag18 O32 2_645 . 78.3(3) ?
    O34 Ag18 O27 2_645 . 80.2(3) ?
    O32 Ag18 O27 . . 72.9(3) ?
    O34 Ag18 I15 2_645 . 165.0(3) ?
    O32 Ag18 I15 . . 87.6(2) ?
    O27 Ag18 I15 . . 100.7(2) ?
    O34 Ag18 I16 2_645 2_645 81.7(2) ?
    O32 Ag18 I16 . 2_645 103.8(2) ?
    O27 Ag18 I16 . 2_645 161.8(2) ?
    I15 Ag18 I16 . 2_645 96.91(4) ?
    O34 Ag18 I14 2_645 2_645 94.9(3) ?
    O32 Ag18 I14 . 2_645 155.4(2) ?
    O27 Ag18 I14 . 2_645 82.7(2) ?
    I15 Ag18 I14 . 2_645 100.05(4) ?
    I16 Ag18 I14 2_645 2_645 98.54(4) ?
    O34 Ag18 Ag23 2_645 2_645 82.8(2) ?
    O32 Ag18 Ag23 . 2_645 51.3(2) ?
    O27 Ag18 Ag23 . 2_645 123.8(2) ?
    I15 Ag18 Ag23 . 2_645 84.41(4) ?
    I16 Ag18 Ag23 2_645 2_645 53.68(3) ?
    I14 Ag18 Ag23 2_645 2_645 152.21(4) ?
    O34 Ag19 O19 . 3_665 114.5(4) ?
    O34 Ag19 I12 . 2 117.8(3) ?
    O19 Ag19 I12 3_665 2 121.3(2) ?
    O34 Ag19 I14 . . 97.5(2) ?
    O19 Ag19 I14 3_665 . 104.5(2) ?
    I12 Ag19 I14 2 . 93.67(4) ?
    O34 Ag19 Ag14 . . 122.6(3) ?
    O19 Ag19 Ag14 3_665 . 51.1(2) ?
    I12 Ag19 Ag14 2 . 113.16(4) ?
    I14 Ag19 Ag14 . . 53.82(3) ?
    O28 Ag20 O35 4_565 4_566 82.1(4) ?
    O28 Ag20 I12 4_565 . 146.7(2) ?
    O35 Ag20 I12 4_566 . 117.4(3) ?
    O28 Ag20 I12 4_565 3_556 86.8(2) ?
    O35 Ag20 I12 4_566 3_556 93.5(3) ?
    I12 Ag20 I12 . 3_556 116.52(4) ?
    O28 Ag20 Ag20 4_565 3_556 134.3(3) ?
    O35 Ag20 Ag20 4_566 3_556 118.4(3) ?
    I12 Ag20 Ag20 . 3_556 62.66(4) ?
    I12 Ag20 Ag20 3_556 3_556 53.86(4) ?
    O28 Ag20 Ag21 4_565 2_545 85.4(2) ?
    O35 Ag20 Ag21 4_566 2_545 127.6(3) ?
    I12 Ag20 Ag21 . 2_545 61.23(3) ?
    I12 Ag20 Ag21 3_556 2_545 136.37(5) ?
    Ag20 Ag20 Ag21 3_556 2_545 106.51(5) ?
    O30 Ag21 O2 . . 79.1(3) ?
    O30 Ag21 O4 . 2 74.1(3) ?
    O2 Ag21 O4 . 2 74.3(3) ?
    O30 Ag21 I12 . 2 125.9(2) ?
    O2 Ag21 I12 . 2 136.8(2) ?
    O4 Ag21 I12 2 2 79.9(2) ?
    O30 Ag21 Ag20 . 2 73.6(2) ?
    O2 Ag21 Ag20 . 2 143.1(2) ?
    O4 Ag21 Ag20 2 2 74.6(2) ?
    I12 Ag21 Ag20 2 2 53.94(3) ?
    O30 Ag21 Ag25 . . 127.2(2) ?
    O2 Ag21 Ag25 . . 54.2(2) ?
    O4 Ag21 Ag25 2 . 70.9(2) ?
    I12 Ag21 Ag25 2 . 84.99(4) ?
    Ag20 Ag21 Ag25 2 . 130.08(4) ?
    O30 Ag21 Ag22 . . 55.6(2) ?
    O2 Ag21 Ag22 . . 70.8(2) ?
    O4 Ag21 Ag22 2 . 122.5(2) ?
    I12 Ag21 Ag22 2 . 151.34(5) ?
    Ag20 Ag21 Ag22 2 . 111.13(4) ?
    Ag25 Ag21 Ag22 . . 117.60(4) ?
    O30 Ag21 I16 . . 75.0(2) ?
    O2 Ag21 I16 . . 123.0(2) ?
    O4 Ag21 I16 2 . 140.2(2) ?
    I12 Ag21 I16 2 . 98.92(4) ?
    Ag20 Ag21 I16 2 . 73.11(3) ?
    Ag25 Ag21 I16 . . 148.87(4) ?
    Ag22 Ag21 I16 . . 52.54(3) ?
    O30 Ag21 I14 . . 142.3(2) ?
    O2 Ag21 I14 . . 76.0(2) ?
    O4 Ag21 I14 2 . 124.2(2) ?
    I12 Ag21 I14 2 . 91.35(4) ?
    Ag20 Ag21 I14 2 . 139.39(4) ?
    Ag25 Ag21 I14 . . 53.40(3) ?
    Ag22 Ag21 I14 . . 89.28(4) ?
    I16 Ag21 I14 . . 95.52(4) ?
    O1 Ag22 O33 2_655 . 82.5(3) ?
    O1 Ag22 I16 2_655 . 135.6(2) ?
    O33 Ag22 I16 . . 135.6(3) ?
    O1 Ag22 Ag16 2_655 . 159.3(2) ?
    O33 Ag22 Ag16 . . 78.8(2) ?
    I16 Ag22 Ag16 . . 65.13(3) ?
    O1 Ag22 Ag21 2_655 . 82.9(2) ?
    O33 Ag22 Ag21 . . 159.8(3) ?
    I16 Ag22 Ag21 . . 63.87(3) ?
    Ag16 Ag22 Ag21 . . 112.64(4) ?
    O1 Ag22 Ag40 2_655 . 96.1(2) ?
    O33 Ag22 Ag40 . . 64.5(3) ?
    I16 Ag22 Ag40 . . 118.73(4) ?
    Ag16 Ag22 Ag40 . . 67.66(3) ?
    Ag21 Ag22 Ag40 . . 103.41(4) ?
    O8 Ag23 O32 . 2_655 109.4(3) ?
    O8 Ag23 O33 . 3_666 75.6(3) ?
    O32 Ag23 O33 2_655 3_666 52.0(3) ?
    O8 Ag23 I16 . . 136.2(2) ?
    O32 Ag23 I16 2_655 . 111.5(2) ?
    O33 Ag23 I16 3_666 . 144.5(2) ?
    O8 Ag23 Ag3 . . 69.2(2) ?
    O32 Ag23 Ag3 2_655 . 58.2(2) ?
    O33 Ag23 Ag3 3_666 . 78.6(2) ?
    I16 Ag23 Ag3 . . 122.38(4) ?
    O8 Ag23 Ag18 . 2_655 160.8(2) ?
    O32 Ag23 Ag18 2_655 2_655 51.5(2) ?
    O33 Ag23 Ag18 3_666 2_655 90.8(2) ?
    I16 Ag23 Ag18 . 2_655 61.30(3) ?
    Ag3 Ag23 Ag18 . 2_655 95.20(4) ?
    O8 Ag23 I15 . 4_566 82.2(2) ?
    O32 Ag23 I15 2_655 4_566 123.7(2) ?
    O33 Ag23 I15 3_666 4_566 81.2(2) ?
    I16 Ag23 I15 . 4_566 87.77(4) ?
    Ag3 Ag23 I15 . 4_566 148.22(4) ?
    Ag18 Ag23 I15 2_655 4_566 109.47(4) ?
    O8 Ag23 Ag24 . . 78.6(2) ?
    O32 Ag23 Ag24 2_655 . 119.7(2) ?
    O33 Ag23 Ag24 3_666 . 146.2(2) ?
    I16 Ag23 Ag24 . . 68.21(3) ?
    Ag3 Ag23 Ag24 . . 71.92(3) ?
    Ag18 Ag23 Ag24 2_655 . 107.84(4) ?
    I15 Ag23 Ag24 4_566 . 116.54(4) ?
    O36 Ag24 O5 . 4_565 88.3(4) ?
    O36 Ag24 I13 . . 141.2(3) ?
    O5 Ag24 I13 4_565 . 121.8(3) ?
    O36 Ag24 Ag29 . . 148.0(3) ?
    O5 Ag24 Ag29 4_565 . 64.4(3) ?
    I13 Ag24 Ag29 . . 58.04(3) ?
    O36 Ag24 I12 . 4_565 118.6(3) ?
    O5 Ag24 I12 4_565 4_565 89.4(2) ?
    I13 Ag24 I12 . 4_565 88.12(4) ?
    Ag29 Ag24 I12 . 4_565 79.51(4) ?
    O36 Ag24 Ag23 . . 57.8(3) ?
    O5 Ag24 Ag23 4_565 . 133.5(2) ?
    I13 Ag24 Ag23 . . 83.41(4) ?
    Ag29 Ag24 Ag23 . . 130.45(4) ?
    I12 Ag24 Ag23 4_565 . 133.17(4) ?
    O11 Ag25 O6 2 2 79.4(3) ?
    O11 Ag25 O2 2 . 119.2(3) ?
    O6 Ag25 O2 2 . 99.0(3) ?
    O11 Ag25 I14 2 . 134.1(2) ?
    O6 Ag25 I14 2 . 141.5(3) ?
    O2 Ag25 I14 . . 81.2(2) ?
    O11 Ag25 Ag21 2 . 160.3(2) ?
    O6 Ag25 Ag21 2 . 85.3(2) ?
    O2 Ag25 Ag21 . . 51.0(2) ?
    I14 Ag25 Ag21 . . 64.85(3) ?
    O11 Ag25 Ag5 2 2 67.4(2) ?
    O6 Ag25 Ag5 2 2 82.1(3) ?
    O2 Ag25 Ag5 . 2 52.5(2) ?
    I14 Ag25 Ag5 . 2 123.97(4) ?
    Ag21 Ag25 Ag5 . 2 98.37(4) ?
    O3 Ag26 O10 2_645 2_645 79.4(3) ?
    O3 Ag26 I11 2_645 4_565 106.6(2) ?
    O10 Ag26 I11 2_645 4_565 162.0(2) ?
    O3 Ag26 I9 2_645 2_645 153.3(2) ?
    O10 Ag26 I9 2_645 2_645 88.8(2) ?
    I11 Ag26 I9 4_565 2_645 91.93(4) ?
    O3 Ag26 Ag32 2_645 . 141.6(2) ?
    O10 Ag26 Ag32 2_645 . 80.3(2) ?
    I11 Ag26 Ag32 4_565 . 85.04(4) ?
    I9 Ag26 Ag32 2_645 . 57.17(3) ?
    O8 Ag27 O1 . 4_566 85.1(3) ?
    O8 Ag27 I11 . . 137.3(2) ?
    O1 Ag27 I11 4_566 . 127.0(2) ?
    O8 Ag27 Ag17 . 4_566 128.9(2) ?
    O1 Ag27 Ag17 4_566 4_566 120.2(2) ?
    I11 Ag27 Ag17 . 4_566 63.38(3) ?
    O8 Ag27 I15 . 4_566 86.6(2) ?
    O1 Ag27 I15 4_566 4_566 86.8(2) ?
    I11 Ag27 I15 . 4_566 118.44(4) ?
    Ag17 Ag27 I15 4_566 4_566 55.06(3) ?
    O14 Ag28 O9 . . 77.4(4) ?
    O14 Ag28 O16 . . 80.8(3) ?
    O9 Ag28 O16 . . 74.4(3) ?
    O14 Ag28 I11 . . 166.7(3) ?
    O9 Ag28 I11 . . 98.4(3) ?
    O16 Ag28 I11 . . 85.9(2) ?
    O14 Ag28 I8 . . 85.5(3) ?
    O9 Ag28 I8 . . 162.8(3) ?
    O16 Ag28 I8 . . 105.2(2) ?
    I11 Ag28 I8 . . 98.73(4) ?
    O14 Ag28 Ag33 . . 85.1(3) ?
    O9 Ag28 Ag33 . . 124.9(2) ?
    O16 Ag28 Ag33 . . 51.2(2) ?
    I11 Ag28 Ag33 . . 87.18(4) ?
    I8 Ag28 Ag33 . . 54.47(3) ?
    O14 Ag28 I13 . . 91.9(3) ?
    O9 Ag28 I13 . . 78.4(2) ?
    O16 Ag28 I13 . . 152.8(2) ?
    I11 Ag28 I13 . . 99.65(4) ?
    I8 Ag28 I13 . . 100.34(4) ?
    Ag33 Ag28 I13 . . 154.77(4) ?
    O14 Ag29 O6 . 4_565 119.4(4) ?
    O14 Ag29 I13 . . 101.0(3) ?
    O6 Ag29 I13 4_565 . 136.3(3) ?
    O14 Ag29 I10 . 2_545 117.1(3) ?
    O6 Ag29 I10 4_565 2_545 83.1(2) ?
    I13 Ag29 I10 . 2_545 93.27(4) ?
    O14 Ag29 Ag24 . . 123.4(3) ?
    O6 Ag29 Ag24 4_565 . 85.7(2) ?
    I13 Ag29 Ag24 . . 56.68(3) ?
    I10 Ag29 Ag24 2_545 . 115.57(4) ?
    O14 Ag29 Ag7 . . 70.3(3) ?
    O6 Ag29 Ag7 4_565 . 74.4(2) ?
    I13 Ag29 Ag7 . . 107.45(4) ?
    I10 Ag29 Ag7 2_545 . 156.56(5) ?
    Ag24 Ag29 Ag7 . . 69.80(4) ?
    O13 Ag30 O11 . . 76.6(3) ?
    O13 Ag30 I4 . . 114.9(3) ?
    O11 Ag30 I4 . . 144.5(2) ?
    O13 Ag30 I10 . 3_566 102.7(3) ?
    O11 Ag30 I10 . 3_566 88.6(2) ?
    I4 Ag30 I10 . 3_566 118.60(5) ?
    O13 Ag30 Ag10 . 3_566 134.2(3) ?
    O11 Ag30 Ag10 . 3_566 133.0(2) ?
    I4 Ag30 Ag10 . 3_566 64.17(3) ?
    I10 Ag30 Ag10 3_566 3_566 54.85(3) ?
    O20 Ag31 O12 . 2 77.9(3) ?
    O20 Ag31 O22 . 2 78.3(3) ?
    O12 Ag31 O22 2 2 75.6(3) ?
    O20 Ag31 I4 . 2 165.3(2) ?
    O12 Ag31 I4 2 2 101.3(2) ?
    O22 Ag31 I4 2 2 87.2(2) ?
    O20 Ag31 I7 . 2_655 81.7(2) ?
    O12 Ag31 I7 2 2_655 158.8(2) ?
    O22 Ag31 I7 2 2_655 106.0(2) ?
    I4 Ag31 I7 2 2_655 99.83(4) ?
    O20 Ag31 Ag35 . 4_575 82.8(2) ?
    O12 Ag31 Ag35 2 4_575 127.2(2) ?
    O22 Ag31 Ag35 2 4_575 52.4(2) ?
    I4 Ag31 Ag35 2 4_575 86.17(4) ?
    I7 Ag31 Ag35 2_655 4_575 54.75(3) ?
    O20 Ag31 I9 . . 92.4(2) ?
    O12 Ag31 I9 2 . 76.0(2) ?
    O22 Ag31 I9 2 . 151.3(2) ?
    I4 Ag31 I9 2 . 101.74(4) ?
    I7 Ag31 I9 2_655 . 99.32(4) ?
    Ag35 Ag31 I9 4_575 . 154.01(4) ?
    O18 Ag32 O20 3_665 2_645 110.0(3) ?
    O18 Ag32 I9 3_665 2_645 144.7(3) ?
    O20 Ag32 I9 2_645 2_645 103.2(2) ?
    O18 Ag32 Ag26 3_665 . 88.4(2) ?
    O20 Ag32 Ag26 2_645 . 130.8(3) ?
    I9 Ag32 Ag26 2_645 . 60.21(3) ?
    O18 Ag32 I6 3_665 . 82.7(2) ?
    O20 Ag32 I6 2_645 . 113.9(2) ?
    I9 Ag32 I6 2_645 . 94.86(4) ?
    Ag26 Ag32 I6 . . 113.49(4) ?
    O18 Ag32 Ag10 3_665 2_645 66.9(2) ?
    O20 Ag32 Ag10 2_645 2_645 77.7(2) ?
    I9 Ag32 Ag10 2_645 2_645 110.28(4) ?
    Ag26 Ag32 Ag10 . 2_645 68.25(3) ?
    I6 Ag32 Ag10 . 2_645 149.57(4) ?
    O26 Ag33 O16 . . 116.2(3) ?
    O26 Ag33 O18 . 2_645 78.6(3) ?
    O16 Ag33 O18 . 2_645 51.8(3) ?
    O26 Ag33 I8 . . 130.4(2) ?
    O16 Ag33 I8 . . 112.2(2) ?
    O18 Ag33 I8 2_645 . 144.6(2) ?
    O26 Ag33 Ag13 . . 74.8(2) ?
    O16 Ag33 Ag13 . . 59.7(2) ?
    O18 Ag33 Ag13 2_645 . 78.4(2) ?
    I8 Ag33 Ag13 . . 124.03(5) ?
    O26 Ag33 Ag28 . . 169.0(2) ?
    O16 Ag33 Ag28 . . 53.0(2) ?
    O18 Ag33 Ag28 2_645 . 93.6(2) ?
    I8 Ag33 Ag28 . . 59.80(3) ?
    Ag13 Ag33 Ag28 . . 96.18(4) ?
    O26 Ag33 I6 . 4_566 81.0(2) ?
    O16 Ag33 I6 . 4_566 115.6(2) ?
    O18 Ag33 I6 2_645 4_566 76.1(2) ?
    I8 Ag33 I6 . 4_566 87.98(4) ?
    Ag13 Ag33 I6 . 4_566 147.73(4) ?
    Ag28 Ag33 I6 . 4_566 104.82(4) ?
    O26 Ag33 Ag34 . . 78.9(2) ?
    O16 Ag33 Ag34 . . 120.0(2) ?
    O18 Ag33 Ag34 2_645 . 146.5(2) ?
    I8 Ag33 Ag34 . . 67.94(3) ?
    Ag13 Ag33 Ag34 . . 71.85(4) ?
    Ag28 Ag33 Ag34 . . 104.45(4) ?
    I6 Ag33 Ag34 4_566 . 124.16(4) ?
    O15 Ag34 O25 . . 72.6(4) ?
    O15 Ag34 O23 . 4_565 93.3(4) ?
    O25 Ag34 O23 . 4_565 79.6(3) ?
    O15 Ag34 I4 . 4_565 125.4(3) ?
    O25 Ag34 I4 . 4_565 160.2(2) ?
    O23 Ag34 I4 4_565 4_565 90.5(2) ?
    O15 Ag34 Ag39 . . 146.7(3) ?
    O25 Ag34 Ag39 . . 74.4(2) ?
    O23 Ag34 Ag39 4_565 . 76.1(2) ?
    I4 Ag34 Ag39 4_565 . 86.64(4) ?
    O15 Ag34 Ag33 . . 56.4(3) ?
    O25 Ag34 Ag33 . . 62.3(2) ?
    O23 Ag34 Ag33 4_565 . 136.0(2) ?
    I4 Ag34 Ag33 4_565 . 132.24(4) ?
    Ag39 Ag34 Ag33 . . 110.85(4) ?
    O29 Ag35 O22 3_566 3_566 108.9(3) ?
    O29 Ag35 O24 3_566 3_566 75.8(3) ?
    O22 Ag35 O24 3_566 3_566 51.8(3) ?
    O29 Ag35 I7 3_566 3_666 136.3(2) ?
    O22 Ag35 I7 3_566 3_666 112.2(2) ?
    O24 Ag35 I7 3_566 3_666 143.6(2) ?
    O29 Ag35 Ag15 3_566 3_566 68.4(2) ?
    O22 Ag35 Ag15 3_566 3_566 59.0(2) ?
    O24 Ag35 Ag15 3_566 3_566 79.8(2) ?
    I7 Ag35 Ag15 3_666 3_566 123.08(4) ?
    O29 Ag35 Ag31 3_566 4_576 161.4(2) ?
    O22 Ag35 Ag31 3_566 4_576 52.5(2) ?
    O24 Ag35 Ag31 3_566 4_576 90.5(2) ?
    I7 Ag35 Ag31 3_666 4_576 61.06(3) ?
    Ag15 Ag35 Ag31 3_566 4_576 97.01(4) ?
    O29 Ag35 I2 3_566 . 81.8(2) ?
    O22 Ag35 I2 3_566 . 123.4(2) ?
    O24 Ag35 I2 3_566 . 80.4(2) ?
    I7 Ag35 I2 3_666 . 87.50(4) ?
    Ag15 Ag35 I2 3_566 . 147.46(4) ?
    Ag31 Ag35 I2 4_576 . 108.73(4) ?
    O21 Ag36 O35 . 3_665 108.3(4) ?
    O21 Ag36 I1 . 3_666 134.1(3) ?
    O35 Ag36 I1 3_665 3_666 106.4(3) ?
    O21 Ag36 I3 . 4_565 121.0(2) ?
    O35 Ag36 I3 3_665 4_565 88.3(3) ?
    I1 Ag36 I3 3_666 4_565 88.88(4) ?
    O21 Ag36 Ag2 . 2_655 151.9(2) ?
    O35 Ag36 Ag2 3_665 2_655 50.6(3) ?
    I1 Ag36 Ag2 3_666 2_655 56.46(3) ?
    I3 Ag36 Ag2 4_565 2_655 80.62(4) ?
    O26 Ag37 O19 . 4_566 82.2(3) ?
    O26 Ag37 I3 . . 142.3(2) ?
    O19 Ag37 I3 4_566 . 112.9(2) ?
    O26 Ag37 I6 . 4_566 89.6(2) ?
    O19 Ag37 I6 4_566 4_566 97.7(3) ?
    I3 Ag37 I6 . 4_566 120.18(5) ?
    O26 Ag37 Ag7 . 4_566 134.5(2) ?
    O19 Ag37 Ag7 4_566 4_566 124.4(3) ?
    I3 Ag37 Ag7 . 4_566 66.37(4) ?
    I6 Ag37 Ag7 4_566 4_566 53.98(3) ?
    O26 Ag37 Ag38 . . 84.6(2) ?
    O19 Ag37 Ag38 4_566 . 121.6(3) ?
    I3 Ag37 Ag38 . . 57.84(3) ?
    I6 Ag37 Ag38 4_566 . 138.84(5) ?
    Ag7 Ag37 Ag38 4_566 . 104.70(4) ?
    O27 Ag38 O32 . . 79.0(3) ?
    O27 Ag38 I3 . . 126.8(2) ?
    O32 Ag38 I3 . . 141.8(2) ?
    O27 Ag38 Ag37 . . 73.7(2) ?
    O32 Ag38 Ag37 . . 146.3(2) ?
    I3 Ag38 Ag37 . . 54.21(3) ?
    O27 Ag38 I1 . 4_565 136.8(2) ?
    O32 Ag38 I1 . 4_565 75.7(2) ?
    I3 Ag38 I1 . 4_565 93.83(4) ?
    Ag37 Ag38 I1 . 4_565 138.02(4) ?
    O27 Ag38 Ag3 . 2_645 132.8(2) ?
    O32 Ag38 Ag3 . 2_645 56.6(2) ?
    I3 Ag38 Ag3 . 2_645 88.16(4) ?
    Ag37 Ag38 Ag3 . 2_645 137.71(5) ?
    I1 Ag38 Ag3 4_565 2_645 50.48(3) ?
    O27 Ag38 Ag39 . . 51.6(2) ?
    O32 Ag38 Ag39 . . 70.3(2) ?
    I3 Ag38 Ag39 . . 146.88(5) ?
    Ag37 Ag38 Ag39 . . 105.78(4) ?
    I1 Ag38 Ag39 4_565 . 86.75(4) ?
    Ag3 Ag38 Ag39 2_645 . 116.48(4) ?
    O31 Ag39 O24 . 4_565 82.0(3) ?
    O31 Ag39 O27 . . 99.3(3) ?
    O24 Ag39 O27 4_565 . 122.3(3) ?
    O31 Ag39 I5 . . 132.5(2) ?
    O24 Ag39 I5 4_565 . 138.8(3) ?
    O27 Ag39 I5 . . 79.4(2) ?
    O31 Ag39 Ag34 . . 157.0(2) ?
    O24 Ag39 Ag34 4_565 . 78.1(2) ?
    O27 Ag39 Ag34 . . 81.9(2) ?
    I5 Ag39 Ag34 . . 70.52(3) ?
    O31 Ag39 Ag38 . . 79.3(2) ?
    O24 Ag39 Ag38 4_565 . 154.6(3) ?
    O27 Ag39 Ag38 . . 45.6(2) ?
    I5 Ag39 Ag38 . . 66.08(3) ?
    Ag34 Ag39 Ag38 . . 115.42(4) ?
    O29 Ag40 O31 . 4_566 85.5(3) ?
    O29 Ag40 I2 . . 137.4(2) ?
    O31 Ag40 I2 4_566 . 128.2(2) ?
    O29 Ag40 Ag40 . 3_566 128.2(2) ?
    O31 Ag40 Ag40 4_566 3_566 119.5(2) ?
    I2 Ag40 Ag40 . 3_566 62.40(4) ?
    O29 Ag40 I2 . 3_566 86.3(2) ?
    O31 Ag40 I2 4_566 3_566 85.3(2) ?
    I2 Ag40 I2 . 3_566 117.65(4) ?
    Ag40 Ag40 I2 3_566 3_566 55.24(4) ?
    O29 Ag40 Ag22 . . 71.3(2) ?
    O31 Ag40 Ag22 4_566 . 72.7(2) ?
    I2 Ag40 Ag22 . . 92.77(4) ?
    Ag40 Ag40 Ag22 3_566 . 155.05(6) ?
    I2 Ag40 Ag22 3_566 . 149.47(4) ?
    O1 C1 O2 2_655 . 122.8(11) no
    O1 C1 O3 2_655 . 121.0(11) no
    O2 C1 O3 . . 116.1(11) no
    O4 C2 O6 . . 121.2(13) no
    O4 C2 O5 . . 119.7(12) no
    O6 C2 O5 . . 119.1(12) no
    O9 C3 O7 . . 122.6(12) no
    O9 C3 O8 . . 118.7(12) no
    O7 C3 O8 . . 118.7(12) no
    O12 C4 O10 . 2_545 122.9(12) no
    O12 C4 O11 . . 118.7(12) no
    O10 C4 O11 2_545 . 118.4(11) no
    O15 C5 O14 . . 121.2(11) no
    O15 C5 O13 . 4_565 120.8(11) no
    O14 C5 O13 . 4_565 117.7(11) no
    O17 C6 O16 2_645 . 123.4(13) no
    O17 C6 O18 2_645 2_645 119.7(13) no
    O16 C6 O18 . 2_645 116.7(13) no
    O20 C7 O21 2_645 . 122.0(12) no
    O20 C7 O19 2_645 . 121.1(12) no
    O21 C7 O19 . . 116.9(12) no
    O23 C8 O22 . . 122.7(12) no
    O23 C8 O24 . . 121.1(12) no
    O22 C8 O24 . . 116.2(12) no
    O27 C9 O26 . . 123.0(12) no
    O27 C9 O25 . . 119.9(12) no
    O26 C9 O25 . . 117.0(11) no
    O30 C10 O28 . 3_566 123.3(12) no
    O30 C10 O29 . . 119.4(12) no
    O28 C10 O29 3_566 . 117.2(11) no
    O33 C11 O32 4_565 . 120.2(12) no
    O33 C11 O31 4_565 . 118.9(12) no
    O32 C11 O31 . . 120.9(12) no
    O36 C12 O34 . . 121.8(13) no
    O36 C12 O35 . . 118.8(13) no
    O34 C12 O35 . . 119.4(13) no
    C1 O1 Ag22 2_645 2_645 121.6(8) ?
    C1 O1 Ag27 2_645 4_565 113.6(8) ?
    Ag22 O1 Ag27 2_645 4_565 118.9(4) ?
    C1 O2 Ag21 . . 126.6(8) ?
    C1 O2 Ag5 . 2 93.9(7) ?
    Ag21 O2 Ag5 . 2 136.9(4) ?
    C1 O2 Ag25 . . 115.2(8) ?
    Ag21 O2 Ag25 . . 74.9(3) ?
    Ag5 O2 Ag25 2 . 74.6(2) ?
    C1 O3 Ag9 . 4_576 121.8(8) ?
    C1 O3 Ag26 . 2_655 117.3(8) ?
    Ag9 O3 Ag26 4_576 2_655 102.1(4) ?
    C1 O3 Ag5 . 2 95.5(7) ?
    Ag9 O3 Ag5 4_576 2 120.9(4) ?
    Ag26 O3 Ag5 2_655 2 97.8(3) ?
    C2 O4 Ag1 . . 130.4(9) ?
    C2 O4 Ag21 . 2_545 126.0(9) ?
    Ag1 O4 Ag21 . 2_545 92.3(3) ?
    C2 O4 Ag2 . . 90.9(8) ?
    Ag1 O4 Ag2 . . 85.9(3) ?
    Ag21 O4 Ag2 2_545 . 128.5(4) ?
    C2 O5 Ag7 . 4_566 126.7(9) ?
    C2 O5 Ag24 . 4_566 111.7(9) ?
    Ag7 O5 Ag24 4_566 4_566 102.4(4) ?
    C2 O5 Ag2 . . 95.7(8) ?
    Ag7 O5 Ag2 4_566 . 117.3(4) ?
    Ag24 O5 Ag2 4_566 . 100.5(4) ?
    C2 O6 Ag25 . 2_545 118.7(9) ?
    C2 O6 Ag29 . 4_566 107.0(9) ?
    Ag25 O6 Ag29 2_545 4_566 119.1(4) ?
    C2 O6 Ag6 . . 114.9(8) ?
    Ag25 O6 Ag6 2_545 . 101.2(4) ?
    Ag29 O6 Ag6 4_566 . 93.0(4) ?
    C3 O7 Ag7 . . 123.3(8) ?
    C3 O7 Ag3 . . 112.6(8) ?
    Ag7 O7 Ag3 . . 114.4(4) ?
    C3 O8 Ag23 . . 122.1(8) ?
    C3 O8 Ag27 . . 110.0(8) ?
    Ag23 O8 Ag27 . . 113.0(4) ?
    C3 O8 Ag4 . 3_666 106.9(8) ?
    Ag23 O8 Ag4 . 3_666 102.9(4) ?
    Ag27 O8 Ag4 . 3_666 98.8(3) ?
    C3 O9 Ag8 . . 126.6(9) ?
    C3 O9 Ag28 . . 133.2(9) ?
    Ag8 O9 Ag28 . . 90.2(3) ?
    C4 O10 Ag10 2 . 126.1(8) ?
    C4 O10 Ag5 2 2 111.3(8) ?
    Ag10 O10 Ag5 . 2 111.1(4) ?
    C4 O10 Ag26 2 2_655 109.1(8) ?
    Ag10 O10 Ag26 . 2_655 97.1(3) ?
    Ag5 O10 Ag26 2 2_655 96.8(3) ?
    C4 O11 Ag25 . 2_545 126.0(8) ?
    C4 O11 Ag30 . . 105.8(8) ?
    Ag25 O11 Ag30 2_545 . 112.6(4) ?
    C4 O11 Ag6 . . 107.7(8) ?
    Ag25 O11 Ag6 2_545 . 99.2(3) ?
    Ag30 O11 Ag6 . . 103.0(3) ?
    C4 O12 Ag11 . . 127.9(9) ?
    C4 O12 Ag31 . 2_545 133.8(8) ?
    Ag11 O12 Ag31 . 2_545 88.9(3) ?
    C5 O13 Ag30 4_566 . 125.2(9) ?
    C5 O13 Ag6 4_566 . 122.5(8) ?
    Ag30 O13 Ag6 . . 108.3(4) ?
    C5 O13 Ag12 4_566 . 110.9(8) ?
    Ag30 O13 Ag12 . . 92.2(4) ?
    Ag6 O13 Ag12 . . 84.1(4) ?
    C5 O14 Ag29 . . 113.3(8) ?
    C5 O14 Ag28 . . 128.4(8) ?
    Ag29 O14 Ag28 . . 96.0(4) ?
    C5 O15 Ag13 . . 129.8(9) ?
    C5 O15 Ag34 . . 120.1(9) ?
    Ag13 O15 Ag34 . . 109.4(5) ?
    C6 O16 Ag8 . . 130.2(9) ?
    C6 O16 Ag33 . . 95.6(9) ?
    Ag8 O16 Ag33 . . 130.1(4) ?
    C6 O16 Ag28 . . 127.2(9) ?
    Ag8 O16 Ag28 . . 87.6(3) ?
    Ag33 O16 Ag28 . . 75.8(3) ?
    C6 O17 Ag9 2_655 . 117.4(9) ?
    C6 O17 Ag10 2_655 4_575 114.8(9) ?
    Ag9 O17 Ag10 . 4_575 121.9(4) ?
    C6 O18 Ag32 2_655 3_665 118.7(9) ?
    C6 O18 Ag14 2_655 . 116.9(9) ?
    Ag32 O18 Ag14 3_665 . 107.9(4) ?
    C6 O18 Ag33 2_655 2_655 94.4(8) ?
    Ag32 O18 Ag33 3_665 2_655 119.2(4) ?
    Ag14 O18 Ag33 . 2_655 97.7(4) ?
    C7 O19 Ag19 . 3_665 105.2(8) ?
    C7 O19 Ag37 . 4_565 130.9(9) ?
    Ag19 O19 Ag37 3_665 4_565 97.9(4) ?
    C7 O19 Ag14 . 3_665 123.9(8) ?
    Ag19 O19 Ag14 3_665 3_665 80.9(3) ?
    Ag37 O19 Ag14 4_565 3_665 101.9(4) ?
    C7 O20 Ag32 2_655 2_655 115.0(8) ?
    C7 O20 Ag31 2_655 . 129.7(8) ?
    Ag32 O20 Ag31 2_655 . 93.9(3) ?
    C7 O21 Ag36 . . 121.8(8) ?
    C7 O21 Ag15 . 1_655 127.4(8) ?
    Ag36 O21 Ag15 . 1_655 110.2(4) ?
    C8 O22 Ag11 . . 129.8(9) ?
    C8 O22 Ag35 . 3_566 95.9(8) ?
    Ag11 O22 Ag35 . 3_566 132.0(4) ?
    C8 O22 Ag31 . 2_545 122.5(8) ?
    Ag11 O22 Ag31 . 2_545 88.7(3) ?
    Ag35 O22 Ag31 3_566 2_545 75.1(3) ?
    C8 O23 Ag12 . . 121.3(9) ?
    C8 O23 Ag17 . 4_566 111.2(8) ?
    Ag12 O23 Ag17 . 4_566 122.2(4) ?
    C8 O23 Ag34 . 4_566 107.3(9) ?
    Ag12 O23 Ag34 . 4_566 93.1(3) ?
    Ag17 O23 Ag34 4_566 4_566 92.9(3) ?
    C8 O24 Ag39 . 4_566 126.3(8) ?
    C8 O24 Ag16 . . 113.6(8) ?
    Ag39 O24 Ag16 4_566 . 99.6(4) ?
    C8 O24 Ag35 . 3_566 95.1(8) ?
    Ag39 O24 Ag35 4_566 3_566 122.4(4) ?
    Ag16 O24 Ag35 . 3_566 96.8(3) ?
    C9 O25 Ag17 . . 111.5(8) ?
    C9 O25 Ag13 . . 121.2(8) ?
    Ag17 O25 Ag13 . . 108.8(4) ?
    C9 O25 Ag34 . . 110.4(8) ?
    Ag17 O25 Ag34 . . 98.7(3) ?
    Ag13 O25 Ag34 . . 103.7(4) ?
    C9 O26 Ag37 . . 122.2(8) ?
    C9 O26 Ag33 . . 113.0(8) ?
    Ag37 O26 Ag33 . . 111.7(4) ?
    C9 O26 Ag14 . 2_645 109.9(8) ?
    Ag37 O26 Ag14 . 2_645 101.0(3) ?
    Ag33 O26 Ag14 . 2_645 94.6(3) ?
    C9 O27 Ag38 . . 133.0(9) ?
    C9 O27 Ag18 . . 124.7(8) ?
    Ag38 O27 Ag18 . . 88.6(3) ?
    C9 O27 Ag39 . . 106.7(8) ?
    Ag38 O27 Ag39 . . 82.8(3) ?
    Ag18 O27 Ag39 . . 114.4(4) ?
    C10 O28 Ag20 3_566 4_566 121.7(8) ?
    C10 O28 Ag15 3_566 3_566 111.8(8) ?
    Ag20 O28 Ag15 4_566 3_566 111.6(4) ?
    C10 O29 Ag35 . 3_566 122.2(8) ?
    C10 O29 Ag40 . . 108.3(8) ?
    Ag35 O29 Ag40 3_566 . 113.1(4) ?
    C10 O29 Ag16 . . 109.1(8) ?
    Ag35 O29 Ag16 3_566 . 103.1(3) ?
    Ag40 O29 Ag16 . . 97.9(3) ?
    C10 O30 Ag21 . . 127.3(9) ?
    C10 O30 Ag1 . 2 130.3(8) ?
    Ag21 O30 Ag1 . 2 91.9(3) ?
    C11 O31 Ag39 . . 123.2(8) ?
    C11 O31 Ag40 . 4_565 112.4(8) ?
    Ag39 O31 Ag40 . 4_565 120.2(4) ?
    C11 O32 Ag38 . . 130.8(9) ?
    C11 O32 Ag23 . 2_645 93.9(8) ?
    Ag38 O32 Ag23 . 2_645 132.2(4) ?
    C11 O32 Ag18 . . 122.9(8) ?
    Ag38 O32 Ag18 . . 88.6(3) ?
    Ag23 O32 Ag18 2_645 . 77.2(3) ?
    C11 O33 Ag22 4_566 . 127.7(9) ?
    C11 O33 Ag4 4_566 . 115.3(9) ?
    Ag22 O33 Ag4 . . 99.5(4) ?
    C11 O33 Ag23 4_566 3_666 92.3(8) ?
    Ag22 O33 Ag23 . 3_666 121.9(4) ?
    Ag4 O33 Ag23 . 3_666 97.2(3) ?
    C12 O34 Ag19 . . 110.2(9) ?
    C12 O34 Ag18 . 2_655 129.5(9) ?
    Ag19 O34 Ag18 . 2_655 97.1(4) ?
    C12 O35 Ag20 . 4_565 131.5(9) ?
    C12 O35 Ag36 . 3_665 122.3(9) ?
    Ag20 O35 Ag36 4_565 3_665 103.4(4) ?
    C12 O35 Ag2 . 4_565 106.1(9) ?
    Ag20 O35 Ag2 4_565 4_565 96.9(4) ?
    Ag36 O35 Ag2 3_665 4_565 79.1(4) ?
    C12 O36 Ag24 . . 123.0(9) ?
    C12 O36 Ag3 . . 127.8(9) ?
    Ag24 O36 Ag3 . . 109.0(4) ?
    Ag3 I1 Ag2 3_666 4_566 104.24(4) ?
    Ag3 I1 Ag36 3_666 3_666 89.58(4) ?
    Ag2 I1 Ag36 4_566 3_666 64.56(4) ?
    Ag3 I1 Ag1 3_666 4_566 149.04(4) ?
    Ag2 I1 Ag1 4_566 4_566 69.62(4) ?
    Ag36 I1 Ag1 3_666 4_566 112.72(4) ?
    Ag3 I1 Ag38 3_666 4_566 65.28(4) ?
    Ag2 I1 Ag38 4_566 4_566 76.39(4) ?
    Ag36 I1 Ag38 3_666 4_566 126.35(4) ?
    Ag1 I1 Ag38 4_566 4_566 83.94(4) ?
    Ag40 I2 Ag4 . . 78.75(4) ?
    Ag40 I2 Ag1 . 2 77.99(4) ?
    Ag4 I2 Ag1 . 2 117.64(4) ?
    Ag40 I2 Ag40 . 3_566 62.35(4) ?
    Ag4 I2 Ag40 . 3_566 114.93(4) ?
    Ag1 I2 Ag40 2 3_566 103.32(4) ?
    Ag40 I2 Ag35 . . 126.08(4) ?
    Ag4 I2 Ag35 . . 86.42(3) ?
    Ag1 I2 Ag35 2 . 150.55(4) ?
    Ag40 I2 Ag35 3_566 . 78.70(3) ?
    Ag37 I3 Ag38 . . 67.95(4) ?
    Ag37 I3 Ag36 . 4_566 83.76(4) ?
    Ag38 I3 Ag36 . 4_566 112.46(4) ?
    Ag37 I3 Ag2 . . 116.41(4) ?
    Ag38 I3 Ag2 . . 79.14(4) ?
    Ag36 I3 Ag2 4_566 . 159.74(4) ?
    Ag37 I3 Ag3 . 4_566 127.86(4) ?
    Ag38 I3 Ag3 . 4_566 161.60(4) ?
    Ag36 I3 Ag3 4_566 4_566 81.11(4) ?
    Ag2 I3 Ag3 . 4_566 84.43(4) ?
    Ag37 I3 Ag7 . 4_566 61.85(3) ?
    Ag38 I3 Ag7 . 4_566 108.36(4) ?
    Ag36 I3 Ag7 4_566 4_566 109.16(4) ?
    Ag2 I3 Ag7 . 4_566 81.01(3) ?
    Ag3 I3 Ag7 4_566 4_566 76.84(3) ?
    Ag30 I4 Ag34 . 4_566 81.99(4) ?
    Ag30 I4 Ag31 . 2_545 74.28(4) ?
    Ag34 I4 Ag31 4_566 2_545 115.44(4) ?
    Ag30 I4 Ag10 . 3_566 61.77(3) ?
    Ag34 I4 Ag10 4_566 3_566 114.25(4) ?
    Ag31 I4 Ag10 2_545 3_566 105.30(4) ?
    Ag30 I4 Ag5 . 4_566 130.53(4) ?
    Ag34 I4 Ag5 4_566 4_566 91.62(4) ?
    Ag31 I4 Ag5 2_545 4_566 147.28(4) ?
    Ag10 I4 Ag5 3_566 4_566 77.21(3) ?
    Ag5 I5 Ag39 . . 104.44(4) ?
    Ag5 I5 Ag1 . . 70.03(4) ?
    Ag39 I5 Ag1 . . 80.84(4) ?
    Ag5 I5 Ag6 . . 67.44(3) ?
    Ag39 I5 Ag6 . . 161.34(4) ?
    Ag1 I5 Ag6 . . 110.23(4) ?
    Ag7 I6 Ag8 . . 66.89(4) ?
    Ag7 I6 Ag37 . 4_565 65.28(4) ?
    Ag8 I6 Ag37 . 4_565 109.53(4) ?
    Ag7 I6 Ag6 . 4_565 72.96(4) ?
    Ag8 I6 Ag6 . 4_565 112.38(4) ?
    Ag37 I6 Ag6 4_565 4_565 99.26(4) ?
    Ag7 I6 Ag32 . . 123.20(4) ?
    Ag8 I6 Ag32 . . 80.53(4) ?
    Ag37 I6 Ag32 4_565 . 85.53(4) ?
    Ag6 I6 Ag32 4_565 . 163.28(4) ?
    Ag7 I6 Ag33 . 4_565 131.29(4) ?
    Ag8 I6 Ag33 . 4_565 160.12(4) ?
    Ag37 I6 Ag33 4_565 4_565 77.48(3) ?
    Ag6 I6 Ag33 4_565 4_565 83.85(3) ?
    Ag32 I6 Ag33 . 4_565 81.56(3) ?
    Ag9 I7 Ag35 2_645 3_666 108.57(4) ?
    Ag9 I7 Ag31 2_645 2_645 80.64(4) ?
    Ag35 I7 Ag31 3_666 2_645 64.19(3) ?
    Ag9 I7 Ag4 2_645 3_666 63.67(3) ?
    Ag35 I7 Ag4 3_666 3_666 89.99(4) ?
    Ag31 I7 Ag4 2_645 3_666 126.55(4) ?
    Ag9 I7 Ag8 2_645 . 64.37(3) ?
    Ag35 I7 Ag8 3_666 . 149.45(4) ?
    Ag31 I7 Ag8 2_645 . 85.27(4) ?
    Ag4 I7 Ag8 3_666 . 110.26(4) ?
    Ag12 I8 Ag33 . . 110.71(4) ?
    Ag12 I8 Ag28 . . 82.39(4) ?
    Ag33 I8 Ag28 . . 65.73(3) ?
    Ag12 I8 Ag6 . . 65.99(4) ?
    Ag33 I8 Ag6 . . 89.96(4) ?
    Ag28 I8 Ag6 . . 130.27(4) ?
    Ag12 I8 Ag11 . . 63.06(3) ?
    Ag33 I8 Ag11 . . 151.23(4) ?
    Ag28 I8 Ag11 . . 85.50(4) ?
    Ag6 I8 Ag11 . . 110.18(4) ?
    Ag13 I9 Ag32 2_655 2_655 103.36(4) ?
    Ag13 I9 Ag26 2_655 2_655 87.69(4) ?
    Ag32 I9 Ag26 2_655 2_655 62.62(3) ?
    Ag13 I9 Ag31 2_655 . 147.96(4) ?
    Ag32 I9 Ag31 2_655 . 70.35(3) ?
    Ag26 I9 Ag31 2_655 . 114.28(4) ?
    Ag13 I9 Ag8 2_655 2_655 65.83(4) ?
    Ag32 I9 Ag8 2_655 2_655 78.44(4) ?
    Ag26 I9 Ag8 2_655 2_655 126.18(4) ?
    Ag31 I9 Ag8 . 2_655 82.18(3) ?
    Ag10 I10 Ag11 . 2 70.22(4) ?
    Ag10 I10 Ag30 . 3_566 64.37(4) ?
    Ag11 I10 Ag30 2 3_566 108.77(4) ?
    Ag10 I10 Ag29 . 2 124.39(4) ?
    Ag11 I10 Ag29 2 2 83.63(4) ?
    Ag30 I10 Ag29 3_566 2 80.35(4) ?
    Ag10 I10 Ag14 . 4_576 79.57(4) ?
    Ag11 I10 Ag14 2 4_576 115.52(4) ?
    Ag30 I10 Ag14 3_566 4_576 106.73(4) ?
    Ag29 I10 Ag14 2 4_576 154.60(4) ?
    Ag27 I11 Ag28 . . 79.43(4) ?
    Ag27 I11 Ag26 . 4_566 80.72(4) ?
    Ag28 I11 Ag26 . 4_566 119.27(4) ?
    Ag27 I11 Ag17 . 4_566 61.83(3) ?
    Ag28 I11 Ag17 . 4_566 105.19(4) ?
    Ag26 I11 Ag17 4_566 4_566 114.20(4) ?
    Ag27 I11 Ag13 . 4_566 122.19(4) ?
    Ag28 I11 Ag13 . 4_566 153.98(4) ?
    Ag26 I11 Ag13 4_566 4_566 81.20(3) ?
    Ag17 I11 Ag13 4_566 4_566 77.16(3) ?
    Ag20 I12 Ag19 . 2_545 120.04(4) ?
    Ag20 I12 Ag21 . 2_545 64.83(3) ?
    Ag19 I12 Ag21 2_545 2_545 82.59(4) ?
    Ag20 I12 Ag20 . 3_556 63.48(4) ?
    Ag19 I12 Ag20 2_545 3_556 84.97(4) ?
    Ag21 I12 Ag20 2_545 3_556 109.61(4) ?
    Ag20 I12 Ag15 . 4_566 130.11(4) ?
    Ag19 I12 Ag15 2_545 4_566 84.83(4) ?
    Ag21 I12 Ag15 2_545 4_566 164.41(4) ?
    Ag20 I12 Ag15 3_556 4_566 78.30(3) ?
    Ag20 I12 Ag24 . 4_566 81.27(4) ?
    Ag19 I12 Ag24 2_545 4_566 158.30(4) ?
    Ag21 I12 Ag24 2_545 4_566 112.73(4) ?
    Ag20 I12 Ag24 3_556 4_566 102.95(4) ?
    Ag15 I12 Ag24 4_566 4_566 77.23(3) ?
    Ag15 I13 Ag24 . . 90.20(4) ?
    Ag15 I13 Ag29 . . 105.36(4) ?
    Ag24 I13 Ag29 . . 65.28(4) ?
    Ag15 I13 Ag28 . . 148.85(4) ?
    Ag24 I13 Ag28 . . 113.66(4) ?
    Ag29 I13 Ag28 . . 70.21(3) ?
    Ag25 I14 Ag14 . . 92.63(4) ?
    Ag25 I14 Ag19 . . 101.58(4) ?
    Ag14 I14 Ag19 . . 64.65(3) ?
    Ag25 I14 Ag18 . 2_655 144.30(4) ?
    Ag14 I14 Ag18 . 2_655 112.82(4) ?
    Ag19 I14 Ag18 . 2_655 70.24(3) ?
    Ag25 I14 Ag21 . . 61.75(3) ?
    Ag14 I14 Ag21 . . 128.69(4) ?
    Ag19 I14 Ag21 . . 77.33(3) ?
    Ag18 I14 Ag21 2_655 . 82.60(3) ?
    Ag17 I15 Ag16 . 4_565 78.40(4) ?
    Ag17 I15 Ag18 . . 78.39(4) ?
    Ag16 I15 Ag18 4_565 . 115.08(4) ?
    Ag17 I15 Ag27 . 4_565 62.03(3) ?
    Ag16 I15 Ag27 4_565 4_565 114.94(4) ?
    Ag18 I15 Ag27 . 4_565 105.28(4) ?
    Ag17 I15 Ag23 . 4_565 126.19(4) ?
    Ag16 I15 Ag23 4_565 4_565 88.27(4) ?
    Ag18 I15 Ag23 . 4_565 150.50(4) ?
    Ag27 I15 Ag23 4_565 4_565 78.17(3) ?
    Ag22 I16 Ag23 . . 108.58(4) ?
    Ag22 I16 Ag18 . 2_655 82.22(4) ?
    Ag23 I16 Ag18 . 2_655 65.03(3) ?
    Ag22 I16 Ag21 . . 63.58(3) ?
    Ag23 I16 Ag21 . . 148.35(4) ?
    Ag18 I16 Ag21 2_655 . 83.34(4) ?
    Ag22 I16 Ag16 . . 61.81(3) ?
    Ag23 I16 Ag16 . . 89.39(4) ?
    Ag18 I16 Ag16 2_655 . 126.65(4) ?
    Ag21 I16 Ag16 . . 110.02(4) ?
_shelx_space_group_comment
;
The symmetry employed for this shelxl refinement is uniquely defined
by the following loop, which should always be used as a source of
symmetry information in preference to the above space-group names.
They are only intended as comments.
;
_shelx_hkl_file
;
   2   0   0  246.68   13.20
   2   0   0  249.18   13.20
  -2   0   0  219.08   13.20
  -2   0   0  275.37   13.20
   3   0   0    0.30    0.10
  -3   0   0    0.20    0.10
   4   0   0 1204.68   67.09
   4   0   0 1207.88   67.09
  -4   0   0 1373.76   67.29
   5   0   0    0.50    0.10
  -5   0   0    0.70    0.20
  -6   0   0 2617.94  148.69
   6   0   0 2833.22  149.09
   7   0   0    0.50    0.10
  -7   0   0    0.30    0.10
   7   0   0    0.60    0.10
  -8   0   0 3863.31  218.58
   8   0   0 4169.98  219.08
  10   0   0   81.89    4.60
 -10   0   0   80.29    4.70
 -10   0   0   83.49    4.80
  10   0   0   84.09    4.70
 -11   0   0    0.40    0.20
  11   0   0    0.30    0.40
  11   0   0    0.30    0.30
 -11   0   0    0.10    0.30
 -12   0   0    2.70    0.40
 -12   0   0    1.70    0.60
  12   0   0    1.70    0.30
  12   0   0    2.00    0.40
 -13   0   0    0.40    0.20
 -13   0   0    0.80    0.30
  13   0   0    0.00    0.30
  13   0   0    0.30    0.30
  14   0   0   36.70    2.50
  14   0   0   38.80    2.50
 -14   0   0   37.90    2.70
 -14   0   0   40.50    2.50
  15   0   0    0.50    0.40
 -15   0   0    0.40    0.30
  15   0   0    0.50    0.30
 -15   0   0    0.90    0.40
 -16   0   0   43.20    3.70
  16   0   0   45.50    3.10
 -16   0   0   47.40    3.00
  16   0   0   46.30    3.10
  17   0   0    1.20    0.50
 -17   0   0    1.20    0.40
  17   0   0    1.20    0.50
 -18   0   0    4.80    0.60
  18   0   0    4.60    0.90
  18   0   0    5.40    1.00
  19   0   0   -0.10    0.40
  19   0   0   -0.30    0.50
 -19   0   0   -0.30    0.40
  20   0   0    1.60    0.60
  20   0   0    1.70    0.80
 -20   0   0    0.70    0.60
  21   0   0   -0.10    0.40
  -3  -1   0    0.00    0.10
   3  -1   0    0.00    0.10
   3  -1   0    0.00    0.10
  -3  -1   0    0.00    0.10
  -3   1   0    0.00    0.10
   3   1   0    0.10    0.10
   3   1   0    0.00    0.10
  -3   1   0    0.00    0.10
  -4  -1   0    0.70    0.10
  -4   1   0    0.70    0.10
  -5  -1   0    0.30    0.10
  -5  -1   0    0.20    0.10
   5  -1   0    0.40    0.10
  -5   1   0    0.20    0.10
  -5   1   0    0.30    0.10
   5   1   0    0.30    0.10
   5   1   0    0.30    0.10
   6  -1   0   22.80    1.40
   6  -1   0   23.20    1.40
  -6  -1   0   26.90    1.50
   7  -1   0    0.10    0.10
   7  -1   0    0.20    0.10
  -7  -1   0    0.20    0.10
  -7  -1   0    0.20    0.10
   7   1   0    0.10    0.10
  -7   1   0    0.20    0.10
   7   1   0    0.30    0.10
   8  -1   0   55.79    7.00
  -8   1   0   60.99    7.00
  -9  -1   0    1.90    0.30
  -9  -1   0    3.40    0.50
   9   1   0    2.70    0.40
  10  -1   0   18.20    1.30
 -10  -1   0   20.80    1.40
  10  -1   0   21.40    1.30
 -10  -1   0   16.40    1.20
 -10   1   0   15.50    1.20
 -10   1   0   18.90    1.40
 -11  -1   0    1.40    0.40
  11  -1   0    1.50    0.30
  11  -1   0    1.90    0.40
 -11  -1   0    1.20    0.30
  11   1   0    1.20    0.40
  11   1   0    0.70    0.30
  12  -1   0    0.60    0.30
 -12  -1   0    0.40    0.20
 -12  -1   0    0.20    0.30
  12  -1   0    0.40    0.20
  12   1   0    0.70    0.30
 -12   1   0    0.10    0.30
  12   1   0    0.30    0.20
 -12   1   0    0.50    0.10
  13  -1   0    0.10    0.30
  13  -1   0    0.40    0.30
 -13  -1   0    0.00    0.20
 -13  -1   0    0.30    0.20
 -13   1   0   -0.20    0.20
 -13   1   0    0.00    0.20
  13   1   0    0.10    0.30
  13   1   0   -0.30    0.20
  14  -1   0   12.20    1.10
  14  -1   0   12.20    1.10
 -14  -1   0   10.20    1.00
 -14  -1   0   10.90    1.20
 -14   1   0   10.40    1.00
 -14   1   0   11.60    1.20
  14   1   0   14.30    1.10
 -15  -1   0    0.60    0.30
  15  -1   0    0.70    0.40
 -15  -1   0    0.70    0.40
  15  -1   0    0.40    0.40
  15   1   0    0.50    0.30
 -15   1   0    0.40    0.20
 -15   1   0    0.30    0.30
  15   1   0    0.60    0.40
 -16  -1   0   21.30    1.70
 -16  -1   0   18.90    2.30
  16  -1   0   26.60    1.90
  16  -1   0   23.70    1.80
 -16   1   0   20.60    2.40
 -16   1   0   23.40    1.80
  16   1   0   23.20    1.90
  16   1   0   25.60    1.90
 -17  -1   0   -0.30    0.30
  17  -1   0   -0.20    0.40
  17  -1   0    1.00    0.50
 -17  -1   0    0.40    0.30
  17   1   0    0.60    0.40
  17   1   0    0.20    0.40
 -17   1   0   -0.20    0.40
  18  -1   0   17.50    1.60
 -18  -1   0   16.30    1.80
  18  -1   0   16.80    1.60
 -18   1   0   14.70    1.70
  18   1   0   18.40    1.60
  18   1   0   20.80    1.70
  19  -1   0    1.00    0.60
  19  -1   0    1.10    0.60
 -19  -1   0    0.30    0.50
 -19   1   0    0.00    0.50
  19   1   0    0.80    0.50
  19   1   0    0.70    0.60
  20  -1   0   -0.60    0.50
  20   1   0   -0.70    0.40
  21  -1   0   -0.40    0.60
  21   1   0   -0.50    0.40
  -2  -2   0    0.10    0.10
   2  -2   0    0.00    0.10
   2  -2   0    0.10    0.10
  -2  -2   0    0.10    0.10
   2   2   0    0.00    0.10
   2   2   0    0.10    0.10
  -2   2   0    0.10    0.10
  -3  -2   0    0.70    0.10
   3  -2   0    0.50    0.10
  -3  -2   0    0.50    0.10
   3  -2   0    0.50    0.10
   3   2   0    0.40    0.10
   3   2   0    0.50    0.10
  -3   2   0    0.50    0.10
  -3   2   0    0.60    0.10
  -4  -2   0    1.30    0.20
  -5  -2   0    1.90    0.30
  -5  -2   0    1.60    0.20
   5  -2   0    1.60    0.30
   5  -2   0    2.10    0.30
   5   2   0    1.70    0.20
  -5   2   0    1.90    0.30
   5   2   0    2.00    0.20
  -5   2   0    1.50    0.20
  -7  -2   0    0.40    0.10
   7  -2   0    0.50    0.20
   7  -2   0    0.50    0.10
  -7  -2   0    0.70    0.20
  -7   2   0    0.50    0.20
  -7   2   0    0.30    0.10
   7   2   0    0.40    0.10
   7   2   0    0.50    0.10
   8  -2   0    9.40    0.70
  -8  -2   0    7.30    0.80
   8  -2   0    8.90    0.70
   8   2   0    8.00    0.70
  -9  -2   0    9.60    0.70
  -9  -2   0   10.10    0.90
   9  -2   0    9.60    0.80
   9   2   0   10.30    0.80
   9   2   0   10.30    0.90
  -9   2   0    9.50    0.80
  -9   2   0   10.20    0.90
 -10  -2   0    0.70    0.20
  10  -2   0    0.90    0.30
 -10  -2   0    0.80    0.20
  10  -2   0    0.90    0.30
 -10   2   0    0.50    0.20
 -10   2   0    0.60    0.20
 -11  -2   0    3.00    0.50
  11   2   0    3.10    0.60
  11   2   0    2.30    0.50
 -11   2   0    3.40    0.60
  12   2   0    0.50    0.30
  12   2   0    0.80    0.20
  13  -2   0    7.00    0.80
  13  -2   0    6.60    0.90
 -13  -2   0    5.20    0.80
  13   2   0    6.20    0.70
 -13   2   0    7.80    1.00
 -14  -2   0    2.60    0.40
 -14  -2   0    3.30    0.70
  14  -2   0    3.90    0.70
  14   2   0    4.10    0.70
 -14   2   0    2.60    0.40
 -15  -2   0    1.60    0.40
 -15  -2   0    1.80    0.40
  15   2   0    1.20    0.50
 -15   2   0    1.30    0.40
 -15   2   0    1.20    0.30
  15   2   0    0.90    0.40
  16   2   0    8.30    1.00
 -16   2   0    5.60    0.80
 -16   2   0    7.30    1.50
  17  -2   0   11.10    1.30
 -17  -2   0   11.10    1.00
 -17  -2   0    7.10    1.30
  17   2   0    8.00    1.10
  17   2   0    9.90    1.20
 -17   2   0    8.50    1.20
 -17   2   0    7.20    1.30
  18   2   0    1.50    0.50
 -19  -2   0    1.70    0.60
  19  -2   0    0.90    0.60
  19  -2   0    3.20    0.80
  19   2   0    1.60    0.60
  19   2   0    1.70    0.60
  20  -2   0   -0.60    0.50
  20  -2   0   -0.20    0.50
  20   2   0   -0.60    0.40
  21  -2   0    1.80    0.80
  21   2   0    3.50    0.70
   1  -3   0    0.20    0.10
  -1  -3   0    0.40    0.10
  -1  -3   0    0.30    0.10
   1   3   0    0.20    0.10
   1   3   0    0.30    0.10
   2  -3   0    2.40    0.20
  -2  -3   0    2.30    0.20
   2  -3   0    2.40    0.20
   2   3   0    2.30    0.20
   2   3   0    2.20    0.20
  -3  -3   0    1.20    0.10
  -3  -3   0    1.40    0.20
   3  -3   0    1.20    0.20
   3  -3   0    1.20    0.20
   3   3   0    1.40    0.10
   3   3   0    1.20    0.10
  -3   3   0    1.00    0.10
  -3   3   0    1.50    0.20
   4  -3   0   16.00    0.90
   4  -3   0   15.70    0.90
  -4  -3   0   14.90    0.90
  -4   3   0   13.50    0.90
   4   3   0   16.20    0.90
  -4   3   0   15.80    1.00
   4   3   0   16.10    0.90
  -5  -3   0   11.80    0.80
  -5  -3   0   14.10    0.90
   5  -3   0   12.60    0.80
   5  -3   0   13.60    0.90
   5   3   0   12.70    0.80
  -5   3   0   13.10    0.90
  -5   3   0   11.00    0.80
   5   3   0   13.10    0.80
  -6  -3   0   45.30    2.70
  -6  -3   0   56.39    2.80
   6  -3   0   47.50    2.70
   6  -3   0   47.10    2.70
   6   3   0   52.69    2.70
  -6   3   0   41.70    2.70
  -6   3   0   48.60    2.80
   6   3   0   51.29    2.70
   7  -3   0    0.20    0.10
   7  -3   0    0.30    0.10
  -7  -3   0    0.40    0.10
  -7  -3   0    0.40    0.10
  -7   3   0    0.20    0.10
  -7   3   0    0.30    0.10
   7   3   0    0.40    0.10
   8  -3   0   38.80    2.40
  -8  -3   0   38.30    2.40
  -8  -3   0   47.80    2.60
   8  -3   0   40.00    2.40
   8   3   0   48.70    2.50
  -8   3   0   38.40    2.40
  -8   3   0   40.20    2.50
   8   3   0   45.50    2.50
   9  -3   0    0.80    0.20
  -9  -3   0    0.40    0.20
 -10  -3   0    0.20    0.10
 -10  -3   0    0.50    0.20
  10  -3   0    0.00    0.30
  10  -3   0    0.30    0.20
 -10   3   0    0.20    0.10
  10   3   0    0.40    0.20
  10   3   0    0.30    0.20
 -10   3   0    0.10    0.20
 -11  -3   0   20.00    1.40
 -11  -3   0   21.10    1.60
  11   3   0   19.30    1.40
  11   3   0   21.20    1.50
  12  -3   0   22.20    1.50
  12  -3   0   21.60    1.60
 -12  -3   0   22.30    1.50
 -12  -3   0   20.50    2.10
 -12   3   0   23.60    1.50
  12   3   0   21.30    1.50
  12   3   0   20.40    1.50
  13  -3   0   22.20    1.80
 -13  -3   0   23.20    1.70
 -13  -3   0   22.40    1.60
  13  -3   0   21.50    1.60
 -13   3   0   20.90    1.80
  13   3   0   20.60    2.00
  13   3   0   21.00    1.50
 -13   3   0   23.20    1.70
  14  -3   0   11.70    1.10
 -14  -3   0   12.50    1.00
  14  -3   0   12.90    1.20
 -14  -3   0   11.10    1.20
  14   3   0   12.70    1.10
 -14   3   0   12.70    1.10
 -14   3   0   10.00    1.20
  14   3   0   10.80    1.00
  15  -3   0    0.30    0.40
  15  -3   0    0.00    0.40
 -15  -3   0    0.40    0.30
 -15  -3   0    0.20    0.20
 -15   3   0    0.10    0.20
  15   3   0    0.30    0.30
 -15   3   0    0.40    0.30
  15   3   0    0.40    0.30
 -16  -3   0   11.30    1.00
  16  -3   0    9.90    1.20
  16  -3   0    9.10    1.20
  16   3   0    9.20    1.10
 -16   3   0    7.30    1.40
 -16   3   0    9.10    1.00
 -17  -3   0    7.90    1.30
 -17  -3   0   10.20    1.00
  17  -3   0   11.90    1.40
 -17   3   0    6.60    1.30
 -17   3   0    9.50    1.00
  17   3   0    9.40    1.10
  17   3   0   11.40    1.30
 -18  -3   0    1.20    0.50
 -18  -3   0    1.40    0.40
  18  -3   0    1.40    0.60
  18  -3   0    1.70    0.60
 -18   3   0    0.90    0.50
  18   3   0    1.20    0.50
  18   3   0    2.70    0.60
  19  -3   0   12.30    1.50
 -19  -3   0   12.60    1.70
  19  -3   0   13.30    1.60
  19   3   0   11.70    1.40
  19   3   0   14.90    1.60
 -19   3   0   12.10    1.70
  20  -3   0    0.30    0.50
 -20  -3   0    0.50    0.50
  20   3   0    0.00    0.60
  20   3   0    0.30    0.60
  21  -3   0    3.00    0.90
  21   3   0    3.50    0.70
   0  -4   0    0.00    0.10
   0  -4   0    0.00    0.10
   0   4   0    0.00    0.10
   0   4   0    0.00    0.10
  -1  -4   0    0.00    0.10
   1  -4   0    0.00    0.10
  -1  -4   0    0.00    0.10
   1  -4   0    0.10    0.10
   1   4   0    0.00    0.10
   1   4   0    0.00    0.10
  -1   4   0    0.00    0.10
   2  -4   0    0.00    0.10
  -2  -4   0    0.00    0.10
   2  -4   0    0.00    0.10
  -2  -4   0    0.00    0.10
   2   4   0    0.00    0.10
   2   4   0    0.00    0.10
  -2   4   0    0.00    0.10
   3  -4   0    0.10    0.10
   3  -4   0    0.00    0.10
  -3  -4   0    0.00    0.10
  -3  -4   0    0.00    0.10
   3   4   0    0.00    0.10
   3   4   0    0.00    0.10
  -3   4   0    0.00    0.10
   4  -4   0    0.20    0.10
   4  -4   0    0.20    0.10
  -4  -4   0    0.20    0.10
  -4  -4   0    0.20    0.10
  -4   4   0    0.10    0.10
   4   4   0    0.20    0.10
  -4   4   0    0.10    0.10
   4   4   0    0.30    0.10
  -5  -4   0    0.10    0.10
  -5  -4   0    0.00    0.10
   5  -4   0    0.10    0.10
   5  -4   0    0.00    0.10
   5   4   0    0.10    0.10
  -5   4   0    0.00    0.10
  -5   4   0    0.10    0.10
   5   4   0    0.20    0.10
  -6  -4   0    3.00    0.40
   6   4   0    4.50    0.40
   6   4   0    4.20    0.40
  -7  -4   0    2.20    0.30
  -7  -4   0    1.90    0.20
   7  -4   0    2.10    0.30
   7  -4   0    1.90    0.30
   7   4   0    2.40    0.30
  -7   4   0    2.10    0.30
   7   4   0    2.30    0.30
  -7   4   0    2.00    0.30
  -9  -4   0    2.60    0.30
   9  -4   0    1.80    0.50
  -9  -4   0    1.80    0.30
   9   4   0    2.00    0.30
  -9   4   0    2.00    0.30
  -9   4   0    1.70    0.30
   9   4   0    2.40    0.40
  10  -4   0    0.60    0.30
  10  -4   0    0.50    0.20
 -10  -4   0    0.40    0.20
 -10  -4   0    0.30    0.20
 -10   4   0    0.20    0.20
  10   4   0    0.90    0.20
 -10   4   0    0.30    0.20
  10   4   0    0.50    0.20
  12  -4   0    0.80    0.30
  12  -4   0    0.40    0.30
  13  -4   0    0.60    0.30
 -13  -4   0    0.30    0.20
  13  -4   0    0.60    0.40
 -13   4   0    0.30    0.30
  14  -4   0    7.60    0.90
 -14  -4   0    5.00    0.60
 -14  -4   0    4.60    0.80
 -14   4   0    5.50    0.90
  14   4   0    7.00    0.80
  14   4   0    6.40    0.80
 -15  -4   0    1.90    0.40
  15  -4   0    1.60    0.50
 -15  -4   0    1.40    0.40
  15  -4   0    0.80    0.50
 -15   4   0    1.00    0.40
 -15   4   0    1.90    0.40
  15   4   0    1.50    0.40
  15   4   0    1.40    0.40
  16   4   0    5.20    1.00
  17   4   0    5.10    1.00
  18  -4   0    0.80    0.50
 -18  -4   0    1.10    0.30
 -18  -4   0    1.00    0.50
  18  -4   0    1.30    0.60
  18   4   0    1.50    0.50
  18   4   0    1.10    0.50
 -18   4   0    0.70    0.40
  19  -4   0    0.00    0.50
  19  -4   0    0.10    0.50
  19   4   0    1.30    0.60
  19   4   0   -0.10    0.50
  20  -4   0    0.90    0.70
 -20  -4   0    0.00    0.40
  20   4   0    0.00    0.50
  20   4   0    0.70    0.60
  21  -4   0   -0.80    0.50
  21   4   0   -0.80    0.40
   0  -5   0    0.10    0.10
   0  -5   0    0.10    0.10
   0   5   0    0.10    0.10
   0   5   0    0.10    0.10
  -1  -5   0    0.20    0.10
   1  -5   0    0.10    0.10
   1  -5   0    0.10    0.10
  -1  -5   0    0.10    0.10
  -1   5   0    0.10    0.10
   1   5   0    0.20    0.10
   1   5   0    0.20    0.10
  -1   5   0    0.20    0.10
   2  -5   0    1.30    0.20
  -2  -5   0    1.50    0.10
  -2  -5   0    1.40    0.10
   2  -5   0    1.50    0.20
   2   5   0    1.20    0.10
   2   5   0    1.60    0.10
   3  -5   0    0.90    0.20
   3  -5   0    0.60    0.10
  -3  -5   0    0.90    0.10
  -3  -5   0    1.20    0.20
   3   5   0    0.80    0.10
   3   5   0    1.10    0.20
  -3   5   0    0.50    0.10
   4  -5   0    1.20    0.20
   4  -5   0    1.30    0.20
  -4  -5   0    1.30    0.10
  -4  -5   0    1.50    0.20
   4   5   0    1.40    0.20
   4   5   0    1.30    0.20
  -4   5   0    1.10    0.20
  -4   5   0    1.40    0.20
   5  -5   0    3.90    0.40
  -5  -5   0    3.90    0.30
   5  -5   0    3.90    0.40
  -5  -5   0    4.60    0.40
  -5   5   0    3.40    0.30
   5   5   0    4.10    0.30
   5   5   0    4.20    0.30
  -5   5   0    3.90    0.40
   6  -5   0    0.90    0.20
  -6  -5   0    1.10    0.20
  -6  -5   0    1.00    0.20
   6  -5   0    1.10    0.20
  -6   5   0    1.00    0.20
   6   5   0    1.10    0.20
  -6   5   0    1.20    0.30
   6   5   0    1.20    0.20
  -7  -5   0    3.00    0.40
  -7  -5   0    2.20    0.30
   7   5   0    3.00    0.30
   7   5   0    3.00    0.30
  -7   5   0    3.00    0.40
  -7   5   0    2.40    0.30
   8  -5   0   23.70    1.50
   8  -5   0   24.60    1.50
  -8  -5   0   23.30    1.50
  -8  -5   0   27.60    1.60
  -8   5   0   23.30    1.80
   8   5   0   24.70    1.50
  -8   5   0   23.20    1.60
   8   5   0   25.10    1.50
   9  -5   0    0.90    0.40
  -9  -5   0    0.70    0.20
  -9  -5   0    0.50    0.20
  -9   5   0    0.80    0.20
  -9   5   0    0.50    0.20
  10  -5   0    3.30    0.50
 -10  -5   0    3.60    0.40
  10  -5   0    3.50    0.50
 -10  -5   0    3.00    0.50
 -10   5   0    2.90    0.40
  10   5   0    3.30    0.40
 -10   5   0    2.90    0.60
  10   5   0    3.10    0.50
  11  -5   0    7.10    0.70
 -11  -5   0    6.70    0.80
  11  -5   0    6.80    0.70
 -11  -5   0    6.30    0.60
 -11   5   0    6.10    0.80
  11   5   0    6.80    0.70
  11   5   0    6.80    0.70
 -11   5   0    6.70    0.70
 -12  -5   0    0.30    0.20
  12  -5   0    0.20    0.30
  12  -5   0    0.10    0.20
 -12   5   0    0.30    0.20
  12   5   0    0.30    0.20
  12   5   0    0.40    0.20
 -13  -5   0    0.30    0.20
  13  -5   0    0.70    0.40
  13  -5   0    0.30    0.40
 -13  -5   0    0.50    0.20
 -13   5   0    0.60    0.30
  13   5   0    0.40    0.30
 -13   5   0    0.30    0.30
  13   5   0    1.10    0.50
  14  -5   0   18.80    1.50
 -14  -5   0   19.80    1.40
  14  -5   0   18.40    1.50
 -14  -5   0   17.90    1.60
  14   5   0   19.20    1.50
 -14   5   0   17.10    1.70
 -14   5   0   21.90    1.60
  14   5   0   18.30    1.40
  15  -5   0    0.10    0.30
 -15  -5   0   -0.10    0.20
  15  -5   0   -0.40    0.30
 -15  -5   0    0.00    0.20
 -15   5   0   -0.30    0.20
 -15   5   0    0.00    0.20
  15   5   0   -0.10    0.30
  15   5   0    0.20    0.30
 -16  -5   0   34.60    2.90
  16  -5   0   33.50    2.60
 -16  -5   0   38.50    3.00
  16  -5   0   36.10    2.60
 -16   5   0   35.50    2.90
  16   5   0   35.70    2.60
 -16   5   0   42.00    2.60
  16   5   0   36.30    2.50
 -17  -5   0   -0.20    0.30
 -17  -5   0   -0.30    0.40
  17  -5   0   -0.40    0.60
  17  -5   0   -0.50    0.50
  17   5   0    0.10    0.40
  17   5   0    0.70    0.50
 -17   5   0   -0.40    0.40
 -17   5   0    0.30    0.30
  18  -5   0    3.90    0.80
 -18  -5   0    4.10    0.70
 -18  -5   0    3.30    0.70
  18  -5   0    4.00    0.80
 -18   5   0    2.50    0.70
  18   5   0    3.90    0.80
  18   5   0    3.60    0.70
 -19  -5   0    0.60    0.30
  19  -5   0    1.40    0.60
 -19  -5   0    0.40    0.40
  19  -5   0    0.10    0.50
  19   5   0    0.30    0.40
  19   5   0    0.80    0.60
  20  -5   0    6.60    1.20
 -20  -5   0    4.60    0.90
 -20   5   0    4.30    1.00
  20   5   0    6.40    1.20
  20   5   0    5.50    1.10
  21  -5   0   -0.60    0.50
  21   5   0   -0.80    0.40
   0  -6   0    0.00    0.10
   0  -6   0    0.00    0.10
   0   6   0    0.00    0.10
   0   6   0    0.00    0.10
  -1  -6   0    1.60    0.10
   1  -6   0    1.30    0.20
   1  -6   0    1.40    0.10
  -1  -6   0    1.50    0.10
   1  -6   0    1.00    0.20
   1   6   0    1.50    0.10
   1   6   0    1.60    0.10
  -1   6   0    1.10    0.10
  -1   6   0    1.30    0.10
  -2  -6   0    0.00    0.10
  -2  -6   0    0.00    0.10
   2  -6   0    0.00    0.10
   2  -6   0    0.10    0.10
   2   6   0    0.00    0.10
   2   6   0    0.00    0.10
  -2   6   0    0.00    0.10
  -3  -6   0    0.00    0.10
   3  -6   0    0.10    0.10
   3  -6   0    0.00    0.10
   3   6   0    0.00    0.10
  -3   6   0    0.00    0.10
   3   6   0    0.00    0.10
   4  -6   0    0.70    0.10
   4  -6   0    1.20    0.20
  -4  -6   0    0.80    0.10
  -4  -6   0    0.90    0.20
   4   6   0    0.90    0.10
   4   6   0    0.80    0.10
  -4   6   0    0.80    0.10
  -5  -6   0    0.10    0.10
   5  -6   0    0.00    0.10
   5  -6   0    0.00    0.10
  -5  -6   0    0.00    0.10
  -5   6   0    0.00    0.10
   5   6   0    0.00    0.10
  -5   6   0    0.00    0.10
   5   6   0    0.10    0.10
  -6  -6   0    0.40    0.10
   6  -6   0    0.50    0.20
  -6  -6   0    0.40    0.10
   6   6   0    0.40    0.10
   6   6   0    0.40    0.10
  -6   6   0    0.40    0.10
   7  -6   0   32.90    2.00
  -7  -6   0   37.20    2.00
   7  -6   0   34.60    2.00
  -7  -6   0   31.90    1.90
   7   6   0   32.80    1.90
   7   6   0   33.90    1.90
  -7   6   0   33.00    2.00
  -7   6   0   29.00    2.00
  -8  -6   0    0.30    0.10
   8  -6   0    0.40    0.20
   8  -6   0    0.50    0.20
  -8   6   0    0.40    0.10
  -8   6   0    0.30    0.20
  -9  -6   0    7.00    0.70
  -9  -6   0    7.70    0.90
   9   6   0    9.90    0.80
   9   6   0    8.00    0.70
  -9   6   0    7.50    0.70
  -9   6   0    8.00    0.90
 -10  -6   0    0.80    0.20
  10  -6   0    1.10    0.30
  10  -6   0    0.80    0.20
 -10  -6   0    0.50    0.20
  10   6   0    0.80    0.20
 -10   6   0    0.50    0.20
 -10   6   0    0.90    0.20
  10   6   0    0.60    0.20
 -11  -6   0    3.10    0.50
 -11  -6   0    2.60    0.50
  11  -6   0    3.90    0.60
  11  -6   0    2.00    0.40
  11   6   0    3.00    0.50
 -11   6   0    1.60    0.50
 -11   6   0    2.50    0.40
  11   6   0    2.80    0.50
  12  -6   0    3.40    0.70
  12   6   0    3.60    0.60
 -12   6   0    3.70    0.50
  12   6   0    2.30    0.50
 -13  -6   0    6.90    0.90
  13  -6   0   10.30    1.30
 -13  -6   0    7.90    0.80
  13   6   0    6.90    1.00
  13   6   0    5.90    0.80
 -13   6   0    8.80    1.10
 -13   6   0    8.80    0.80
  14   6   0    1.00    0.40
  14   6   0    0.40    0.30
  15  -6   0    1.60    0.50
 -15  -6   0    0.80    0.40
  15  -6   0    1.10    0.40
 -15  -6   0    1.60    0.30
  15   6   0    0.80    0.30
  15   6   0    1.20    0.40
 -15   6   0    0.80    0.40
 -15   6   0    1.10    0.30
  16  -6   0    6.40    1.10
  16   6   0    6.10    0.90
 -16   6   0    5.20    0.70
 -17  -6   0    1.20    0.50
 -17  -6   0    1.90    0.50
  17  -6   0    2.70    0.70
 -17   6   0    2.20    0.60
  17   6   0    1.80    0.60
  17   6   0    2.00    0.60
 -18  -6   0    2.20    0.40
 -18  -6   0    2.60    0.60
  18  -6   0    2.80    0.70
  18  -6   0    2.90    0.70
  18   6   0    2.10    0.60
 -18   6   0    1.30    0.60
  18   6   0    2.40    0.60
  19  -6   0   13.30    1.50
 -19  -6   0   11.80    1.70
 -19  -6   0   13.00    1.10
  19  -6   0   11.50    1.50
  19   6   0   10.10    1.30
  19   6   0   10.70    1.40
  20  -6   0   -0.20    0.50
  20  -6   0    0.60    0.60
 -20  -6   0    0.30    0.40
  20   6   0    0.30    0.50
  20   6   0    1.60    0.60
  21   6   0    0.10    0.40
   0  -7   0    0.00    0.10
   0  -7   0    0.00    0.10
   0   7   0    0.00    0.10
   0   7   0    0.00    0.10
   1  -7   0    0.80    0.10
   1  -7   0    0.70    0.10
  -1  -7   0    0.90    0.10
  -1   7   0    0.70    0.10
   1   7   0    0.90    0.10
   1   7   0    1.00    0.10
  -1   7   0    0.80    0.10
  -2  -7   0    5.80    0.30
  -2  -7   0    4.70    0.30
   2  -7   0    4.90    0.40
   2   7   0    5.20    0.30
   2   7   0    5.30    0.30
  -3  -7   0    0.60    0.10
  -3  -7   0    0.50    0.10
   3   7   0    0.60    0.10
   3   7   0    0.50    0.10
  -4  -7   0    0.00    0.10
  -4  -7   0    0.10    0.10
   4  -7   0    0.10    0.10
   4   7   0    0.00    0.10
  -4   7   0    0.00    0.10
   4   7   0    0.00    0.10
  -5  -7   0   11.80    0.90
  -5   7   0   11.70    0.80
   5   7   0   10.80    0.80
   5   7   0   10.50    0.80
  -6  -7   0   17.00    1.10
  -6  -7   0   12.50    0.90
   6   7   0   15.80    1.00
   6   7   0   13.80    0.90
  -6   7   0   11.80    1.10
  -6   7   0   16.50    1.10
   7  -7   0    1.90    0.30
   7  -7   0    2.20    0.30
  -7  -7   0    2.20    0.30
   7   7   0    2.20    0.30
  -8  -7   0    2.40    0.40
  -8   7   0    2.50    0.40
   8   7   0    1.40    0.30
  -8   7   0    1.40    0.30
  -9  -7   0   17.80    1.30
  -9   7   0   15.80    1.30
   9   7   0   15.40    1.20
   9   7   0   16.00    1.10
 -10  -7   0   26.10    1.80
 -10   7   0   28.10    1.90
  10   7   0   24.00    1.60
 -11  -7   0    7.30    0.80
 -12  -7   0   10.00    1.00
 -12   7   0    9.90    0.90
  12   7   0   12.80    1.00
 -12   7   0   14.60    1.40
 -13  -7   0   16.10    1.40
  13   7   0   14.50    1.30
  13   7   0   16.20    1.30
 -15  -7   0    6.50    0.90
 -15  -7   0    5.00    0.60
 -15   7   0    4.80    1.00
  15   7   0    5.20    0.80
  15   7   0    6.80    0.80
 -15   7   0    4.60    0.70
  16  -7   0   28.10    2.00
 -16  -7   0   21.20    1.70
  16  -7   0   28.60    2.10
 -16  -7   0   22.40    2.10
  16   7   0   22.90    1.80
 -16   7   0   19.30    2.10
  16   7   0   23.80    1.90
 -16   7   0   23.40    1.80
  17  -7   0    9.30    1.30
 -17  -7   0   10.50    1.00
  17  -7   0    8.90    1.30
 -17  -7   0    9.20    1.40
  17   7   0    8.60    1.10
  17   7   0    9.30    1.20
 -18  -7   0    2.40    0.50
  18   7   0    4.50    0.90
  19  -7   0    8.90    1.40
  19   7   0    8.30    1.20
  19   7   0    5.60    1.10
  20  -7   0   11.70    1.50
  20  -7   0   13.10    1.50
  20   7   0    9.80    1.40
  20   7   0    7.20    1.30
   0  -8   0  163.88    8.80
   0  -8   0  150.18    8.80
   0   8   0  168.78    8.80
   0   8   0  172.48    8.80
  -1  -8   0  253.17   13.60
   1  -8   0  250.17   13.60
  -1   8   0  229.58   13.60
   1   8   0  264.97   13.60
   1   8   0  274.57   13.60
  -1   8   0  258.37   13.60
  -2  -8   0   46.80    2.40
   2  -8   0   45.00    2.50
  -2  -8   0   41.60    2.50
   2   8   0   45.00    2.40
   3  -8   0  168.08    9.10
  -3  -8   0  156.88    9.00
   3  -8   0  148.39    9.10
  -3  -8   0  186.88    9.10
   3   8   0  174.38    9.00
   3   8   0  177.68    9.10
   4  -8   0  442.36   24.50
  -4  -8   0  497.15   24.40
   4  -8   0  457.75   24.40
  -4  -8   0  415.86   24.30
   4   8   0  467.85   24.30
   5  -8   0 1169.38   58.29
   5  -8   0 1174.28   58.29
   5   8   0 1073.09   58.19
  -5   8   0  955.60   58.29
   6  -8   0  344.97   18.80
   6  -8   0  341.87   18.80
  -6  -8   0  331.97   18.70
  -6  -8   0  383.86   18.80
  -6   8   0  333.17   18.80
   6   8   0  359.16   18.70
   6   8   0  350.06   18.70
  -7  -8   0    7.70    0.60
   7  -8   0    9.90    0.70
   7  -8   0    8.70    0.70
   7   8   0    7.80    0.60
  -7   8   0    9.50    0.80
   7   8   0    7.90    0.60
  -7   8   0    7.60    0.60
  -8  -8   0   64.89    3.50
   8  -8   0   69.39    3.50
   8  -8   0   60.49    3.50
  -8  -8   0   57.29    3.40
  -8   8   0   52.29    3.40
   8   8   0   59.49    3.40
  -8   8   0   61.19    3.60
   8   8   0   57.99    3.40
   9  -8   0  246.08   13.30
   9  -8   0  243.38   13.30
  -9  -8   0  265.87   13.30
  -9  -8   0  242.78   13.20
  -9   8   0  239.98   13.40
   9   8   0  242.88   13.20
  -9   8   0  225.58   13.20
   9   8   0  244.48   13.20
  10  -8   0  512.35   28.00
  10  -8   0  518.75   28.00
 -10  -8   0  548.55   28.00
 -10  -8   0  522.25   27.90
  10   8   0  530.25   27.90
  10   8   0  526.15   27.90
 -10   8   0  498.75   28.00
 -10   8   0  508.35   28.10
  11  -8   0  248.58   13.80
 -11  -8   0  258.67   13.90
 -11  -8   0  256.17   13.70
  11  -8   0  244.68   13.80
  11   8   0  249.88   13.70
 -11   8   0  255.87   13.80
  11   8   0  255.77   13.70
  12  -8   0   87.89    5.40
 -12  -8   0   96.19    5.40
  12  -8   0   93.39    5.50
 -12   8   0   95.79    5.80
 -12   8   0   98.99    5.50
  12   8   0   96.49    5.40
  12   8   0   94.69    5.40
  13  -8   0  172.88   10.20
 -13  -8   0  182.88   10.00
 -13  -8   0  182.48   10.10
  13  -8   0  182.48   10.20
  13   8   0  178.08   10.00
 -13   8   0  193.98   10.10
 -13   8   0  171.38   10.30
  13   8   0  180.78   10.00
 -14  -8   0    1.20    0.50
  14  -8   0    1.90    0.60
 -14   8   0    0.60    0.50
  14   8   0    1.70    0.50
 -14   8   0    1.00    0.40
  15  -8   0   36.50    2.60
  15  -8   0   38.00    2.70
 -15  -8   0   39.10    2.50
 -15  -8   0   38.10    2.70
  15   8   0   38.80    2.60
  15   8   0   36.00    2.50
 -15   8   0   45.00    2.70
 -15   8   0   36.80    2.80
  16  -8   0   63.89    4.50
 -16  -8   0   74.79    4.30
  16  -8   0   66.19    4.40
 -16  -8   0   74.59    4.60
 -16   8   0   76.29    4.40
 -16   8   0   63.19    4.60
  16   8   0   68.19    4.30
  16   8   0   74.49    4.40
  17  -8   0    3.90    0.80
  17  -8   0    3.50    0.80
 -17  -8   0    5.20    0.70
 -17  -8   0    5.30    1.10
  17   8   0    6.30    0.90
  17   8   0    6.40    1.00
 -17   8   0    2.90    1.20
  18  -8   0   45.50    3.20
 -18  -8   0   42.90    3.20
 -18  -8   0   49.70    3.00
  18  -8   0   45.00    3.30
  18   8   0   43.80    3.00
 -18   8   0   38.20    3.30
  18   8   0   45.50    3.00
  19  -8   0   69.19    4.50
  19  -8   0   68.59    4.60
 -19  -8   0   64.49    5.30
  19   8   0   66.29    4.30
  19   8   0   66.59    4.30
  20  -8   0   47.60    3.60
  20  -8   0   46.90    3.40
 -20  -8   0   43.40    3.40
  20   8   0   47.80    3.30
  20   8   0   45.10    3.40
 -20   8   0   36.90    3.50
  21   8   0    1.10    0.60
   0  -9   0    0.10    0.10
   0   9   0    0.10    0.10
   0   9   0    0.10    0.10
   1  -9   0    2.80    0.20
  -1  -9   0    3.30    0.20
   1  -9   0    2.30    0.30
  -1  -9   0    3.00    0.20
   1   9   0    3.10    0.20
   1   9   0    2.90    0.20
  -1   9   0    2.70    0.20
  -1   9   0    2.50    0.20
  -2  -9   0    0.90    0.10
   2  -9   0    0.80    0.20
  -2  -9   0    0.90    0.10
   2  -9   0    0.80    0.10
   2   9   0    1.00    0.10
   2   9   0    0.80    0.10
  -2   9   0    1.30    0.20
  -2   9   0    0.70    0.10
  -3  -9   0    2.60    0.20
   3  -9   0    2.50    0.30
  -3  -9   0    2.20    0.20
   3  -9   0    1.90    0.30
   3   9   0    2.30    0.20
   3   9   0    2.40    0.20
   5  -9   0   18.70    1.30
  -5  -9   0   20.70    1.20
   5  -9   0   19.30    1.20
  -5  -9   0   17.30    1.10
   6  -9   0    2.10    0.40
   6  -9   0    2.00    0.40
  -6  -9   0    1.90    0.20
   7  -9   0    0.50    0.20
   7  -9   0    0.40    0.20
  -7  -9   0    0.60    0.10
  -7  -9   0    0.40    0.10
   7   9   0    0.50    0.10
  -7   9   0    0.50    0.20
   7   9   0    0.30    0.10
  -7   9   0    0.40    0.20
  -8  -9   0    3.60    0.50
   8   9   0    4.00    0.40
   8   9   0    4.60    0.40
  -9  -9   0    3.20    0.40
 -10   9   0    2.90    0.50
  11  -9   0    8.90    0.90
  12  -9   0    3.50    0.70
 -12   9   0    4.80    0.80
  13  -9   0   24.00    1.90
  13  -9   0   31.00    2.00
 -13  -9   0   29.40    2.00
 -13   9   0   28.50    2.10
 -13   9   0   24.60    1.80
  14  -9   0    1.80    0.60
 -14  -9   0    1.70    0.50
  14  -9   0    1.80    0.60
 -14   9   0    1.40    0.60
  14   9   0    2.90    0.50
 -14   9   0    2.20    0.50
 -15  -9   0    4.60    0.90
  15  -9   0    5.30    0.90
 -15   9   0    4.80    0.60
 -15   9   0    4.80    1.00
 -16  -9   0    9.20    1.10
  16  -9   0    9.90    1.20
  16  -9   0   11.30    1.20
 -16   9   0    9.60    1.00
 -16   9   0    9.40    1.40
 -17  -9   0    0.00    0.40
  17  -9   0    0.40    0.40
 -17  -9   0    0.70    0.30
  17  -9   0    1.10    0.50
  17   9   0    1.10    0.40
  17   9   0    1.30    0.50
 -18  -9   0    0.40    0.30
  18  -9   0    1.40    0.50
 -18  -9   0    1.00    0.20
  18  -9   0    1.60    0.50
 -18   9   0    1.00    0.50
  19  -9   0    8.60    1.40
  19  -9   0    8.70    1.40
  19   9   0    9.50    1.20
  20   9   0    2.80    0.70
  21   9   0    3.80    0.80
   0 -10   0    1.30    0.10
   0 -10   0    1.50    0.10
   0  10   0    1.50    0.10
   0  10   0    1.30    0.20
   1 -10   0    0.20    0.10
  -1 -10   0    0.10    0.10
  -1 -10   0    0.20    0.10
   1 -10   0    0.10    0.10
  -1  10   0    0.20    0.10
   1  10   0    0.20    0.10
   1  10   0    0.20    0.10
   2 -10   0    0.10    0.10
  -2 -10   0    0.20    0.10
   2 -10   0    0.00    0.10
  -2 -10   0    0.10    0.10
   2  10   0    0.10    0.10
  -2  10   0    0.10    0.10
  -2  10   0    0.10    0.10
   2  10   0    0.10    0.10
   3 -10   0    2.60    0.30
  -3 -10   0    2.10    0.20
  -3 -10   0    2.50    0.20
   3  10   0    2.50    0.20
   3  10   0    1.80    0.30
  -4 -10   0    3.90    0.30
   4 -10   0    3.50    0.40
   4 -10   0    3.40    0.40
  -4 -10   0    3.30    0.30
  -4  10   0    2.50    0.40
   4  10   0    3.10    0.30
   4  10   0    3.80    0.30
   5 -10   0    1.20    0.20
  -5 -10   0    1.20    0.20
   5 -10   0    0.90    0.20
  -5 -10   0    1.50    0.20
   5  10   0    1.00    0.20
  -5  10   0    1.00    0.20
   5  10   0    1.20    0.20
   6 -10   0    0.70    0.20
  -6 -10   0    0.90    0.20
  -6 -10   0    0.80    0.20
   6 -10   0    0.90    0.20
   6  10   0    1.10    0.20
   6  10   0    1.20    0.20
  -6  10   0    0.80    0.20
  -6  10   0    0.50    0.20
  -7 -10   0    8.00    0.60
   7 -10   0    8.10    0.70
  -7 -10   0    8.40    0.60
   7 -10   0    7.90    0.70
   7  10   0    8.00    0.60
  -7  10   0    7.70    0.70
  -7  10   0    7.30    0.60
   7  10   0    8.20    0.60
   8 -10   0    1.00    0.30
   8 -10   0    1.20    0.30
  -8 -10   0    1.20    0.20
  -8 -10   0    0.90    0.20
  -8  10   0    0.80    0.20
   8  10   0    1.60    0.30
  -8  10   0    1.10    0.20
   8  10   0    1.50    0.30
   9 -10   0   11.20    1.20
  -9 -10   0   13.20    1.00
  -9 -10   0   12.30    0.90
   9 -10   0   11.50    1.00
   9  10   0   14.80    1.00
  -9  10   0   12.30    1.10
   9  10   0   13.30    0.90
  -9  10   0   11.20    0.90
  10 -10   0    0.20    0.20
  10 -10   0    0.10    0.20
 -10 -10   0    0.20    0.30
 -10 -10   0    0.10    0.20
  10  10   0    0.20    0.20
 -10  10   0    0.10    0.20
 -10  10   0   -0.20    0.20
  10  10   0    0.00    0.20
  11 -10   0   11.60    1.10
  11 -10   0   12.50    1.10
 -11 -10   0   11.30    1.00
 -11 -10   0    9.70    1.10
 -11  10   0   10.30    0.90
  11  10   0   11.00    0.90
  11  10   0   11.20    0.90
 -11  10   0   12.20    1.50
 -12 -10   0   -0.10    0.20
 -12 -10   0   -0.10    0.10
  12 -10   0   -0.30    0.30
  12 -10   0    0.00    0.30
 -12  10   0   -0.30    0.30
  12  10   0   -0.10    0.20
 -12  10   0    0.10    0.20
  12  10   0    0.00    0.20
  14 -10   0    0.70    0.40
  14 -10   0    0.90    0.40
 -14 -10   0    0.60    0.30
 -14  10   0    0.70    0.40
 -14  10   0    0.30    0.40
  14  10   0    0.70    0.30
 -15 -10   0    0.70    0.40
 -15 -10   0    0.90    0.50
  15 -10   0    0.80    0.40
  15 -10   0    0.80    0.40
 -15  10   0    0.50    0.30
  15  10   0    0.60    0.30
  15  10   0    1.40    0.40
  16 -10   0    7.40    1.10
  16 -10   0    7.90    1.00
  16  10   0    4.70    0.80
  16  10   0    6.00    0.90
 -17 -10   0   11.20    1.00
  17 -10   0    9.80    1.30
 -17 -10   0    9.50    1.70
  17 -10   0   11.10    1.30
  17  10   0   10.60    1.20
  17  10   0   10.60    1.20
 -18 -10   0    0.90    0.20
  18 -10   0    2.20    0.60
 -18 -10   0    0.30    0.30
  18 -10   0    2.00    0.60
  18  10   0    1.60    0.50
  18  10   0    1.20    0.40
  19 -10   0    1.00    0.60
  19 -10   0    0.90    0.70
 -19 -10   0    1.40    0.40
 -19  10   0    0.40    1.00
  19  10   0    2.20    0.70
  19  10   0    0.50    0.50
  20 -10   0   -0.30    0.50
  20 -10   0   -0.30    0.40
  20  10   0   -0.10    0.50
  21  10   0    1.00    0.60
   0  11   0    0.30    0.10
   0  11   0    0.10    0.10
  -1 -11   0    4.50    0.30
  -1 -11   0    4.20    0.30
   1 -11   0    3.40    0.30
  -1  11   0    4.10    0.30
   1  11   0    4.30    0.30
   1  11   0    4.50    0.30
  -1  11   0    4.30    0.30
   2 -11   0   92.39    5.50
  -2 -11   0  113.59    5.50
   2 -11   0   94.19    5.60
  -2 -11   0  101.79    5.50
  -2  11   0   91.19    5.60
  -2  11   0  100.69    5.50
   2  11   0  110.49    5.50
   2  11   0  109.89    5.50
  -3 -11   0    7.00    0.40
   3 -11   0    4.80    0.50
   3 -11   0    6.20    0.50
   3  11   0    5.30    0.50
   3  11   0    7.10    0.40
  -3  11   0    4.80    0.50
  -4 -11   0   28.20    1.60
  -4 -11   0   27.90    1.60
   4  11   0   28.00    1.60
   4  11   0   26.30    1.60
   5 -11   0   20.00    1.40
   5 -11   0   20.70    1.40
  -5 -11   0   19.90    1.30
  -5 -11   0   23.20    1.30
   5  11   0   20.60    1.30
   5  11   0   23.20    1.30
  -6 -11   0    0.60    0.10
   6 -11   0    0.70    0.20
   6 -11   0    0.60    0.20
  -6 -11   0    0.60    0.10
   6  11   0    0.50    0.10
  -6  11   0    0.50    0.20
   6  11   0    0.60    0.10
  -6  11   0    0.60    0.20
  -7 -11   0    0.80    0.20
   7 -11   0    0.60    0.20
  -7 -11   0    0.80    0.20
   7 -11   0    0.60    0.20
   7  11   0    0.70    0.20
  -7  11   0    0.80    0.20
  -7  11   0    0.70    0.20
   8 -11   0    9.20    0.80
  -8 -11   0    8.90    0.70
  -8 -11   0    9.80    0.80
   8 -11   0    8.60    0.90
   8  11   0    9.50    0.70
  -8  11   0    9.10    0.90
   8  11   0    9.20    0.90
  -8  11   0    8.40    0.70
  -9 -11   0    0.10    0.20
  -9 -11   0    0.20    0.10
   9 -11   0    0.30    0.20
   9 -11   0    0.30    0.20
  -9  11   0    0.00    0.10
   9  11   0    0.20    0.10
   9  11   0    0.20    0.30
  -9  11   0    0.00    0.20
  10 -11   0    6.30    0.90
  10 -11   0    6.70    0.90
 -10 -11   0    6.70    0.80
 -10 -11   0    7.30    0.70
  10  11   0    7.30    0.70
 -10  11   0    5.40    0.90
 -10  11   0    7.30    0.80
  10  11   0    5.60    0.70
  11 -11   0    1.20    0.40
 -11 -11   0    1.50    0.30
  11 -11   0    1.00    0.40
  11  11   0    1.00    0.30
 -11  11   0    1.10    0.30
  11  11   0    1.00    0.30
 -11  11   0    0.90    0.40
  12 -11   0    3.10    0.60
 -12 -11   0    3.70    0.50
  12 -11   0    3.10    0.70
 -12 -11   0    3.40    0.70
  12  11   0    3.60    0.50
 -12  11   0    2.60    0.60
  12  11   0    3.20    0.60
 -12  11   0    3.40    0.50
  13 -11   0   22.60    1.70
 -13 -11   0   22.60    1.70
 -13 -11   0   23.40    1.60
  13 -11   0   22.20    1.80
  13  11   0   21.70    1.60
 -13  11   0   20.30    1.80
 -13  11   0   26.70    1.70
  13  11   0   21.20    1.60
 -14 -11   0    8.60    0.80
  14 -11   0    6.90    1.10
  14 -11   0    8.50    1.10
 -14  11   0    5.60    1.20
  15 -11   0   15.10    1.40
 -15 -11   0   14.70    1.40
  15 -11   0   13.00    1.40
 -15 -11   0   15.40    1.30
  15  11   0   15.30    1.30
  15  11   0   15.00    1.30
 -15  11   0   13.70    1.60
 -15  11   0   18.30    1.50
 -16 -11   0   51.19    3.00
  16 -11   0   44.90    3.10
 -16 -11   0   45.00    3.20
  16 -11   0   46.90    3.30
 -16  11   0   42.80    3.40
  16  11   0   44.50    3.00
  16  11   0   45.90    3.00
  17 -11   0    0.20    0.50
  17 -11   0   -0.10    0.30
 -17 -11   0    0.00    0.20
  17  11   0    1.00    0.40
 -17  11   0   -0.40    0.50
 -18 -11   0   29.10    2.50
  18 -11   0   31.60    2.60
  18 -11   0   32.70    2.50
 -18 -11   0   35.00    2.30
  18  11   0   31.70    2.40
  18  11   0   32.60    2.40
  19 -11   0   -0.40    0.50
  19 -11   0    0.60    0.70
 -19 -11   0    0.50    0.30
 -19 -11   0   -0.30    0.70
  19  11   0    0.70    0.50
 -19  11   0   -0.80    0.60
  20 -11   0    0.90    0.50
  20 -11   0    0.40    0.60
 -20 -11   0    0.10    0.40
  20  11   0   -0.30    0.50
  21  11   0   10.80    1.60
   0 -12   0    0.80    0.10
   0  12   0    0.70    0.10
   0  12   0    0.90    0.10
  -1 -12   0    0.10    0.10
  -1 -12   0    0.10    0.10
   1 -12   0    0.10    0.10
  -1  12   0    0.00    0.10
  -1  12   0    0.10    0.10
   1  12   0    0.10    0.10
   1  12   0    0.00    0.10
   2 -12   0    0.80    0.20
   2 -12   0    0.70    0.10
  -2  12   0    0.60    0.20
  -2  12   0    0.80    0.10
   2  12   0    0.70    0.10
   2  12   0    0.70    0.10
  -3 -12   0    0.70    0.10
   3 -12   0    0.70    0.20
   3 -12   0    0.50    0.10
  -3 -12   0    0.60    0.10
   3  12   0    0.50    0.10
   3  12   0    0.60    0.10
  -3  12   0    0.40    0.10
  -4 -12   0    0.30    0.10
   4 -12   0    0.20    0.10
   4 -12   0    0.20    0.10
  -4 -12   0    0.20    0.10
   4  12   0    0.10    0.10
  -4  12   0    0.00    0.10
   4  12   0    0.30    0.10
   5 -12   0    0.00    0.10
   5 -12   0    0.20    0.10
  -5 -12   0    0.00    0.10
  -5 -12   0    0.10    0.10
   5  12   0    0.20    0.10
   5  12   0    0.10    0.10
  -5  12   0    0.00    0.10
   6 -12   0    0.10    0.10
  -6 -12   0    0.00    0.10
  -6 -12   0    0.00    0.10
   6 -12   0    0.10    0.10
  -6  12   0   -0.10    0.10
   6  12   0    0.00    0.10
   6  12   0    0.00    0.10
  -6  12   0    0.10    0.10
   7 -12   0    0.20    0.20
   7 -12   0    0.20    0.10
  -7 -12   0    0.20    0.10
  -7 -12   0    0.10    0.10
  -7  12   0    0.20    0.10
  -7  12   0    0.10    0.10
   7  12   0    0.20    0.10
   7  12   0    0.20    0.10
   8 -12   0    0.20    0.20
  -8 -12   0    0.20    0.20
   8 -12   0    0.00    0.20
  -8 -12   0    0.30    0.10
  -8  12   0    0.00    0.10
  -8  12   0    0.00    0.20
   8  12   0    0.40    0.20
   8  12   0    0.20    0.10
  -9 -12   0    0.10    0.10
   9 -12   0    0.50    0.20
  -9 -12   0    0.10    0.20
   9 -12   0    0.60    0.30
  -9  12   0    0.00    0.10
   9  12   0    0.10    0.10
   9  12   0    0.00    0.10
  -9  12   0    0.60    0.20
 -10  12   0    2.90    0.60
  11 -12   0    0.80    0.30
  11 -12   0    0.20    0.30
 -11 -12   0    0.60    0.20
 -11  12   0    0.50    0.20
  11  12   0    0.50    0.30
  11  12   0    0.60    0.20
  12  12   0    2.70    0.50
 -12  12   0    1.90    0.40
 -13 -12   0    0.00    0.20
  13 -12   0    0.30    0.30
  13 -12   0    0.20    0.30
  13  12   0    0.80    0.30
  13  12   0    0.30    0.20
 -13  12   0    0.30    0.30
  14 -12   0    0.60    0.50
 -14 -12   0    0.90    0.30
 -14 -12   0    1.50    0.40
  14 -12   0    0.90    0.50
 -14  12   0    0.40    0.50
  15 -12   0    1.10    0.40
  15  12   0    0.80    0.30
  15  12   0    1.10    0.40
  16 -12   0    5.10    1.00
  16  12   0    5.30    0.70
  17 -12   0    0.10    0.40
  17 -12   0    0.10    0.30
 -17 -12   0   -0.20    0.20
  17  12   0   -0.40    0.40
  18 -12   0    0.60    0.50
  18 -12   0    0.90    0.50
  18  12   0    1.30    0.50
 -19 -12   0    0.40    0.30
  19 -12   0    0.30    0.60
 -19 -12   0   -0.80    0.50
  19 -12   0   -0.80    0.50
  19  12   0   -0.70    0.50
  19  12   0   -0.70    0.60
 -19  12   0   -0.70    0.50
  20 -12   0    1.80    0.70
  20 -12   0    1.90    0.60
 -20 -12   0    1.30    0.60
  20  12   0    1.60    0.70
   0 -13   0    0.10    0.10
   0  13   0    0.10    0.10
   0  13   0    0.20    0.10
  -1 -13   0   20.20    1.10
  -1 -13   0   20.00    1.20
   1 -13   0   16.50    1.20
  -1  13   0   19.70    1.20
   1  13   0   20.20    1.10
  -1  13   0   19.70    1.10
   1  13   0   20.70    1.20
   2 -13   0    1.30    0.20
   2 -13   0    1.00    0.20
  -2 -13   0    1.30    0.20
   2  13   0    1.50    0.20
   2  13   0    1.60    0.20
  -2  13   0    1.60    0.20
  -3 -13   0    6.40    0.50
   3 -13   0    6.00    0.60
  -3 -13   0    6.00    0.50
   3 -13   0    5.40    0.60
  -3  13   0    5.90    0.60
   3  13   0    6.50    0.50
   3  13   0    5.20    0.50
  -3  13   0    4.80    0.60
  -4 -13   0   49.50    2.60
  -4 -13   0   42.60    2.60
   4 -13   0   45.10    2.70
   4  13   0   46.50    2.60
   4  13   0   46.80    2.60
  -5 -13   0    1.90    0.20
   5 -13   0    1.70    0.30
   5 -13   0    2.00    0.30
  -5 -13   0    1.70    0.20
   5  13   0    2.20    0.30
  -5  13   0    1.50    0.30
   5  13   0    1.60    0.20
   6 -13   0   24.10    1.60
  -6 -13   0   25.40    1.50
  -6 -13   0   22.70    1.40
   6 -13   0   23.90    1.60
   6  13   0   25.30    1.40
   6  13   0   24.70    1.40
  -6  13   0   21.10    1.50
   7 -13   0   32.20    2.00
   7 -13   0   30.50    2.00
  -7 -13   0   31.80    1.90
  -7 -13   0   34.90    1.90
  -7  13   0   33.20    2.10
  -7  13   0   29.00    2.00
   7  13   0   32.10    1.90
   7  13   0   33.20    1.90
   8 -13   0    6.80    0.80
  -8 -13   0    7.00    0.60
  -8 -13   0    6.30    0.70
   8 -13   0    6.30    0.80
   8  13   0    6.70    0.70
  -8  13   0    4.70    0.80
  -8  13   0    6.70    0.70
   8  13   0    5.40    0.60
   9 -13   0   16.40    1.30
  -9 -13   0   16.00    1.10
   9 -13   0   16.40    1.30
   9  13   0   16.20    1.10
  -9  13   0   14.70    1.30
  -9  13   0   15.70    1.50
   9  13   0   15.70    1.10
  10 -13   0   13.50    1.10
  10 -13   0   12.30    1.10
 -10 -13   0   11.00    1.00
 -10 -13   0   10.50    0.90
  10  13   0   11.30    0.90
 -10  13   0   10.80    1.10
 -10  13   0   11.40    1.00
  10  13   0   10.40    0.90
 -11 -13   0    4.00    0.50
 -11 -13   0    3.30    0.70
  11 -13   0    4.30    0.70
  11 -13   0    4.50    0.70
 -11  13   0    2.80    0.60
  11  13   0    3.60    0.60
  11  13   0    3.60    0.50
 -11  13   0    4.30    0.60
 -12 -13   0   62.79    3.70
  12 -13   0   67.19    4.00
  12 -13   0   59.79    3.80
 -12 -13   0   64.39    3.80
  12  13   0   59.79    3.70
  12  13   0   61.69    3.70
 -12  13   0   57.69    3.90
 -12  13   0   66.09    3.80
  13 -13   0   11.40    1.20
 -13 -13   0   10.60    1.10
 -13 -13   0   11.70    0.90
  13 -13   0   10.40    1.10
 -13  13   0   13.10    1.00
  13  13   0   10.10    1.00
  13  13   0   10.60    1.00
 -13  13   0    8.50    1.10
 -14 -13   0    0.50    0.20
  14 -13   0    0.40    0.40
 -14 -13   0   -0.30    0.30
  14 -13   0    0.10    0.40
 -14  13   0   -0.20    0.30
  14  13   0    0.30    0.40
 -14  13   0   -0.50    0.30
  14  13   0    0.10    0.30
 -15 -13   0   24.60    1.90
 -15 -13   0   25.90    1.80
  15 -13   0   24.10    2.00
  15 -13   0   26.00    2.10
  15  13   0   24.00    1.80
 -15  13   0   22.50    2.10
 -15  13   0   30.00    2.20
  15  13   0   24.70    1.90
 -16 -13   0   11.90    1.30
 -16 -13   0   13.10    1.10
  16 -13   0   13.40    1.40
  16 -13   0   14.50    2.00
  16  13   0   11.60    1.20
 -16  13   0    9.60    1.40
  16  13   0   14.00    1.30
  17 -13   0    1.70    0.60
  17 -13   0    2.90    0.60
  17  13   0    1.30    0.50
 -17  13   0    1.30    0.60
 -18 -13   0    5.30    0.80
  18 -13   0    6.40    1.10
  18 -13   0    3.90    0.90
 -18 -13   0    5.40    1.10
  18  13   0    6.30    1.00
  18  13   0    5.10    0.90
 -19 -13   0    1.80    0.50
  19 -13   0    1.00    0.70
  19 -13   0    1.00    0.70
 -19 -13   0    0.80    0.50
  19  13   0    0.60    0.60
 -19  13   0    0.90    0.60
  19  13   0    0.80    0.50
  20 -13   0    0.30    0.50
  20 -13   0    0.40    0.50
  20  13   0    0.30    0.60
  20  13   0    0.00    0.50
   0 -14   0    1.60    0.20
   0 -14   0    1.40    0.20
   0  14   0    1.40    0.20
   0  14   0    1.50    0.20
  -1 -14   0    1.90    0.20
   1 -14   0    1.60    0.20
  -1 -14   0    1.90    0.20
   1 -14   0    1.90    0.20
  -1  14   0    1.80    0.20
   1  14   0    2.00    0.20
   1  14   0    2.00    0.20
  -1  14   0    1.50    0.20
   2 -14   0    3.30    0.40
   3 -14   0    0.00    0.10
   3 -14   0    0.00    0.20
  -3 -14   0    0.20    0.10
   3  14   0    0.30    0.10
  -3  14   0    0.00    0.10
   3  14   0    0.20    0.10
   4 -14   0    0.40    0.20
  -4 -14   0    0.20    0.10
   4 -14   0    0.40    0.20
   4  14   0    0.00    0.10
  -5 -14   0    0.20    0.10
   5 -14   0    0.30    0.20
   5 -14   0    0.20    0.10
  -5 -14   0    0.20    0.10
  -5  14   0    0.00    0.10
   5  14   0    0.20    0.10
   5  14   0    0.20    0.10
   6 -14   0    0.00    0.10
  -6 -14   0    0.00    0.10
  -6 -14   0    0.10    0.10
   6 -14   0    0.00    0.10
   6  14   0    0.10    0.10
   6  14   0    0.00    0.10
  -6  14   0    0.00    0.10
  -7 -14   0    0.00    0.10
  -7 -14   0    0.00    0.10
   7 -14   0    0.00    0.10
   7 -14   0    0.10    0.10
   7  14   0    0.00    0.10
   7  14   0    0.00    0.10
  -7  14   0   -0.10    0.10
  -7  14   0    0.00    0.20
   8 -14   0    1.00    0.30
  -8 -14   0    0.80    0.20
   8 -14   0    1.20    0.30
  -8 -14   0    0.90    0.20
  -8  14   0    0.90    0.30
   8  14   0    0.70    0.20
  -8  14   0    0.50    0.20
   8  14   0    0.60    0.20
   9 -14   0    4.20    0.70
  -9 -14   0    6.00    0.60
  -9 -14   0    5.30    0.50
   9 -14   0    4.80    1.00
   9  14   0    5.90    0.60
   9  14   0    5.80    0.60
  -9  14   0    5.20    0.70
 -10 -14   0    4.20    0.60
 -10 -14   0    4.20    0.50
  10 -14   0    5.30    0.80
  10 -14   0    4.80    0.80
 -10  14   0    4.00    0.80
  10  14   0    4.90    0.80
  10  14   0    4.20    0.60
 -10  14   0    4.40    0.60
 -11 -14   0    4.80    0.60
 -11 -14   0    5.80    0.80
  11 -14   0    6.20    0.80
  11 -14   0    5.50    0.80
  11  14   0    4.70    0.70
 -11  14   0    6.40    0.70
  11  14   0    4.70    0.60
 -11  14   0    3.90    0.80
 -12 -14   0    8.00    0.90
 -12  14   0    8.50    1.10
 -12  14   0    6.40    0.80
  12  14   0    9.40    0.90
 -13 -14   0    0.10    0.20
  13 -14   0    0.50    0.30
 -13 -14   0    0.50    0.20
  13 -14   0    0.40    0.40
  13  14   0    0.50    0.30
 -13  14   0    0.00    0.30
  13  14   0    0.30    0.30
 -13  14   0    0.40    0.20
  14 -14   0    0.50    0.40
 -14 -14   0    0.20    0.30
  14 -14   0    0.50    0.40
 -14 -14   0    0.00    0.20
 -15 -14   0    0.40    0.30
  15 -14   0    0.30    0.40
  15 -14   0    0.80    0.50
 -15 -14   0    0.40    0.30
 -15  14   0    0.20    0.40
  15  14   0    1.80    0.50
  15  14   0    0.30    0.30
 -16 -14   0    0.00    0.30
  16 -14   0    0.10    0.40
 -16 -14   0    0.30    0.30
 -16  14   0    0.30    0.40
  16  14   0    0.30    0.30
  17 -14   0    6.60    1.00
 -17 -14   0    6.50    0.80
  17 -14   0    5.60    1.00
 -17 -14   0    5.10    1.00
  17  14   0    5.20    0.90
 -17  14   0    5.80    1.20
  18 -14   0   10.60    1.40
 -18 -14   0   12.10    1.40
  18 -14   0   13.20    1.50
  18  14   0    9.90    1.20
  18  14   0    9.30    1.30
  19 -14   0    4.40    1.00
  19 -14   0    3.90    0.90
 -19 -14   0    2.70    0.70
 -19 -14   0    3.10    0.70
  19  14   0    3.80    0.80
 -19  14   0    1.90    0.80
  19  14   0    3.30    0.80
  20 -14   0    0.10    0.60
  20 -14   0    0.40    0.40
  20  14   0   -0.60    0.50
  20  14   0   -0.40    0.40
   0 -15   0    4.50    0.40
   1 -15   0    2.20    0.40
   1 -15   0    3.40    0.40
  -1  15   0    2.90    0.40
  -1  15   0    3.30    0.40
   2 -15   0    1.80    0.30
   3 -15   0   10.10    0.80
   3 -15   0    9.80    0.80
  -3 -15   0   10.70    0.70
  -3  15   0   10.00    0.90
   3  15   0   11.30    0.70
   3  15   0   11.30    0.70
   4 -15   0    5.90    0.50
  -4 -15   0    7.20    0.50
   4 -15   0    6.70    0.60
  -4 -15   0    6.80    0.50
   4  15   0    6.30    0.70
  -4  15   0    5.30    0.60
   4  15   0    7.30    0.50
  -4  15   0    7.30    0.60
   5 -15   0    0.30    0.10
  -5 -15   0    0.40    0.10
  -5 -15   0    0.50    0.10
   5 -15   0    0.60    0.20
   5  15   0    0.40    0.10
   5  15   0    0.50    0.10
  -6 -15   0   11.70    0.80
  -6 -15   0   10.70    0.70
   6 -15   0   11.50    0.90
   6 -15   0   11.80    0.90
   6  15   0   11.80    0.80
  -6  15   0    9.20    0.90
   6  15   0   11.60    0.80
  -7 -15   0    2.40    0.30
   7 -15   0    2.90    0.50
  -7 -15   0    1.80    0.30
   7 -15   0    2.70    0.50
   7  15   0    2.20    0.30
  -7  15   0    2.80    0.50
  -7  15   0    1.50    0.30
   7  15   0    2.20    0.30
  -8 -15   0    9.70    0.80
  -8 -15   0   11.70    0.90
   8  15   0   10.30    0.80
  -8  15   0   11.30    1.00
   8  15   0   12.80    0.90
  -9 -15   0    2.30    0.40
  -9 -15   0    1.70    0.30
  -9  15   0    1.10    0.40
   9  15   0    2.20    0.40
 -10 -15   0    3.50    0.50
 -11 -15   0    5.20    0.60
 -11 -15   0    5.80    0.70
  11 -15   0    6.80    0.80
  11 -15   0    5.30    0.80
  11  15   0    4.60    0.60
 -11  15   0    3.90    0.80
  11  15   0    5.30    0.70
 -11  15   0    5.70    0.70
  12 -15   0   17.10    1.40
  12 -15   0   17.80    1.50
 -12 -15   0   17.10    1.20
 -12 -15   0   17.40    1.30
  12  15   0   16.30    1.30
 -12  15   0   16.90    1.40
 -12  15   0   16.50    1.50
 -13 -15   0    0.20    0.20
  13 -15   0    0.20    0.40
 -13 -15   0    0.10    0.20
  13 -15   0    0.00    0.30
 -13  15   0    0.10    0.20
  13  15   0    0.20    0.30
  13  15   0    0.00    0.20
 -13  15   0    0.00    0.30
 -14 -15   0    8.70    1.10
  14  15   0   12.90    1.10
  14  15   0   11.50    1.10
  15 -15   0    2.10    0.50
 -15 -15   0    1.60    0.50
 -15  15   0    0.90    0.50
  15  15   0    1.90    0.50
  15  15   0    1.60    0.50
  16 -15   0   17.10    1.70
 -16 -15   0   15.10    1.50
 -16 -15   0   15.10    1.20
 -16  15   0   10.80    1.70
  16  15   0   14.90    1.40
  17 -15   0    0.00    0.40
 -17 -15   0   -0.10    0.30
 -17 -15   0   -0.20    0.20
  17 -15   0    1.00    0.50
  17  15   0   -0.60    0.40
 -17  15   0    0.10    0.40
  17  15   0   -0.30    0.40
 -18 -15   0    4.70    1.00
  18  15   0    8.20    1.20
  18  15   0    7.60    1.10
  19 -15   0   -0.40    0.50
 -19 -15   0   -0.30    0.40
 -19 -15   0   -0.10    0.30
  19  15   0    1.40    0.70
  19  15   0   -0.20    0.50
  20 -15   0    2.20    0.70
  20 -15   0    3.00    0.70
  20  15   0    2.70    0.80
   0  16   0 1863.71   99.29
  -1 -16   0  307.97   17.00
  -1 -16   0  322.77   17.00
   1 -16   0  275.87   17.00
   1 -16   0  304.37   17.00
   1  16   0  344.07   17.00
  -1  16   0  329.57   17.10
  -1  16   0  324.87   16.90
   1  16   0  325.97   16.90
   2 -16   0 1767.42  102.39
  -2  16   0 2078.89  102.39
   3 -16   0   48.70    3.00
   3 -16   0   48.40    2.90
  -3 -16   0   51.89    2.90
   3  16   0   56.39    2.90
  -3  16   0   53.79    2.90
  -3  16   0   49.80    3.00
  -4 -16   0  315.77   15.70
  -4 -16   0  275.37   15.70
   4 -16   0  276.97   15.80
   4  16   0  294.27   15.70
   4  16   0  306.37   15.70
  -4  16   0  288.37   15.80
   5 -16   0   88.39    4.90
  -5 -16   0   81.49    4.70
   5 -16   0   73.09    4.80
  -5 -16   0   89.79    4.70
   5  16   0   89.39    4.70
   5  16   0   93.69    4.70
   6 -16   0   32.70    2.00
  -6 -16   0   30.30    1.90
  -6 -16   0   36.60    1.90
   6 -16   0   32.90    2.00
  -6  16   0   28.30    2.00
   6  16   0   31.10    1.90
   6  16   0   32.30    1.90
   7 -16   0   67.69    4.10
  -7 -16   0   65.69    3.90
   7 -16   0   66.69    4.00
  -7 -16   0   76.79    4.00
   7  16   0   69.09    3.90
  -7  16   0   67.99    4.20
  -7  16   0   67.09    4.40
   7  16   0   78.29    4.00
  -8 -16   0  633.14   32.50
  -8 -16   0  591.54   32.50
   8 -16   0  606.44   32.60
   8 -16   0  596.94   32.60
   8  16   0  634.44   32.50
   8  16   0  618.34   32.50
  -8  16   0  605.34   32.70
  -8  16   0  567.34   32.60
  -9 -16   0  145.09    7.60
   9 -16   0  132.89    7.70
  -9 -16   0  137.09    7.80
   9 -16   0  131.69    7.60
   9  16   0  143.69    7.80
  -9  16   0  128.69    7.80
   9  16   0  138.59    7.50
  -9  16   0  132.89    7.70
 -10 -16   0  934.31   49.99
 -10 -16   0  974.80   50.09
  10 -16   0  914.41   50.19
  10 -16   0  920.61   50.19
  10  16   0  981.50   50.09
  10  16   0  930.41   49.99
 -10  16   0  925.11   50.19
 -10  16   0  909.51   50.29
 -11 -16   0    0.60    0.20
  11 -16   0    0.70    0.40
  11 -16   0    0.30    0.30
 -11 -16   0    0.40    0.20
  11  16   0    0.20    0.20
  11  16   0    0.40    0.20
 -11  16   0    0.20    0.20
 -12 -16   0    3.40    0.60
 -12 -16   0    3.00    0.40
  12 -16   0    3.90    0.70
  12  16   0    3.10    0.60
 -12  16   0    3.30    0.60
 -13  16   0   26.00    1.90
  14 -16   0  311.07   18.00
  14 -16   0  323.87   18.00
 -14 -16   0  332.97   17.90
 -14 -16   0  342.67   17.80
 -14  16   0  286.57   18.10
  14  16   0  326.27   17.80
  14  16   0  309.07   17.70
 -14  16   0  375.06   18.10
 -15 -16   0   14.00    1.40
  15 -16   0   14.00    1.50
 -15 -16   0   15.70    1.20
  15 -16   0   12.90    1.40
  15  16   0   15.50    1.30
 -15  16   0   11.80    1.60
  15  16   0   13.40    1.30
  16 -16   0   17.90    2.10
  16 -16   0   15.90    1.60
 -16 -16   0   14.30    1.20
 -16 -16   0   14.50    1.50
  16  16   0   14.30    1.40
  16  16   0   14.70    1.90
 -16  16   0   11.00    1.70
 -17 -16   0    3.00    0.50
  17 -16   0    2.60    0.70
  17 -16   0    1.40    0.60
 -17 -16   0    2.10    0.50
  17  16   0    2.20    0.60
  17  16   0    3.00    0.70
 -17  16   0    2.00    0.70
 -18 -16   0  111.59    6.90
  18 -16   0  126.69    7.10
  18 -16   0  112.99    7.00
 -18 -16   0  123.49    6.80
  18  16   0  115.69    6.80
  18  16   0  112.79    6.80
 -18  16   0   99.79    7.20
 -19 -16   0    0.20    0.40
 -19 -16   0   -0.10    0.20
  19 -16   0   -0.90    0.60
 -19  16   0   -0.90    0.60
  19  16   0   -0.60    0.50
  20 -16   0   55.89    4.10
  20 -16   0   54.29    4.10
 -20 -16   0   66.39    3.80
  20  16   0   51.29    3.80
  20  16   0   54.59    3.80
   0 -17   0    3.00    0.30
   0  17   0    2.90    0.40
   1 -17   0    5.40    0.50
  -1 -17   0    5.30    0.40
  -1 -17   0    5.40    0.40
   1 -17   0    5.20    0.50
  -1  17   0    5.10    0.50
  -1  17   0    4.40    0.50
   2  17   0    5.00    0.50
  -2  17   0    3.60    0.40
  -2  17   0    5.10    0.40
   3 -17   0   19.40    1.20
  -3 -17   0   18.40    1.20
   3 -17   0   18.80    1.20
   3  17   0   20.60    1.20
  -3  17   0   18.40    1.20
  -3  17   0   20.20    1.20
   3  17   0   20.00    1.20
  -4 -17   0    1.40    0.20
   4 -17   0    1.50    0.30
   4  17   0    2.00    0.20
  -4  17   0    1.10    0.20
  -4  17   0    2.00    0.30
   4  17   0    2.00    0.20
  -5 -17   0    0.70    0.10
   5 -17   0    0.70    0.20
  -5 -17   0    1.00    0.20
   5 -17   0    0.50    0.20
   5  17   0    0.60    0.10
  -5  17   0    0.30    0.20
   6 -17   0    2.70    0.50
   6 -17   0    2.70    0.40
  -6 -17   0    2.80    0.30
  -6 -17   0    3.00    0.30
   6  17   0    2.40    0.30
  -6  17   0    2.00    0.40
   6  17   0    2.90    0.30
  -7 -17   0    3.50    0.40
   7 -17   0    4.00    0.50
   7 -17   0    3.40    0.50
  -7 -17   0    3.10    0.40
   7  17   0    2.10    0.40
  -7  17   0    2.10    0.50
   7  17   0    2.20    0.40
   8 -17   0    7.50    0.80
   8 -17   0   10.00    0.80
  -8 -17   0    7.50    0.60
  -8  17   0    9.80    0.90
  -8  17   0    8.20    0.80
  -9 -17   0    4.10    0.50
   9 -17   0    4.30    0.80
   9 -17   0    5.80    0.70
  -9  17   0    3.70    0.60
  -9  17   0    4.80    0.80
 -10 -17   0    4.10    0.50
  10 -17   0    6.00    0.80
 -11 -17   0    0.30    0.20
 -11 -17   0    0.60    0.20
  11 -17   0    0.50    0.30
  11 -17   0    0.60    0.30
 -11  17   0    0.70    0.30
  11  17   0    0.60    0.30
  11  17   0    0.50    0.20
 -11  17   0    0.60    0.30
  12 -17   0    4.10    1.10
 -12 -17   0    4.30    0.50
  12 -17   0    4.80    0.70
 -12 -17   0    4.10    0.60
  12  17   0    3.40    0.60
 -12  17   0    4.80    0.70
  12  17   0    3.40    0.60
 -13 -17   0    2.10    0.50
 -13 -17   0    1.20    0.40
  13 -17   0    0.90    0.50
  13 -17   0    1.00    0.50
 -13  17   0    1.10    0.40
  13  17   0    1.50    0.40
  13  17   0    1.60    0.40
  14 -17   0    7.80    1.00
 -14 -17   0    5.50    0.70
  14 -17   0    7.40    1.00
 -15 -17   0    0.10    0.20
  15 -17   0    0.20    0.30
 -15 -17   0   -0.10    0.30
  15 -17   0    0.60    0.40
  15  17   0    0.10    0.30
 -15  17   0   -0.40    0.40
  15  17   0    0.90    0.40
  16 -17   0   13.30    1.50
  16 -17   0   11.60    1.40
 -16 -17   0   12.00    1.30
 -16 -17   0   12.50    1.10
  16  17   0   11.30    1.20
  16  17   0   11.40    1.20
 -17 -17   0    0.10    0.20
 -17 -17   0   -0.10    0.30
  17 -17   0   -0.40    0.40
  17  17   0   -0.10    0.40
 -18 -17   0    3.60    0.60
  18 -17   0    2.40    0.70
  18 -17   0    2.20    0.70
 -18 -17   0    4.20    0.90
 -18  17   0    2.30    0.70
 -19 -17   0    0.70    0.30
  19 -17   0    0.40    0.80
  19 -17   0    0.40    0.50
 -19 -17   0   -0.20    0.30
  19  17   0    0.20    0.60
 -19  17   0   -0.50    0.50
  19  17   0    0.70    0.30
  20  17   0    1.50    0.50
   0 -18   0    0.70    0.10
   0 -18   0    0.60    0.10
   0  18   0    0.50    0.10
   0  18   0    0.70    0.20
   1 -18   0    0.60    0.20
  -1 -18   0    0.70    0.10
   1 -18   0    0.60    0.20
  -1 -18   0    1.00    0.20
   1  18   0    0.90    0.20
  -1  18   0    0.70    0.20
   1  18   0    1.00    0.20
  -1  18   0    0.50    0.20
  -2 -18   0    0.10    0.10
   2 -18   0    0.10    0.10
  -2  18   0   -0.10    0.10
   2  18   0    0.00    0.10
  -2  18   0    0.00    0.10
   2  18   0    0.10    0.10
   3 -18   0    0.80    0.20
   3 -18   0    0.70    0.10
  -3 -18   0    0.80    0.10
  -3  18   0    0.70    0.20
  -3  18   0    0.60    0.20
   3  18   0    1.10    0.20
  -4 -18   0    0.40    0.10
   4 -18   0    0.50    0.10
   4 -18   0    0.40    0.10
  -4 -18   0    0.40    0.10
   4  18   0    0.40    0.10
   4  18   0    0.50    0.10
  -4  18   0    0.30    0.20
   5 -18   0    2.20    0.30
  -5 -18   0    2.90    0.30
   5 -18   0    2.80    0.40
  -5 -18   0    3.40    0.30
   5  18   0    3.70    0.30
  -5  18   0    2.60    0.40
   5  18   0    3.40    0.30
   6 -18   0    0.10    0.10
   6 -18   0    0.00    0.10
  -6 -18   0    0.00    0.10
  -6 -18   0    0.00    0.10
   6  18   0    0.00    0.10
  -6  18   0    0.00    0.20
   6  18   0    0.00    0.10
  -7 -18   0    1.30    0.20
  -7 -18   0    1.50    0.30
   7 -18   0    1.20    0.30
   7 -18   0    1.30    0.40
   7  18   0    1.60    0.30
   7  18   0    1.70    0.30
   8 -18   0    1.00    0.30
  -8 -18   0    1.00    0.20
   8 -18   0    1.30    0.30
  -8 -18   0    1.50    0.30
  -8  18   0    0.90    0.30
   8  18   0    2.00    0.30
  -8  18   0    1.40    0.30
   8  18   0    2.00    0.30
  -9 -18   0    2.90    0.40
   9 -18   0    2.00    0.40
   9 -18   0    2.20    0.50
  -9 -18   0    2.60    0.50
   9  18   0    2.40    0.50
  -9  18   0    2.10    0.50
   9  18   0    2.50    0.50
  -9  18   0    2.70    0.50
  10 -18   0    0.60    0.20
 -10 -18   0    0.50    0.20
  10 -18   0    0.40    0.30
 -10 -18   0    0.40    0.20
  10  18   0    0.40    0.20
  10  18   0    0.70    0.20
 -10  18   0    0.60    0.30
 -10  18   0    0.00    0.20
 -11 -18   0    0.60    0.20
  11 -18   0    0.50    0.30
 -11 -18   0    0.60    0.20
  11 -18   0    0.50    0.30
  11  18   0    0.70    0.20
 -11  18   0    0.80    0.30
 -11  18   0    0.80    0.30
  11  18   0    0.60    0.20
  12 -18   0    2.30    0.50
 -12 -18   0    1.80    0.40
 -12 -18   0    2.50    0.40
  12 -18   0    2.10    0.50
  12  18   0    2.00    0.40
  12  18   0    2.20    0.40
 -12  18   0    2.90    0.50
 -12  18   0    2.10    0.50
 -13 -18   0   -0.30    0.20
  13 -18   0   -0.50    0.30
  13 -18   0    0.40    0.50
 -13 -18   0    0.10    0.40
  13  18   0   -0.20    0.30
  13  18   0   -0.10    0.30
  14 -18   0    2.20    0.60
 -14 -18   0    3.00    0.50
  14 -18   0    2.30    0.60
 -14 -18   0    2.00    0.40
 -14  18   0    1.30    0.60
  14  18   0    2.50    0.50
  14  18   0    3.90    0.70
  15 -18   0    0.30    0.40
  15 -18   0    0.20    0.30
 -15 -18   0    0.00    0.20
 -15 -18   0    0.00    0.30
  15  18   0   -0.10    0.20
 -15  18   0   -0.50    0.30
  15  18   0    0.50    0.30
  16 -18   0    0.60    0.50
 -16 -18   0    1.00    0.30
  16 -18   0    0.70    0.40
 -16 -18   0    0.30    0.30
  16  18   0    1.00    0.50
  16  18   0    0.50    0.40
 -16  18   0    0.40    0.50
  17 -18   0    1.30    0.60
 -17 -18   0    0.80    0.40
  17 -18   0    0.90    0.40
 -17 -18   0    0.90    0.30
  17  18   0    0.30    0.30
  17  18   0    0.40    0.50
  18 -18   0    0.30    0.50
 -18 -18   0    0.10    0.30
 -18 -18   0    0.00    0.30
  18 -18   0    0.50    0.60
 -18  18   0    0.30    0.50
  18  18   0    0.60    0.50
  18  18   0   -0.60    0.40
  19 -18   0    2.90    0.70
 -19 -18   0    3.10    0.60
  19 -18   0    2.40    0.70
 -19 -18   0    1.70    0.60
 -19  18   0    2.00    0.80
  19  18   0    3.00    0.60
 -20 -18   0    0.00    0.20
  20  18   0   -0.20    0.40
  20  18   0   -0.60    0.50
 -21 -18   0    9.50    1.10
   0 -19   0    0.10    0.10
   0 -19   0    0.30    0.10
   0  19   0    0.20    0.10
   0  19   0    0.00    0.10
   1 -19   0    0.70    0.10
   1 -19   0    0.60    0.10
  -1 -19   0    0.70    0.10
   1  19   0    0.80    0.20
  -1  19   0    0.60    0.20
  -1  19   0    0.80    0.20
   1  19   0    0.70    0.10
   2 -19   0    9.10    0.70
  -2 -19   0   10.20    0.70
   2  19   0   11.20    0.70
   2  19   0   11.10    0.70
  -2  19   0    9.80    0.70
  -2  19   0   10.50    0.70
  -3 -19   0   10.50    0.70
   3 -19   0    9.40    0.70
   3 -19   0    9.10    0.70
   3  19   0    9.80    0.70
   3  19   0   10.50    0.70
  -3  19   0   10.40    0.70
  -3  19   0    8.80    0.70
  -4 -19   0    0.10    0.10
  -4 -19   0    0.30    0.10
   4 -19   0    0.00    0.10
  -4  19   0    0.40    0.20
   4  19   0    0.20    0.10
   4  19   0    0.20    0.10
   5 -19   0    0.40    0.20
   5 -19   0    0.40    0.10
   5  19   0    0.60    0.10
   5  19   0    0.70    0.20
  -5  19   0    0.30    0.20
  -5  19   0    0.40    0.20
   6 -19   0   38.10    2.30
  -6 -19   0   37.50    2.20
  -6 -19   0   37.60    2.20
   6 -19   0   34.60    2.30
   6  19   0   38.80    2.20
  -6  19   0   31.90    2.30
  -6  19   0   40.70    2.40
   6  19   0   37.70    2.20
   7 -19   0    7.00    0.70
  -7 -19   0    6.70    0.60
  -7 -19   0    7.10    0.60
   7 -19   0    6.60    0.80
  -7  19   0    5.10    0.80
   7  19   0    8.10    0.60
  -8 -19   0   75.79    4.30
  -8 -19   0   74.79    4.30
   8 -19   0   78.29    4.70
   8 -19   0   76.29    4.40
  -8  19   0   74.59    4.50
   8  19   0   79.59    4.30
   8  19   0   80.09    4.30
  -8  19   0   74.89    4.60
   9 -19   0    4.80    0.70
  -9 -19   0    3.50    0.40
  -9 -19   0    3.70    0.50
   9 -19   0    4.50    0.60
  -9  19   0    5.10    0.60
   9  19   0    4.50    0.50
   9  19   0    4.10    0.50
  10 -19   0    2.60    0.50
 -10 -19   0    1.70    0.30
 -10 -19   0    2.00    0.30
  10 -19   0    1.60    0.50
  10  19   0    1.90    0.30
 -10  19   0    2.10    0.40
  10  19   0    1.80    0.40
 -11 -19   0    9.50    0.80
  11 -19   0    8.10    1.00
 -11 -19   0    9.60    0.90
  11 -19   0    8.70    1.00
  11  19   0    9.50    0.80
 -11  19   0    7.90    1.10
 -11  19   0    9.40    0.90
  11  19   0    9.10    0.80
 -12 -19   0    1.10    0.30
  12 -19   0    0.90    0.40
  12 -19   0    1.10    0.30
 -12 -19   0    0.60    0.30
  12  19   0    0.90    0.30
  12  19   0    0.90    0.30
 -12  19   0    0.30    0.40
 -13 -19   0    3.00    0.50
  13 -19   0    2.30    0.50
  13 -19   0    2.20    0.60
 -13 -19   0    1.90    0.40
  13  19   0    2.60    0.50
 -13  19   0    2.70    0.50
 -13  19   0    1.70    0.60
  13  19   0    2.40    0.70
  14 -19   0    4.60    0.80
 -14 -19   0    5.90    0.80
 -14 -19   0    5.80    0.70
  14 -19   0    5.40    0.90
  14  19   0    5.80    0.80
  14  19   0    4.90    0.80
  15 -19   0    0.30    0.40
  15 -19   0    0.40    0.30
 -15 -19   0   -0.20    0.20
 -15 -19   0   -0.10    0.20
  15  19   0   -0.10    0.20
  15  19   0   -0.20    0.30
 -15  19   0   -0.90    0.60
  16 -19   0    0.30    0.40
  16 -19   0    0.40    0.30
 -16 -19   0    0.50    0.30
 -16 -19   0    0.10    0.20
  16  19   0   -0.40    0.20
  16  19   0    0.10    0.40
 -16  19   0   -0.70    0.40
  17 -19   0   20.80    1.80
  17 -19   0   20.60    1.80
 -17 -19   0   21.50    1.80
  17  19   0   18.60    1.70
 -17  19   0   16.60    2.10
  17  19   0   20.00    1.70
  18 -19   0    1.10    0.50
  18 -19   0    1.00    0.60
 -18 -19   0    0.80    0.50
 -18  19   0    0.50    0.70
  18  19   0    0.80    0.50
  18  19   0    0.40    0.60
  19 -19   0    0.90    0.50
  19 -19   0    0.50    0.40
 -19 -19   0    0.00    0.40
  19  19   0   -0.40    0.40
 -19  19   0   -0.90    0.60
  20  19   0   -0.10    0.70
   0 -20   0    0.20    0.10
   0 -20   0    0.20    0.10
   0  20   0    0.30    0.10
   0  20   0    0.20    0.10
  -1 -20   0    2.20    0.20
  -1 -20   0    1.90    0.20
   1 -20   0    2.10    0.30
   1 -20   0    2.30    0.30
   1  20   0    2.20    0.20
  -1  20   0    1.80    0.30
  -1  20   0    2.20    0.20
   1  20   0    2.30    0.30
   2 -20   0    0.10    0.10
  -2 -20   0    0.10    0.10
   2  20   0    0.30    0.10
  -2  20   0    0.20    0.10
   3 -20   0    0.60    0.10
   3 -20   0    0.80    0.20
   3  20   0    0.70    0.20
   4 -20   0    0.10    0.10
  -4 -20   0    0.10    0.10
   4 -20   0   -0.10    0.10
  -4  20   0   -0.20    0.10
   4  20   0    0.00    0.10
  -4  20   0   -0.10    0.10
   4  20   0    0.10    0.10
  -5 -20   0    0.40    0.10
  -5 -20   0    0.30    0.10
   5 -20   0    0.30    0.20
   5 -20   0    0.30    0.20
   5  20   0    0.40    0.10
  -5  20   0    0.20    0.20
  -5  20   0    0.30    0.20
   5  20   0    0.50    0.10
   6 -20   0    0.60    0.20
  -6 -20   0    0.80    0.20
  -6 -20   0    0.70    0.20
   6 -20   0    0.60    0.20
   6  20   0    0.70    0.20
  -6  20   0    0.20    0.20
  -6  20   0    0.70    0.30
  -7 -20   0    0.20    0.10
   7 -20   0    0.00    0.20
  -7 -20   0    0.10    0.10
   7 -20   0    0.20    0.20
   7  20   0    0.00    0.10
   7  20   0    0.10    0.10
  -7  20   0    0.30    0.20
  -7  20   0    0.00    0.20
  -7  20   0    0.80    0.30
   8 -20   0    1.00    0.30
  -8 -20   0    0.20    0.20
  -8 -20   0    0.50    0.20
   8 -20   0    0.30    0.30
   8  20   0    0.90    0.30
  -8  20   0    0.60    0.30
  -8  20   0    0.20    0.40
   8  20   0    0.60    0.20
   9 -20   0    6.40    0.60
  -9 -20   0    5.00    0.50
  -9 -20   0    6.00    0.60
   9 -20   0    6.10    0.70
   9  20   0    6.40    0.60
  -9  20   0    5.90    0.60
  -9  20   0    4.40    0.80
   9  20   0    5.90    0.60
  10 -20   0    0.40    0.20
  10 -20   0    0.20    0.20
 -10 -20   0    0.00    0.10
 -10  20   0   -0.20    0.20
 -10  20   0    0.60    0.20
  10  20   0    0.10    0.10
  10  20   0   -0.10    0.10
  11 -20   0    0.70    0.30
 -11 -20   0    0.60    0.20
  11 -20   0    0.60    0.30
 -11 -20   0    1.20    0.30
  11  20   0    1.00    0.30
 -11  20   0    0.70    0.40
  11  20   0    1.00    0.30
 -11  20   0    0.90    0.30
 -12 -20   0    4.20    0.50
  12 -20   0    4.20    0.70
  12 -20   0    4.10    0.80
 -12 -20   0    4.10    0.60
  12  20   0    3.80    0.60
  12  20   0    4.60    0.70
 -12  20   0    4.60    0.60
 -13 -20   0    0.40    0.20
  13 -20   0    0.10    0.20
  13 -20   0    0.30    0.30
 -13 -20   0    0.20    0.20
  13  20   0    0.20    0.20
  13  20   0   -0.20    0.20
 -13  20   0   -0.40    0.30
 -14 -20   0    0.30    0.30
  14 -20   0    0.60    0.30
 -14 -20   0    0.60    0.20
  14 -20   0    0.90    0.40
  14  20   0    0.40    0.30
  14  20   0    0.00    0.30
 -14  20   0   -0.20    0.40
 -15 -20   0    2.10    0.50
 -15 -20   0    2.40    0.50
  15  20   0    1.80    0.50
  15  20   0    1.90    0.50
 -16 -20   0    0.30    0.20
  16 -20   0    0.60    0.40
 -16 -20   0    0.00    0.30
  16  20   0    0.00    0.30
 -16  20   0   -0.40    0.40
  16  20   0    0.20    0.30
  17 -20   0    0.50    0.50
 -17 -20   0    0.70    0.40
 -17 -20   0    0.80    0.30
  17 -20   0    1.50    0.50
 -17  20   0    0.30    0.60
  17  20   0    0.40    0.40
  17  20   0    1.40    0.50
  18 -20   0    0.80    0.60
  18 -20   0    0.20    0.40
 -18 -20   0   -0.10    0.40
  18  20   0   -0.40    0.50
 -19 -20   0   -0.10    0.20
 -19 -20   0   -0.40    0.30
  19 -20   0    0.30    0.50
  19  20   0   -0.40    0.30
 -19  20   0   -0.40    0.50
 -20 -20   0    1.30    0.40
  20  20   0    0.90    0.40
   0 -21   0    0.00    0.10
   0 -21   0    0.20    0.10
   0  21   0    0.00    0.10
   0  21   0    0.00    0.10
   1 -21   0    3.50    0.30
  -1 -21   0    3.50    0.30
  -1 -21   0    3.40    0.30
   1 -21   0    3.20    0.30
  -1  21   0    3.40    0.30
  -1  21   0    3.00    0.40
   1  21   0    3.40    0.30
   1  21   0    4.10    0.40
   2 -21   0  101.19    6.40
  -2 -21   0  112.59    6.40
   2 -21   0  114.09    6.40
   2  21   0  123.49    6.30
   2  21   0  129.29    6.40
  -2  21   0  120.29    6.40
  -3 -21   0   10.70    0.70
   3 -21   0    9.40    0.80
   3 -21   0   10.60    0.70
  -3  21   0   10.00    0.80
  -3  21   0   10.90    0.70
   3  21   0   11.80    0.70
   3  21   0   10.70    0.70
   4 -21   0    1.80    0.30
   4 -21   0    1.80    0.30
  -4 -21   0    1.80    0.20
  -4 -21   0    2.00    0.20
  -4  21   0    1.60    0.30
   4  21   0    1.70    0.30
   4  21   0    2.20    0.30
  -4  21   0    2.10    0.40
  -5 -21   0   18.20    1.10
   5 -21   0   17.60    1.30
   5 -21   0   14.40    1.20
  -5 -21   0   17.80    1.20
   5  21   0   18.40    1.20
  -5  21   0   15.30    1.30
   5  21   0   18.50    1.20
  -5  21   0   20.60    1.30
  -6 -21   0   33.90    2.00
   6 -21   0   31.60    2.10
   6 -21   0   34.60    2.20
  -6 -21   0   36.00    2.00
   6  21   0   34.40    2.10
  -6  21   0   35.60    2.30
   6  21   0   34.00    2.00
   7 -21   0   11.60    1.00
   7 -21   0   11.70    0.90
  -7 -21   0   11.10    0.80
  -7  21   0   12.30    1.10
   7  21   0   11.70    0.90
  -7  21   0   11.00    1.10
  -7  21   0   10.50    1.00
   7  21   0   11.10    0.90
   8 -21   0   37.70    2.30
   8 -21   0   37.40    2.40
  -8 -21   0   37.40    2.20
  -8 -21   0   35.50    2.20
  -8  21   0   35.10    2.50
   8  21   0   36.70    2.20
   8  21   0   35.70    2.20
  -8  21   0   36.20    2.30
  -9 -21   0    8.00    0.70
  -9 -21   0    7.70    0.70
   9 -21   0    8.90    0.80
   9 -21   0    8.30    0.80
   9  21   0    8.30    0.70
   9  21   0    9.20    0.80
  -9  21   0    7.80    0.80
  -9  21   0    7.30    0.90
  10 -21   0   56.99    3.70
 -10 -21   0   58.89    3.40
  10 -21   0   58.09    3.50
 -10 -21   0   58.79    3.50
  10  21   0   59.29    3.40
 -10  21   0   61.59    3.60
 -10  21   0   56.59    3.80
  10  21   0   63.29    3.50
 -11 -21   0    2.40    0.40
  11 -21   0    1.80    0.50
  11 -21   0    1.60    0.40
 -11 -21   0    2.40    0.50
  11  21   0    2.10    0.40
 -11  21   0    1.90    0.40
  11  21   0    2.10    0.50
  12 -21   0    2.40    0.50
 -12 -21   0    1.60    0.40
  12 -21   0    1.70    0.50
 -12 -21   0    1.70    0.50
  12  21   0    1.80    0.40
 -12  21   0    0.80    0.50
  12  21   0    1.50    0.50
 -12  21   0    1.10    0.40
  13 -21   0    6.60    0.80
 -13 -21   0    7.20    0.70
  13 -21   0    6.90    0.90
 -13 -21   0    5.50    0.80
  13  21   0    6.50    0.80
  13  21   0    5.40    0.80
 -14 -21   0    7.30    0.80
 -14 -21   0    8.80    1.00
  14  21   0    5.00    0.80
 -15 -21   0    9.10    0.90
  15 -21   0    9.90    1.00
 -15 -21   0    9.20    1.30
  15 -21   0    8.80    1.10
 -15  21   0    5.60    1.20
  15  21   0    7.60    1.00
  15  21   0    6.40    1.00
 -16 -21   0   33.50    2.50
  16 -21   0   35.60    2.40
 -16 -21   0   38.00    2.40
  16 -21   0   37.10    2.60
  16  21   0   34.80    2.40
 -16  21   0   33.70    3.00
  16  21   0   32.60    2.40
 -17 -21   0    0.50    0.40
  17 -21   0    0.90    0.40
 -17 -21   0    1.00    0.40
  17 -21   0    1.00    0.50
 -17  21   0    0.40    0.50
  17  21   0    0.10    0.40
  17  21   0    0.40    0.40
 -18 -21   0    3.00    0.70
 -18 -21   0    4.10    0.70
 -18  21   0    2.00    1.00
  18  21   0    3.20    0.70
  18  21   0    3.10    0.80
  19 -21   0    0.00    0.50
 -19 -21   0    0.00    0.20
  19 -21   0   -0.30    0.30
 -19  21   0   -0.10    0.30
 -20 -21   0    0.00    0.30
   0 -22   0    7.60    0.60
   0 -22   0    7.30    0.60
   0  22   0    7.80    0.50
   1 -22   0    2.00    0.30
  -1 -22   0    2.20    0.30
   1 -22   0    2.00    0.30
  -1 -22   0    2.00    0.30
  -1  22   0    2.30    0.30
   1  22   0    2.20    0.30
   1  22   0    2.20    0.30
  -2 -22   0    2.20    0.30
   2 -22   0    2.30    0.30
   2 -22   0    2.00    0.30
  -2  22   0    2.10    0.40
  -2  22   0    2.80    0.30
   2  22   0    2.30    0.30
   2  22   0    2.00    0.30
   3 -22   0    0.00    0.10
  -3 -22   0    0.10    0.10
  -3  22   0    0.10    0.10
   3  22   0    0.20    0.10
   3  22   0    0.00    0.10
  -3  22   0    0.00    0.10
   4 -22   0    4.40    0.60
   4 -22   0    4.10    0.60
  -4  22   0    3.60    0.60
  -4  22   0    5.10    0.70
   4  22   0    4.40    0.50
   4  22   0    4.40    0.50
  -5 -22   0    0.40    0.10
   5 -22   0    0.60    0.20
   5 -22   0    0.30    0.20
  -5 -22   0    0.50    0.10
  -5  22   0    1.10    0.30
   5  22   0    0.60    0.20
  -5  22   0    0.40    0.20
   5  22   0    0.50    0.20
  -6 -22   0    0.20    0.10
   6 -22   0   -0.20    0.10
   6 -22   0   -0.10    0.10
  -6  22   0   -0.10    0.30
   6  22   0    0.10    0.10
   6  22   0    0.00    0.10
  -6  22   0   -0.20    0.20
  -7 -22   0   13.00    1.00
   7 -22   0   12.10    1.00
   7 -22   0   12.80    1.10
   7  22   0   13.40    1.00
   7  22   0   13.80    1.00
  -7  22   0   11.70    1.40
  -7  22   0   10.90    1.20
  -8 -22   0    0.40    0.10
  -8  22   0   -0.10    0.30
   8  22   0    0.50    0.20
   9 -22   0   18.80    1.30
   9 -22   0   18.50    1.40
  -9 -22   0   17.40    1.20
  -9 -22   0   17.40    1.20
   9  22   0   17.50    1.50
   9  22   0   17.10    1.20
  -9  22   0   14.50    1.40
  -9  22   0   19.80    1.30
 -10 -22   0    1.00    0.20
  10 -22   0    0.60    0.30
  10 -22   0    1.00    0.30
 -10 -22   0    0.70    0.20
 -10  22   0    0.60    0.50
  11 -22   0   -0.10    0.20
 -11 -22   0    0.00    0.20
  11 -22   0   -0.20    0.30
  11  22   0   -0.20    0.20
 -11  22   0    0.30    0.20
 -12 -22   0    0.30    0.30
  12 -22   0    0.10    0.30
  12 -22   0   -0.20    0.30
 -12 -22   0    0.40    0.20
  12  22   0   -0.10    0.30
  12  22   0   -0.30    0.20
 -13 -22   0   -0.20    0.20
 -13 -22   0    0.20    0.20
  13 -22   0    0.30    0.20
  13 -22   0    0.00    0.30
  13  22   0   -0.40    0.30
 -13  22   0   -0.50    0.30
  13  22   0   -0.30    0.30
  14 -22   0    0.40    0.40
 -14 -22   0    0.20    0.30
  14 -22   0    0.10    0.20
  14  22   0    0.10    0.30
  14  22   0    0.20    0.30
 -15 -22   0    3.40    0.60
  15 -22   0    2.50    0.50
  15  22   0    3.40    0.90
  15  22   0    2.40    0.60
 -15  22   0    1.80    0.70
 -16 -22   0    0.80    0.50
  16 -22   0    0.80    0.40
 -16 -22   0    0.30    0.30
  16 -22   0    0.90    0.40
  16  22   0    0.70    0.40
 -16  22   0    0.80    0.80
  16  22   0    0.50    0.30
  17 -22   0    8.40    1.10
 -17 -22   0    6.70    1.00
 -17 -22   0    7.60    0.80
  17  22   0    5.80    0.90
  17  22   0    4.90    1.00
 -17  22   0    4.50    0.90
 -18 -22   0    0.10    0.30
  18 -22   0    0.40    0.60
 -18 -22   0    0.10    0.40
  18  22   0    0.00    0.50
  18  22   0   -0.40    0.40
 -19 -22   0    1.00    0.50
  19 -22   0    1.90    0.50
  19 -22   0    1.50    0.70
 -19  22   0    0.50    0.60
  19  22   0    1.40    0.50
  19  22   0    0.50    0.50
 -20 -22   0   -0.10    0.30
  20  22   0   -0.60    0.40
   0 -23   0    0.10    0.10
   0 -23   0    0.20    0.10
   0  23   0    0.20    0.10
   0  23   0    0.20    0.10
  -1 -23   0    7.50    0.60
   1 -23   0    6.40    0.60
  -1 -23   0    6.20    0.50
   1 -23   0    8.00    0.60
  -1  23   0    8.60    0.60
  -2 -23   0    2.90    0.30
   2 -23   0    2.10    0.40
  -2  23   0    3.20    0.40
   2  23   0    3.50    0.30
  -3  23   0   20.60    1.30
   3  23   0   17.70    1.20
  -5 -23   0    9.10    0.60
   5 -23   0    9.60    0.80
   5 -23   0    8.20    0.70
  -5  23   0    8.10    0.80
   5  23   0    7.90    0.70
   5  23   0   10.20    0.70
   6 -23   0    0.90    0.20
  -6 -23   0    0.70    0.20
   6 -23   0    0.60    0.20
  -6 -23   0    0.90    0.20
  -6  23   0    0.70    0.30
   6  23   0    0.90    0.20
   6  23   0    0.70    0.20
  -6  23   0    0.40    0.30
  -7 -23   0    0.10    0.10
  -7 -23   0    0.30    0.10
   7 -23   0    0.50    0.20
   7  23   0    0.70    0.20
  -7  23   0    0.40    0.30
  -7  23   0    0.20    0.20
   7  23   0    0.10    0.10
  -7  23   0    0.30    0.20
   8 -23   0    1.10    0.30
   8 -23   0    1.00    0.20
  -8 -23   0    0.90    0.20
  -8 -23   0    1.10    0.20
   8  23   0    1.00    0.20
  -8  23   0    1.20    0.30
   8  23   0    0.70    0.20
  -8  23   0    0.90    0.40
  -9 -23   0    3.60    0.50
  -9 -23   0    2.80    0.40
 -10 -23   0    2.90    0.50
 -10 -23   0    3.70    0.50
  10  23   0    5.20    0.60
  10  23   0    4.10    0.60
 -11 -23   0    0.40    0.20
 -11 -23   0    0.60    0.30
  11 -23   0    0.10    0.40
  11 -23   0    0.60    0.20
  11  23   0    0.40    0.20
 -11  23   0    0.00    0.30
 -11  23   0    0.40    0.20
  11  23   0    0.30    0.20
 -12 -23   0   -0.10    0.20
  12 -23   0   -0.10    0.20
 -12 -23   0   -0.30    0.20
  12 -23   0   -0.40    0.40
  12  23   0   -0.20    0.20
 -12  23   0    0.40    0.30
  13 -23   0    0.00    0.20
  13 -23   0    0.50    0.40
 -13 -23   0    0.00    0.20
 -13 -23   0    0.00    0.20
  13  23   0    0.00    0.20
  13  23   0   -0.30    0.20
 -13  23   0   -0.20    0.30
 -14 -23   0    0.90    0.30
 -14 -23   0    0.80    0.30
  14 -23   0    1.70    0.40
  14 -23   0    1.10    0.30
  14  23   0    0.50    0.30
  14  23   0    0.60    0.40
 -16 -23   0    0.10    0.30
  16 -23   0   -0.10    0.30
  16 -23   0    0.00    0.30
 -16 -23   0    0.00    0.20
  16  23   0   -0.40    0.30
  17 -23   0    0.20    0.30
 -17 -23   0    0.10    0.30
 -17 -23   0   -0.20    0.20
  17 -23   0   -0.10    0.40
 -17  23   0   -0.50    0.40
  17  23   0   -0.20    0.30
 -18 -23   0    0.00    0.20
  18 -23   0    0.60    0.40
  18 -23   0   -0.10    0.50
  18  23   0    0.00    0.40
 -18  23   0   -0.30    0.50
 -19 -23   0    2.00    0.40
  19 -23   0    2.30    0.60
  19 -23   0    1.50    0.60
 -19  23   0    0.80    0.70
 -20 -23   0   -0.10    0.30
   0  24   0   44.70    2.50
  -1 -24   0 1275.57   68.29
  -1 -24   0 1223.48   68.49
   1 -24   0 1210.58   68.39
   1 -24   0 1254.27   68.49
   1  24   0 1302.77   68.39
  -1  24   0 1306.17   68.29
   1  24   0 1330.07   68.29
  -1  24   0 1358.86   68.39
  -2 -24   0  127.29    7.30
   2 -24   0  120.59    7.40
   2 -24   0  130.09    7.40
   2  24   0  135.79    7.30
   2  24   0  144.49    7.40
  -2  24   0  136.09    7.30
  -2  24   0  146.49    7.50
  -3 -24   0  604.64   33.50
   3 -24   0  551.34   33.50
  -3  24   0  625.84   33.60
   3  24   0  650.33   33.50
   3  24   0  674.43   33.50
  -3  24   0  651.83   33.50
   4 -24   0   57.09    2.90
  -4 -24   0   45.70    2.80
  -4  24   0   43.60    2.90
   4  24   0   50.19    2.80
   4  24   0   49.40    2.80
  -5 -24   0  600.54   32.70
   5 -24   0  580.04   32.80
  -5 -24   0  584.94   32.70
   5 -24   0  606.84   32.80
   5  24   0  628.54   32.70
  -5  24   0  586.14   32.90
   5  24   0  634.44   32.70
  -5  24   0  673.13   33.20
  -6 -24   0    7.40    0.70
   6 -24   0   10.30    0.90
   6 -24   0    8.90    0.90
   6  24   0    9.40    1.00
   6  24   0    9.00    0.80
   7 -24   0  130.89    6.90
  -7 -24   0  126.39    6.80
  -7 -24   0  119.89    6.80
   7 -24   0  115.09    6.80
   7  24   0  126.49    6.80
  -7  24   0  124.09    7.00
   7  24   0  126.99    6.80
  -7  24   0  108.29    7.00
  -7  24   0  128.09    7.00
   8 -24   0    4.60    0.50
  -8 -24   0    5.10    0.50
   8 -24   0    4.00    0.60
   8  24   0    4.80    0.50
  -8  24   0    4.30    0.60
   8  24   0    3.80    0.50
  -8  24   0    4.70    0.70
  -9 -24   0 1096.89   58.89
   9 -24   0 1089.59   58.99
   9 -24   0 1087.69   59.09
  -9 -24   0 1073.79   58.89
  -9  24   0 1046.70   59.19
   9  24   0 1105.59   58.89
  -9  24   0 1134.69   59.09
   9  24   0 1123.49   58.89
  -9  24   0 1168.68   59.09
 -10 -24   0  339.17   18.60
 -10 -24   0  343.47   18.60
  10 -24   0  342.77   18.80
  10 -24   0  340.87   18.60
  10  24   0  340.27   18.50
 -10  24   0  308.47   19.00
 -10  24   0  353.96   18.90
  10  24   0  354.36   18.60
 -10  24   0  365.66   18.70
  11 -24   0    1.40    0.30
  11 -24   0    1.10    0.40
  11  24   0    1.60    0.40
  12 -24   0   21.80    1.70
 -12 -24   0   23.20    1.50
  12 -24   0   22.70    1.60
 -12 -24   0   21.90    1.60
  12  24   0   21.60    1.50
 -12  24   0   17.70    1.70
  12  24   0   21.50    1.50
 -13 -24   0   18.10    1.30
  13 -24   0   14.70    1.40
 -13 -24   0   14.70    1.30
  13 -24   0   16.50    1.30
  13  24   0   17.50    1.30
 -13  24   0   14.00    1.60
  13  24   0   13.70    1.20
 -14 -24   0    0.50    0.30
  14 -24   0    0.90    0.40
  14  24   0    0.50    0.30
  14  24   0    0.80    0.30
 -14  24   0    0.60    0.50
  15 -24   0  219.18   12.20
 -15 -24   0  227.78   12.20
 -15 -24   0  216.48   12.30
  15 -24   0  219.58   12.40
  15  24   0  215.88   12.20
 -15  24   0  215.58   12.70
  15  24   0  220.08   12.20
 -16 -24   0   12.00    1.00
  16 -24   0   10.70    1.10
  16 -24   0    8.80    1.20
 -16  24   0    8.30    1.50
  16  24   0   10.30    1.10
  17 -24   0    3.70    0.70
 -17 -24   0    3.30    0.70
 -17 -24   0    3.90    0.60
  17 -24   0    2.90    0.70
  17  24   0    3.00    0.60
 -17  24   0    3.10    0.80
  17  24   0    2.60    0.70
  18 -24   0   44.20    2.80
 -18 -24   0   41.70    2.70
  18  24   0   35.70    2.80
 -18  24   0   44.60    3.30
  18  24   0   35.90    2.80
  19 -24   0    0.00    0.50
 -19 -24   0    0.10    0.50
  19  24   0   -0.60    0.40
  19  24   0   -0.10    0.40
   0 -25   0   -0.10    0.10
   0 -25   0    0.20    0.10
   0  25   0    0.20    0.10
   0  25   0    0.00    0.10
   1 -25   0   11.90    1.00
   1 -25   0   15.80    1.00
  -1 -25   0   12.60    0.90
  -1 -25   0   14.80    0.90
  -1  25   0   16.10    1.00
  -1  25   0   12.50    1.00
   1  25   0   13.60    1.00
   2 -25   0    5.50    0.50
   2 -25   0    5.90    0.60
  -2 -25   0    5.60    0.50
  -2  25   0    6.30    0.60
  -2  25   0    6.60    0.50
  -3 -25   0   25.30    1.60
   3 -25   0   22.30    1.60
  -3  25   0   28.00    1.60
  -3  25   0   22.20    1.60
   3  25   0   27.70    1.50
   3  25   0   24.30    1.60
   4 -25   0    1.90    0.40
   4 -25   0    2.80    0.40
  -4 -25   0    2.60    0.30
  -4  25   0    2.40    0.40
   4  25   0    3.30    0.60
   5 -25   0    2.60    0.40
   5 -25   0    2.80    0.60
  -5 -25   0    3.20    0.40
  -5  25   0    3.60    0.50
  -6 -25   0    0.10    0.10
   6 -25   0    0.20    0.10
   6 -25   0    0.20    0.10
  -6  25   0    0.30    0.20
  -6  25   0   -0.20    0.20
   6  25   0   -0.10    0.10
   6  25   0   -0.20    0.10
  -7 -25   0    0.10    0.10
   7 -25   0   -0.10    0.10
  -7 -25   0   -0.10    0.10
   7 -25   0   -0.10    0.10
  -7  25   0    0.00    0.20
   7  25   0   -0.10    0.10
   7  25   0    0.10    0.10
  -7  25   0    0.10    0.20
  -8 -25   0    5.10    0.50
   8 -25   0    4.90    0.60
  -8 -25   0    4.90    0.50
   8 -25   0    5.60    0.60
  -8  25   0    3.30    0.70
  -8  25   0    3.50    0.60
   8  25   0    4.70    0.50
   8  25   0    4.60    0.50
  -8  25   0    3.60    0.70
   9 -25   0   12.50    1.20
   9  25   0   14.10    1.00
  -9  25   0   12.70    1.10
  -9  25   0   14.90    1.30
  10 -25   0    2.30    0.40
  11 -25   0    0.50    0.40
 -11 -25   0    0.80    0.30
  11 -25   0    0.90    0.30
 -11  25   0    1.00    0.40
  11  25   0    0.40    0.30
  11  25   0    0.90    0.30
 -12 -25   0    0.50    0.20
  12 -25   0    0.20    0.20
 -12 -25   0    0.20    0.20
  12 -25   0    0.50    0.30
 -12  25   0   -0.50    0.30
  12  25   0    0.20    0.20
  12  25   0    0.10    0.20
 -13 -25   0    1.00    0.30
  13 -25   0    0.60    0.40
 -13 -25   0    0.40    0.20
  13 -25   0    0.40    0.30
  13  25   0    0.70    0.30
  13  25   0    1.20    0.30
 -13  25   0    0.90    0.50
  14 -25   0    0.10    0.30
 -14 -25   0    0.00    0.20
 -14 -25   0   -0.20    0.20
  14 -25   0   -0.10    0.30
 -14  25   0   -0.60    0.30
  14  25   0   -0.30    0.20
  14  25   0   -0.30    0.20
  15 -25   0   20.30    1.90
 -15 -25   0   21.10    1.80
  15 -25   0   25.30    1.80
 -15 -25   0   20.90    1.70
 -15  25   0   25.20    2.20
  15  25   0   28.20    1.80
  16 -25   0    0.70    0.40
  16 -25   0    0.60    0.40
 -16 -25   0    0.70    0.30
  16  25   0    0.60    0.50
  16  25   0    0.70    0.40
 -16  25   0    0.00    0.60
 -17 -25   0    4.80    0.70
  17 -25   0    3.50    0.80
  17  25   0    5.30    0.90
  17  25   0    7.10    1.10
  18 -25   0   -0.10    0.40
  18 -25   0    0.00    0.30
 -18 -25   0    0.10    0.20
 -18  25   0    0.20    0.40
  18  25   0   -0.10    0.30
 -19 -25   0    1.50    0.40
  19  25   0    1.70    0.60
   0 -26   0    0.00    0.10
   0 -26   0    0.10    0.10
   0  26   0   -0.20    0.10
   0  26   0    0.00    0.10
  -1 -26   0    1.60    0.30
   1 -26   0    1.40    0.30
  -1  26   0    1.10    0.20
  -1  26   0    1.60    0.30
   1  26   0    1.90    0.30
   1  26   0    1.60    0.30
  -2 -26   0    0.20    0.10
   2 -26   0    0.20    0.20
   2 -26   0    0.30    0.20
  -2  26   0    0.20    0.10
   2  26   0    0.30    0.10
   2  26   0    0.50    0.20
  -2  26   0    0.20    0.20
   3 -26   0    0.00    0.10
  -3 -26   0    0.10    0.10
   3 -26   0    0.10    0.10
   3  26   0    0.30    0.10
  -3  26   0    0.00    0.10
  -3  26   0   -0.10    0.20
   3  26   0    0.30    0.10
   4 -26   0    1.20    0.30
  -4 -26   0    1.40    0.30
   4  26   0    1.50    0.30
   4  26   0    2.10    0.40
   5  26   0   26.00    1.70
   6 -26   0    0.60    0.20
  -6 -26   0    0.80    0.20
   6 -26   0    0.60    0.20
  -6  26   0    0.10    0.20
   6  26   0    0.70    0.20
  -6  26   0    0.10    0.20
   6  26   0    0.30    0.20
  -7 -26   0    2.00    0.30
   7 -26   0    2.00    0.40
   7 -26   0    2.50    0.40
  -7 -26   0    2.30    0.30
  -7  26   0    2.50    0.50
  -7  26   0    2.00    0.50
   7  26   0    1.80    0.40
   7  26   0    2.00    0.30
   8 -26   0    0.20    0.20
   8 -26   0    0.30    0.20
  -8 -26   0    0.00    0.10
  -8 -26   0    0.00    0.10
  -8  26   0    0.10    0.30
   8  26   0   -0.10    0.20
   8  26   0    0.10    0.20
  -8  26   0   -0.10    0.20
   9 -26   0    0.50    0.20
   9 -26   0    0.30    0.20
  -9 -26   0    0.00    0.10
  -9 -26   0    0.20    0.20
   9  26   0    0.30    0.20
  -9  26   0    0.90    0.30
   9  26   0    0.30    0.20
  -9  26   0   -0.20    0.30
  -9  26   0    0.20    0.30
  10 -26   0    0.30    0.20
  10 -26   0    0.00    0.30
 -10 -26   0    0.20    0.10
  10  26   0    0.00    0.30
 -10  26   0   -0.40    0.20
  10  26   0    0.10    0.20
 -10  26   0    0.00    0.30
  11 -26   0    6.40    0.80
 -11 -26   0    9.20    0.80
 -11 -26   0    7.30    1.00
  11  26   0    7.70    0.90
  11  26   0    8.50    0.90
 -12 -26   0    2.10    0.40
 -12 -26   0    1.40    0.30
  12 -26   0    1.20    0.30
  12 -26   0    0.70    0.40
  12  26   0    1.40    0.50
 -12  26   0    1.10    0.40
 -12  26   0    1.60    0.50
  12  26   0    2.00    0.40
  13 -26   0    4.30    0.80
 -13 -26   0    3.90    0.70
  13 -26   0    3.70    0.60
 -13 -26   0    4.20    0.60
 -13  26   0    2.50    0.60
 -13  26   0    3.60    0.80
  13  26   0    4.00    0.70
  14 -26   0    0.70    0.40
  14 -26   0    0.00    0.40
 -14 -26   0    0.90    0.30
 -14 -26   0    0.10    0.30
  14  26   0    0.30    0.30
  14  26   0    0.70    0.50
 -15 -26   0    1.10    0.40
  15 -26   0    1.20    0.40
 -15  26   0    0.60    0.40
  15  26   0    1.00    0.40
 -16 -26   0    0.00    0.20
  16 -26   0    0.60    0.50
  16 -26   0    0.30    0.30
  16  26   0    0.00    0.30
 -17 -26   0   -0.20    0.30
 -17 -26   0   -0.30    0.20
  17 -26   0   -0.20    0.30
  17 -26   0    0.10    0.50
  17  26   0   -0.40    0.30
  18 -26   0   -0.10    0.40
  18 -26   0   -0.20    0.30
 -18 -26   0    0.20    0.20
 -18 -26   0   -0.20    0.40
 -18  26   0   -0.60    0.40
  18  26   0   -0.40    0.30
 -19 -26   0    4.30    0.70
  19  26   0    4.00    0.80
  19  26   0    3.10    0.70
   0 -27   0    0.40    0.20
   0 -27   0    0.20    0.10
   0  27   0    0.00    0.20
   1 -27   0   21.00    1.40
  -1 -27   0   21.20    1.40
   1 -27   0   21.10    1.40
  -1 -27   0   20.80    1.30
   1  27   0   22.80    1.30
  -1  27   0   21.00    1.40
   1  27   0   22.00    1.40
  -1  27   0   21.90    1.30
  -2 -27   0    0.90    0.20
   2 -27   0    0.80    0.20
   2 -27   0    0.90    0.20
  -2  27   0    1.20    0.20
   2  27   0    0.80    0.30
   2  27   0    0.80    0.20
  -2  27   0    0.50    0.30
   3 -27   0   35.80    2.30
  -3 -27   0   35.10    2.20
   3 -27   0   32.30    2.20
  -3  27   0   39.70    2.20
  -3  27   0   40.00    2.40
   3  27   0   37.60    2.20
   3  27   0   35.70    2.20
   4 -27   0   28.70    1.90
  -4 -27   0   27.90    1.80
  -4  27   0   29.40    2.00
   4  27   0   29.80    1.80
   4  27   0   29.10    1.80
  -4  27   0   30.70    1.90
   5 -27   0    2.30    0.40
   6 -27   0    0.90    0.30
  -6 -27   0    1.10    0.20
   6 -27   0    1.10    0.30
  -6  27   0    0.90    0.30
   6  27   0    1.30    0.30
   6  27   0    1.20    0.20
   7 -27   0    2.40    0.40
   7 -27   0    1.40    0.30
  -7 -27   0    2.00    0.30
  -7  27   0    0.80    0.30
  -7  27   0    1.40    0.30
  -7  27   0    1.30    0.40
   7  27   0    1.50    0.30
   7  27   0    1.50    0.30
  -8 -27   0    8.90    0.70
   8 -27   0    9.80    0.80
   8 -27   0    9.10    0.80
  -8 -27   0    8.30    0.70
  -8  27   0    7.80    1.00
  -8  27   0   10.00    0.90
   8  27   0    8.80    0.70
  -8  27   0    6.50    0.90
  -9 -27   0   10.70    0.90
   9 -27   0   10.70    1.00
   9 -27   0   12.10    1.00
  -9 -27   0   11.30    0.90
  -9  27   0   10.60    1.10
   9  27   0   11.20    0.90
  -9  27   0   10.90    1.10
   9  27   0   12.00    0.90
 -10 -27   0    2.30    0.50
  10 -27   0    1.50    0.40
  10 -27   0    0.20    0.70
 -10 -27   0    1.20    0.60
  10  27   0    1.80    0.40
  10  27   0    1.60    0.40
 -10  27   0    1.40    0.50
  11 -27   0    3.40    0.70
 -11 -27   0    3.60    0.50
  11 -27   0    3.90    0.50
 -11 -27   0    2.70    0.60
 -11  27   0    4.30    0.70
  11  27   0    3.60    0.60
  11  27   0    2.60    0.50
 -12 -27   0   28.40    1.80
  12 -27   0   27.90    2.00
 -12 -27   0   25.90    1.90
  12 -27   0   29.40    1.90
  12  27   0   26.60    1.80
 -12  27   0   27.00    2.00
 -12  27   0   25.90    2.20
  12  27   0   27.80    1.90
  13 -27   0   25.80    1.80
 -13 -27   0   25.80    1.80
 -13 -27   0   25.20    1.80
  13 -27   0   28.40    2.00
  13  27   0   24.60    1.80
 -13  27   0   29.40    1.90
 -13  27   0   22.30    2.10
  13  27   0   25.50    1.80
  14 -27   0    4.20    0.60
 -14 -27   0    3.30    0.70
 -14 -27   0    3.10    0.50
  14  27   0    2.10    0.50
  14  27   0    2.80    0.50
 -14  27   0    3.80    0.70
  15 -27   0   64.29    4.00
 -15 -27   0   69.59    4.00
  15 -27   0   64.39    4.10
 -15 -27   0   62.59    4.10
 -15  27   0   67.19    4.50
  15  27   0   62.59    4.00
  15  27   0   58.79    3.90
 -15  27   0   70.79    4.40
  16 -27   0   23.00    1.90
 -16 -27   0   23.40    1.70
  16 -27   0   23.00    1.70
 -16 -27   0   20.70    1.80
  16  27   0   21.50    1.70
 -16  27   0   21.70    2.10
  16  27   0   19.00    1.70
 -16  27   0   21.90    1.70
 -18 -27   0   11.60    1.10
 -18 -27   0    7.90    1.20
  18  27   0   10.90    1.20
 -19 -27   0    0.60    0.20
 -19  27   0    0.00    0.40
   0 -28   0    0.60    0.20
   0 -28   0    0.30    0.10
   0  28   0    0.10    0.20
   0  28   0    0.50    0.20
  -1 -28   0    1.40    0.30
   1 -28   0    1.70    0.30
   1 -28   0    1.70    0.30
  -1  28   0    1.80    0.30
   1  28   0    1.30    0.20
   1  28   0    1.20    0.30
  -1  28   0    0.90    0.30
  -2 -28   0    0.70    0.20
   2 -28   0    0.90    0.20
   2 -28   0    0.70    0.20
  -2  28   0    0.80    0.30
   2  28   0    1.00    0.30
   2  28   0    0.90    0.20
  -2  28   0    0.30    0.20
   3 -28   0    0.40    0.30
   3 -28   0    0.50    0.30
  -3 -28   0    0.30    0.20
   3  28   0    0.30    0.20
  -3  28   0    0.00    0.30
   3  28   0    0.40    0.20
  -3  28   0    0.30    0.30
   4 -28   0    4.90    0.60
  -4 -28   0    4.40    0.50
  -4  28   0    5.00    0.60
   4  28   0    4.40    0.50
  -5 -28   0    0.20    0.10
   5 -28   0    0.30    0.20
   5 -28   0    0.20    0.20
  -5  28   0    0.50    0.20
  -5  28   0    0.10    0.30
   5  28   0    0.30    0.20
   5  28   0    0.20    0.10
   6 -28   0    0.10    0.20
   6 -28   0   -0.20    0.10
  -6 -28   0    0.00    0.10
   6  28   0    0.20    0.20
   6  28   0   -0.10    0.10
  -6  28   0    0.10    0.30
  -6  28   0    0.00    0.20
  -7 -28   0    0.70    0.20
   7 -28   0    0.50    0.20
   7 -28   0    0.60    0.20
  -7  28   0    1.20    0.40
   7  28   0    1.10    0.20
  -7  28   0    0.50    0.30
   8 -28   0    0.10    0.20
  -8 -28   0    0.20    0.10
   8 -28   0    0.20    0.20
  -8 -28   0   -0.10    0.10
   8  28   0    0.00    0.20
  -8  28   0   -0.20    0.30
   8  28   0    0.10    0.20
  -8  28   0   -0.40    0.20
  -8  28   0   -0.20    0.30
   9 -28   0    0.20    0.20
  -9 -28   0    0.20    0.10
  -9 -28   0    0.00    0.10
   9 -28   0    0.00    0.20
   9  28   0    0.00    0.10
  -9  28   0   -0.20    0.20
   9  28   0    0.30    0.20
 -10 -28   0    2.10    0.40
 -10 -28   0    1.20    0.30
  10 -28   0    1.70    0.30
  10 -28   0    1.60    0.40
 -10  28   0    1.50    0.60
 -11 -28   0    2.20    0.50
  11 -28   0    3.70    0.50
 -11 -28   0    2.90    0.50
  11 -28   0    3.20    0.70
  11  28   0    3.10    0.60
  11  28   0    2.10    0.40
 -11  28   0    4.30    0.70
  12 -28   0    0.10    0.20
 -12 -28   0    0.80    0.30
 -12  28   0    0.20    0.30
 -12  28   0    0.50    0.40
  12  28   0    0.40    0.30
  12  28   0    0.00    0.20
  13 -28   0    4.40    0.70
 -13 -28   0    4.00    0.60
 -13 -28   0    4.30    0.70
  13  28   0    3.70    0.70
  13  28   0    3.40    0.60
 -13  28   0    5.50    0.70
 -14 -28   0    1.30    0.40
  14 -28   0    1.20    0.60
  14 -28   0    1.60    0.30
 -14 -28   0    1.70    0.40
 -14  28   0    0.40    0.50
  14  28   0    1.50    0.40
 -14  28   0    1.20    0.40
 -15 -28   0    0.30    0.20
 -15 -28   0    0.50    0.30
  15 -28   0    0.60    0.30
  15 -28   0    1.10    0.30
  15  28   0    0.60    0.30
  15  28   0    0.80    0.30
 -15  28   0    0.60    0.40
  16 -28   0    0.00    0.20
 -16 -28   0   -0.10    0.30
 -16 -28   0    0.00    0.20
  16 -28   0    0.20    0.40
 -16  28   0    0.20    0.30
 -17 -28   0    0.30    0.30
 -17 -28   0   -0.10    0.30
  17 -28   0    0.30    0.30
  17 -28   0    0.50    0.50
 -17  28   0   -0.20    0.40
  17  28   0   -0.30    0.30
  18 -28   0   -0.20    0.30
 -18 -28   0    0.10    0.40
  18 -28   0   -0.30    0.40
 -19 -28   0    6.60    1.00
 -19  28   0    4.70    0.90
   0 -29   0    3.40    0.50
   0  29   0    4.60    0.60
  -1 -29   0    2.50    0.40
   1  29   0    1.80    0.30
   1  29   0    2.00    0.30
  -1  29   0    2.40    0.50
  -1  29   0    3.30    0.60
   2 -29   0    2.10    0.40
  -2 -29   0    2.20    0.30
   2 -29   0    2.20    0.40
   2  29   0    2.20    0.40
   2  29   0    3.10    0.30
  -2  29   0    2.60    0.40
  -2  29   0    1.80    0.40
   3 -29   0    2.60    0.50
   3 -29   0    2.10    0.40
  -3 -29   0    2.20    0.40
   3  29   0    2.20    0.40
  -3  29   0    2.00    0.30
  -3  29   0    2.00    0.50
   4 -29   0    2.90    0.70
  -4 -29   0    3.60    0.40
   4 -29   0    3.40    0.50
   4  29   0    3.20    0.40
   4  29   0    3.00    0.40
  -4  29   0    3.80    0.40
  -4  29   0    2.70    0.50
  -5 -29   0    3.90    0.40
   5 -29   0    3.50    0.50
   5  29   0    3.70    0.40
  -5  29   0    3.40    0.50
  -5  29   0    3.70    0.60
   5  29   0    3.90    0.40
   6 -29   0    4.20    0.50
  -6 -29   0    4.30    0.50
   6 -29   0    4.00    0.50
   6  29   0    4.00    0.50
  -6  29   0    4.30    0.60
  -6  29   0    4.60    0.50
   6  29   0    3.80    0.50
  -7 -29   0    1.10    0.20
   7 -29   0    0.80    0.20
   7 -29   0    1.00    0.30
  -7  29   0    0.50    0.30
   7  29   0    1.20    0.30
  -7  29   0    1.60    0.30
   7  29   0    1.00    0.20
  -8 -29   0    0.70    0.20
   8 -29   0    0.70    0.20
   8 -29   0    1.00    0.30
   8  29   0    0.60    0.20
   8  29   0    1.10    0.30
  -8  29   0    0.50    0.30
  -8  29   0    0.70    0.40
   9 -29   0    1.60    0.30
  -9 -29   0    1.10    0.30
   9 -29   0    1.50    0.40
  -9 -29   0    1.80    0.40
  -9  29   0    1.60    0.50
   9  29   0    1.50    0.30
  -9  29   0    1.40    0.40
   9  29   0    1.40    0.40
 -10 -29   0    2.70    0.50
  10 -29   0    2.90    0.50
 -10 -29   0    2.20    0.50
  10 -29   0    1.70    0.40
 -10  29   0    2.30    0.70
 -10  29   0    1.20    0.50
  10  29   0    1.80    0.40
 -11 -29   0   23.70    1.60
 -11 -29   0   23.30    1.60
  11 -29   0   23.30    1.70
  11 -29   0   25.10    1.70
  11  29   0   23.00    1.60
  11  29   0   23.30    1.70
 -11  29   0   21.50    1.80
 -11  29   0   22.90    1.80
 -12 -29   0   16.40    1.30
  12 -29   0   18.10    1.30
 -12 -29   0   16.20    1.30
  12 -29   0   16.20    1.40
  12  29   0   16.00    1.30
 -12  29   0   16.50    1.40
  12  29   0   15.00    1.30
 -12  29   0   12.90    1.50
 -13 -29   0    9.70    0.90
  13 -29   0   10.60    1.10
  13 -29   0   10.90    1.00
 -13 -29   0    8.40    1.00
 -13  29   0    7.30    1.20
  13  29   0    8.00    1.00
 -13  29   0    8.00    0.90
  13  29   0    7.80    1.00
  14 -29   0    4.70    0.60
  14 -29   0    4.80    0.80
 -14 -29   0    4.70    0.90
  14  29   0    3.60    0.70
 -14  29   0    4.80    0.70
  14  29   0    4.20    0.70
 -15 -29   0   -0.30    0.20
  15 -29   0    0.00    0.30
  15 -29   0   -0.10    0.40
 -15  29   0   -0.40    0.30
 -15  29   0    0.00    0.30
  16 -29   0    0.20    0.50
  16 -29   0    0.10    0.30
 -16 -29   0   -0.20    0.30
 -16 -29   0   -0.30    0.30
  17 -29   0    0.20    0.30
 -17 -29   0   -0.10    0.30
 -17 -29   0    0.20    0.20
  17  29   0   -0.10    0.40
 -17  29   0   -0.30    0.30
  17  29   0   -0.50    0.30
 -17  29   0    0.20    0.60
 -18 -29   0    0.00    0.20
  18 -29   0    0.10    0.40
  18  29   0   -0.50    0.40
  19  29   0    8.70    1.40
 -19  29   0   12.90    1.20
   0  30   0    1.10    0.30
   1 -30   0    3.10    0.50
   1 -30   0    3.50    0.50
  -1 -30   0    3.60    0.40
   1  30   0    4.20    0.40
  -1  30   0    3.40    0.50
   1  30   0    2.80    0.50
  -2 -30   0    2.60    0.30
   2 -30   0    1.70    0.30
   2 -30   0    1.70    0.30
  -2  30   0    1.80    0.40
  -2  30   0    1.10    0.30
   2  30   0    2.10    0.30
   2  30   0    1.90    0.30
  -3 -30   0    2.10    0.30
   3 -30   0    1.60    0.50
   3 -30   0    1.70    0.30
  -3  30   0    1.90    0.30
   3  30   0    2.30    0.40
  -3  30   0    1.50    0.40
   3  30   0    2.10    0.40
   4 -30   0   -0.20    0.20
  -4 -30   0    0.00    0.10
   4  30   0    0.00    0.10
   4  30   0    0.10    0.10
  -4  30   0   -0.30    0.20
  -5 -30   0   10.20    0.80
   5 -30   0   10.30    0.90
  -5  30   0    7.90    0.80
   5  30   0    9.80    0.80
  -5  30   0   10.10    0.90
   5  30   0    8.90    0.80
   6 -30   0    1.20    0.30
   6 -30   0    1.50    0.30
  -6 -30   0    1.80    0.30
  -6  30   0    2.40    0.50
  -6  30   0    1.60    0.40
   6  30   0    1.30    0.30
   6  30   0    1.00    0.30
   7 -30   0    0.30    0.20
  -7 -30   0    0.60    0.20
   7 -30   0    0.50    0.20
   7  30   0    0.50    0.20
  -7  30   0    0.40    0.20
   7  30   0    0.40    0.20
   8 -30   0    4.70    0.60
  -8 -30   0    5.40    0.50
  -8 -30   0    4.20    0.50
   8 -30   0    4.90    0.60
   8  30   0    5.90    0.60
  -8  30   0    3.90    0.70
  -8  30   0    3.60    0.70
   8  30   0    5.00    0.60
   9 -30   0   -0.20    0.40
  -9 -30   0    0.50    0.20
   9 -30   0    0.10    0.30
   9  30   0    0.30    0.30
   9  30   0    0.50    0.20
  -9  30   0   -0.40    0.30
 -10 -30   0    5.60    0.70
  10 -30   0    6.10    0.70
  10 -30   0    6.80    0.70
 -10 -30   0    5.90    0.60
 -10  30   0    5.00    0.90
  10  30   0    5.70    0.70
  10  30   0    6.20    0.70
 -11 -30   0    5.70    0.70
  11 -30   0    7.20    0.70
  11 -30   0    7.80    0.90
 -11 -30   0    5.90    0.70
 -11  30   0    6.10    1.00
  11  30   0    5.80    0.70
  11  30   0    5.50    0.80
 -11  30   0    6.60    0.90
 -12 -30   0    0.00    0.20
 -12 -30   0    0.00    0.20
  12 -30   0   -0.10    0.30
  12 -30   0    0.20    0.20
 -12  30   0    0.20    0.40
 -12  30   0   -0.50    0.30
  12  30   0   -0.10    0.20
  12  30   0    0.10    0.30
  13 -30   0    0.70    0.20
 -13 -30   0    0.50    0.30
  13 -30   0    0.60    0.30
 -13 -30   0    0.00    0.20
 -13  30   0    0.70    0.40
  13  30   0   -0.10    0.30
  13  30   0    0.40    0.30
 -14 -30   0    1.30    0.30
  14 -30   0    1.20    0.30
  14 -30   0    1.40    0.40
  14  30   0    0.80    0.40
 -14  30   0    1.40    0.40
  15 -30   0    0.40    0.40
 -15  30   0    1.00    0.60
 -16 -30   0    1.90    0.50
  16  30   0    2.00    0.50
 -16  30   0    2.20    0.50
  16  30   0    1.30    0.60
 -16  30   0    1.40    0.60
 -17 -30   0    7.80    0.80
 -17 -30   0    5.60    0.90
  17 -30   0    7.50    1.10
  17 -30   0    8.90    0.90
  17  30   0    5.60    0.90
  17  30   0    6.00    0.90
 -17  30   0    8.10    0.90
 -18 -30   0   -0.30    0.20
 -18 -30   0   -0.50    0.30
 -18  30   0   -0.30    0.40
   0 -31   0   23.30    1.60
   0  31   0   26.90    1.60
   1 -31   0    5.80    0.70
  -1 -31   0    6.70    0.60
   1 -31   0    6.30    0.60
  -1  31   0    8.00    0.70
  -1  31   0    7.50    0.60
   1  31   0    7.90    0.60
  -2 -31   0    5.10    0.50
   2 -31   0    4.20    0.80
   2 -31   0    3.90    0.60
  -2  31   0    4.50    0.50
   2  31   0    6.30    0.70
  -2  31   0    6.20    0.70
   3 -31   0    6.80    0.80
  -3 -31   0    8.10    0.70
   3  31   0    9.20    0.70
   3  31   0    8.40    0.70
  -3  31   0    9.50    1.00
   4 -31   0    4.90    0.60
   4 -31   0    3.90    0.60
  -4 -31   0    5.50    0.50
   4  31   0    6.20    0.50
  -4  31   0    5.50    0.60
  -5 -31   0    1.80    0.30
   5 -31   0    1.00    0.30
   5  31   0    1.80    0.40
   5  31   0    1.10    0.30
  -6 -31   0   10.60    0.90
   6 -31   0   12.80    1.00
   6  31   0   13.90    1.00
  -6  31   0   14.40    1.10
   6  31   0   12.10    0.90
   7 -31   0    8.50    0.80
  -7 -31   0    9.10    0.80
   7 -31   0    8.30    0.80
  -7  31   0    8.10    0.90
   7  31   0    8.90    0.80
  -7  31   0    7.80    1.00
   7  31   0    9.10    0.70
   8 -31   0    5.50    0.70
   8 -31   0    5.40    0.70
   8  31   0    5.30    0.60
   9 -31   0    0.50    0.30
  -9 -31   0    0.10    0.20
   9 -31   0    0.40    0.30
  -9  31   0   -0.60    0.40
   9  31   0    0.10    0.30
   9  31   0    0.20    0.30
  10 -31   0    1.50    0.40
 -10 -31   0    2.20    0.40
 -10 -31   0    1.40    0.30
  10 -31   0    2.40    0.50
  10  31   0    1.70    0.40
 -10  31   0    1.10    0.50
  10  31   0    2.00    0.40
 -11 -31   0    7.50    0.80
 -11 -31   0    7.70    0.80
 -11  31   0    8.50    1.10
  11  31   0    6.50    0.80
 -11  31   0    8.30    1.00
 -12 -31   0    2.50    0.50
  12 -31   0    3.10    0.60
  12 -31   0    2.20    0.60
 -12 -31   0    2.60    0.50
  12  31   0    2.10    0.40
  12  31   0    2.30    0.50
 -12  31   0    3.40    0.70
 -13 -31   0    0.40    0.30
  13 -31   0    1.00    0.30
 -13  31   0   -0.30    0.40
  13  31   0    0.30    0.30
 -13  31   0    0.10    0.30
  13  31   0    0.60    0.30
 -14 -31   0    3.10    0.70
 -14 -31   0    4.70    0.60
  14 -31   0    4.90    0.70
  14 -31   0    5.10    0.70
 -14  31   0    4.10    0.90
  14  31   0    3.20    0.70
 -14  31   0    3.60    0.70
  14  31   0    3.80    0.60
 -15 -31   0    1.80    0.40
  15 -31   0    1.90    0.40
  15 -31   0    0.80    0.50
 -15 -31   0    1.20    0.40
  15  31   0    0.20    0.40
 -15  31   0    1.70    0.50
  15  31   0    1.10    0.40
  16 -31   0   -0.40    0.30
 -16 -31   0    0.10    0.20
  16 -31   0    0.00    0.40
 -16  31   0   -0.20    0.40
 -16  31   0   -0.10    0.30
 -17 -31   0    2.00    0.60
  17 -31   0    3.50    0.70
  17 -31   0    4.60    0.70
  17  31   0    3.70    1.10
  17  31   0    3.20    0.60
 -17  31   0    2.10    0.70
 -18 -31   0    1.20    0.40
 -18 -31   0    2.00    0.40
  18  31   0    1.70    0.50
 -18  31   0    1.70    0.40
  18  31   0    1.00    0.50
   0 -32   0 2321.77  122.99
   0 -32   0 2219.28  122.99
   0  32   0 2386.36  122.99
  -1 -32   0   76.79    4.60
   1 -32   0   71.29    4.70
   1 -32   0   80.89    4.70
   1  32   0   92.19    4.70
   1  32   0   88.39    4.60
  -2 -32   0  179.98   10.40
   2 -32   0  186.38   10.50
   2 -32   0  179.38   10.50
  -2  32   0  199.08   10.40
  -2  32   0  196.88   10.50
   2  32   0  194.38   10.40
   2  32   0  195.58   10.30
   3 -32   0   81.09    4.70
  -3 -32   0   76.89    4.60
   3 -32   0   75.09    4.60
  -3  32   0   83.99    4.60
  -3  32   0   84.19    4.80
   3  32   0   80.69    4.60
   3  32   0   82.79    4.50
   4 -32   0  372.46   21.60
  -4 -32   0  376.36   21.50
   4 -32   0  398.86   21.70
   4  32   0  399.96   21.40
  -4  32   0  411.16   21.50
  -4  32   0  456.15   21.90
   4  32   0  380.56   21.50
  -5 -32   0   21.80    1.50
   5 -32   0   21.70    1.70
   5 -32   0   21.40    1.50
   5  32   0   22.10    1.40
  -5  32   0   23.90    1.60
   6 -32   0  411.16   22.00
  -6 -32   0  393.46   22.00
  -6  32   0  434.46   22.00
   6  32   0  397.66   21.80
   6  32   0  394.36   21.90
  -7 -32   0   24.80    1.60
   7 -32   0   25.70    1.70
   7 -32   0   26.40    1.80
   7  32   0   24.10    1.70
   7  32   0   24.40    1.60
  -7  32   0   25.50    1.80
  -8 -32   0  558.24   29.50
   8 -32   0  522.15   29.60
   8 -32   0  542.75   29.80
   8  32   0  557.94   29.50
  -8  32   0  581.64   29.80
   8  32   0  555.74   29.50
  -8  32   0  523.45   29.70
   9 -32   0  119.69    6.80
  -9 -32   0  116.09    6.60
   9 -32   0  118.69    6.70
  -9 -32   0  119.89    6.70
   9  32   0  121.39    6.70
  -9  32   0  112.59    7.20
   9  32   0  122.49    6.70
  10 -32   0    2.70    0.50
 -10 -32   0    3.70    0.50
  10 -32   0    3.30    0.50
 -10 -32   0    2.50    0.50
  10  32   0    2.20    0.40
  10  32   0    2.60    0.50
 -10  32   0    2.00    0.60
 -10  32   0    2.50    0.50
 -11 -32   0   11.90    1.00
 -11 -32   0   10.60    1.00
 -11  32   0   11.50    1.10
  11  32   0   10.50    1.00
  11  32   0   10.80    1.00
  12 -32   0   30.30    2.20
  12 -32   0   27.80    2.10
 -12 -32   0   35.40    2.20
 -12 -32   0   36.50    2.20
 -12  32   0   27.40    2.20
  13 -32   0    2.60    0.50
 -13 -32   0    2.20    0.50
 -13 -32   0    1.80    0.40
  13 -32   0    3.30    0.60
 -13  32   0    1.00    0.50
  13  32   0    2.20    0.50
  13  32   0    1.80    0.40
 -13  32   0    2.60    0.50
  14 -32   0   19.00    1.50
 -14 -32   0   19.60    1.50
  14 -32   0   19.70    1.60
 -14  32   0   19.30    1.80
  14  32   0   19.10    1.50
  14  32   0   17.60    1.50
 -15 -32   0    0.80    0.40
 -15 -32   0    1.00    0.30
  15  32   0    0.90    0.30
  15  32   0    0.60    0.40
 -15  32   0    0.50    0.50
 -16 -32   0    0.00    0.20
  16 -32   0    0.30    0.30
  16 -32   0   -0.40    0.40
 -16 -32   0   -0.10    0.30
 -16  32   0    0.20    0.40
  16  32   0    0.00    0.20
 -16  32   0    0.50    0.30
  17 -32   0    0.10    0.30
 -17  32   0   -0.30    0.40
  18  32   0    0.00    0.30
 -18  32   0    0.80    0.40
   0 -33   0   17.40    1.20
   0  33   0   16.60    1.20
  -1 -33   0    1.60    0.30
   1 -33   0    1.10    0.30
   1 -33   0    0.50    0.20
   1  33   0    1.00    0.20
  -1  33   0    0.50    0.20
  -1  33   0    0.90    0.20
   1  33   0    0.70    0.20
   2 -33   0    5.90    0.70
   2 -33   0    7.20    0.70
  -2 -33   0    6.30    0.60
  -2  33   0    6.60    0.60
   2  33   0    6.90    0.60
  -2  33   0    6.40    0.70
   2  33   0    6.50    0.60
   3 -33   0    0.40    0.20
  -3 -33   0    0.30    0.20
   3 -33   0    0.10    0.20
   3  33   0    0.70    0.20
  -3  33   0    0.50    0.20
   4 -33   0    3.60    0.50
   4  33   0    3.50    0.50
  -4  33   0    4.10    0.50
   4  33   0    2.60    0.50
  -5 -33   0    0.30    0.20
   5 -33   0    0.60    0.20
   5 -33   0    0.60    0.30
  -5  33   0    0.60    0.30
   5  33   0    0.30    0.20
  -5  33   0    0.70    0.40
   5  33   0    0.60    0.20
   6 -33   0   10.80    0.90
  -6 -33   0   11.00    0.90
  -6  33   0   11.20    1.00
   6  33   0   10.40    0.80
  -7 -33   0    0.60    0.30
   7 -33   0    1.20    0.30
   7  33   0    0.40    0.30
   7  33   0    0.70    0.30
   8 -33   0    4.30    0.70
  -8 -33   0    4.20    0.60
   8 -33   0    3.40    0.70
   8  33   0    4.40    0.60
  -8  33   0    6.40    1.00
   8  33   0    4.20    0.60
   9 -33   0    1.50    0.30
  -9 -33   0    1.20    0.30
  -9 -33   0    1.10    0.30
   9 -33   0    1.10    0.30
  -9  33   0    0.90    0.50
   9  33   0    1.10    0.30
   9  33   0    1.70    0.30
  -9  33   0    0.90    0.50
  10 -33   0   17.00    1.30
 -10 -33   0   16.20    1.20
  10 -33   0   17.50    1.30
  10  33   0   14.90    1.20
  10  33   0   15.60    1.30
 -10  33   0   14.50    1.50
 -10  33   0   16.80    1.50
  11 -33   0    0.30    0.20
 -11 -33   0    0.40    0.20
 -11 -33   0    0.10    0.20
  11 -33   0    0.40    0.20
 -11  33   0    0.70    0.30
 -11  33   0    0.30    0.40
  11  33   0    0.60    0.30
  11  33   0    0.00    0.20
  12 -33   0    0.10    0.30
  12  33   0    0.10    0.20
 -12  33   0    0.00    0.30
 -13 -33   0   -0.10    0.20
  13 -33   0    0.00    0.20
  13 -33   0    0.00    0.20
 -13  33   0   -0.10    0.40
 -13  33   0    0.10    0.30
  13  33   0    0.00    0.20
  14 -33   0    8.00    0.90
  14 -33   0    7.10    0.90
 -14 -33   0    6.40    0.80
 -14 -33   0    5.60    1.00
  14  33   0    6.80    0.80
 -14  33   0    7.00    1.10
 -14  33   0    8.10    0.90
  15 -33   0   -0.40    0.40
  15 -33   0   -0.10    0.30
 -15 -33   0   -0.40    0.30
 -16 -33   0    1.20    0.40
 -16 -33   0    2.10    0.40
  16 -33   0    2.40    0.80
  16  33   0    1.30    0.40
 -16  33   0    0.40    0.40
  16  33   0    1.20    0.40
 -17 -33   0   -0.10    0.20
  17 -33   0    0.00    0.30
 -17  33   0    0.60    0.40
  17  33   0    0.50    0.40
 -17  33   0    0.30    0.30
  18  33   0    5.40    1.10
   0 -34   0    0.30    0.20
   0  34   0    0.20    0.20
   0  34   0    0.50    0.20
  -1 -34   0    7.50    0.70
   1 -34   0    8.00    0.70
   1 -34   0    7.10    0.70
   1  34   0    8.10    0.70
   1  34   0    8.10    0.70
  -1  34   0    7.30    0.70
  -1  34   0    7.70    0.70
   2 -34   0    0.20    0.20
   2 -34   0    0.10    0.20
  -2 -34   0    0.10    0.10
  -2  34   0    0.00    0.20
  -2  34   0    0.00    0.20
   2  34   0    0.10    0.10
   2  34   0    0.30    0.20
   3 -34   0    2.20    0.50
  -3 -34   0    2.80    0.60
  -3  34   0    3.20    0.60
   3  34   0    3.20    0.40
   3  34   0    4.00    0.50
  -4 -34   0    0.50    0.20
   4 -34   0    0.40    0.20
   4 -34   0    0.20    0.30
  -4  34   0    0.10    0.20
   4  34   0    0.30    0.20
  -4  34   0   -0.10    0.30
   4  34   0    0.60    0.20
   5 -34   0   13.40    1.20
  -5 -34   0   12.90    1.00
   5 -34   0   13.80    1.10
  -5  34   0   15.40    1.90
   5  34   0   12.50    1.00
   5  34   0   12.70    1.00
  -5  34   0   12.60    1.00
  -6 -34   0    0.10    0.20
   6 -34   0    0.20    0.20
   6  34   0    0.10    0.10
  -6  34   0    0.10    0.30
   6  34   0    0.20    0.10
   7 -34   0    0.40    0.30
  -7 -34   0   -0.10    0.20
   7  34   0    0.10    0.20
   7  34   0   -0.30    0.20
  -7  34   0   -0.30    0.40
  -8 -34   0    0.00    0.20
   8 -34   0    0.30    0.20
   8 -34   0   -0.30    0.20
   8  34   0    0.20    0.20
   8  34   0   -0.10    0.20
   9  34   0    2.30    0.40
  -9  34   0    3.50    0.70
  -9  34   0    2.80    0.60
   9  34   0    2.90    0.50
 -10 -34   0    0.00    0.20
  10 -34   0   -0.10    0.20
  10 -34   0    0.10    0.20
 -10  34   0   -0.50    0.30
 -10  34   0   -0.20    0.40
  10  34   0    0.20    0.30
  11 -34   0    0.40    0.20
 -11 -34   0    0.00    0.20
 -11 -34   0   -0.20    0.10
 -11  34   0    0.00    0.40
 -11  34   0   -0.40    0.20
  12 -34   0    0.30    0.20
  12 -34   0    0.40    0.30
 -12 -34   0    0.20    0.20
 -12 -34   0    0.10    0.20
  12  34   0   -0.20    0.20
 -12  34   0    0.20    0.30
 -12  34   0   -0.30    0.40
 -13 -34   0    0.30    0.20
  13 -34   0    0.90    0.30
 -13 -34   0    0.30    0.20
  13 -34   0    0.50    0.30
  13  34   0    0.20    0.30
 -13  34   0    0.20    0.30
  13  34   0    0.00    0.20
 -13  34   0   -0.10    0.30
  14 -34   0   -0.20    0.30
 -14 -34   0    0.10    0.30
 -14 -34   0    0.10    0.20
  14 -34   0   -0.30    0.30
  14  34   0   -0.40    0.30
 -14  34   0   -0.50    0.40
  14  34   0    0.10    0.20
  15 -34   0    1.30    0.40
  15 -34   0    1.60    0.40
 -15 -34   0    2.10    0.50
 -15  34   0    1.00    0.40
  15  34   0    0.80    0.50
  15  34   0    1.10    0.50
  16 -34   0    0.70    0.30
  16 -34   0    0.30    0.40
  16  34   0   -0.30    0.30
 -16  34   0   -0.30    0.30
 -16  34   0    0.10    0.50
 -17 -34   0   -0.10    0.20
  17 -34   0   -0.30    0.40
  17  34   0   -0.60    0.40
 -17  34   0   -0.10    0.40
 -17  34   0    0.50    0.40
   0 -35   0    0.00    0.20
   0  35   0   -0.10    0.20
   0  35   0    0.00    0.20
  -1 -35   0   51.89    3.80
   1 -35   0   61.39    3.60
   1 -35   0   55.39    3.70
   1  35   0   62.89    3.50
  -1  35   0   61.09    3.60
  -1  35   0   62.59    3.50
   1  35   0   65.19    3.50
  -2 -35   0    9.70    0.80
   2 -35   0    8.20    0.80
   2 -35   0    8.70    0.80
   2  35   0    9.10    0.70
  -2  35   0    7.60    0.80
   2  35   0    8.70    0.70
  -2  35   0    8.20    0.80
  -3 -35   0   80.29    4.80
   3 -35   0   85.69    5.00
   3 -35   0   82.19    5.00
   3  35   0   85.09    5.10
  -3  35   0   87.99    5.10
  -3  35   0   89.69    4.90
   3  35   0   88.99    4.80
  -4 -35   0    0.20    0.20
   4 -35   0    0.60    0.20
   4 -35   0    0.10    0.20
  -4  35   0    0.30    0.40
  -4  35   0    0.10    0.20
   4  35   0    0.40    0.20
   4  35   0    0.40    0.20
   5 -35   0    4.90    0.70
   5 -35   0    5.40    0.80
  -5 -35   0    5.40    0.60
   5  35   0    5.10    0.60
  -5  35   0    5.30    0.70
   5  35   0    5.40    0.90
   6 -35   0   47.60    2.80
  -6 -35   0   44.70    2.70
   6 -35   0   44.80    3.00
   6  35   0   43.30    2.70
  -6  35   0   46.00    2.90
   6  35   0   43.00    2.70
   7 -35   0   58.19    3.40
  -7 -35   0   55.29    3.30
   7  35   0   55.59    3.50
  -7  35   0   56.19    3.40
   7  35   0   51.39    3.30
   8 -35   0   40.30    2.40
  -8 -35   0   37.80    2.30
   8  35   0   37.10    2.40
  -8  35   0   35.30    2.70
   8  35   0   35.70    2.30
  -9 -35   0   46.20    2.80
   9 -35   0   49.99    2.90
   9 -35   0   49.00    3.00
  -9  35   0   45.50    3.00
   9  35   0   43.90    2.80
  -9  35   0   43.80    3.00
   9  35   0   42.40    2.80
 -10 -35   0    0.20    0.10
  10 -35   0   -0.10    0.20
  10 -35   0    0.00    0.20
  10  35   0   -0.10    0.30
  10  35   0   -0.30    0.20
 -10  35   0    0.40    0.20
 -12 -35   0    3.10    0.70
 -12 -35   0    4.30    0.60
  12  35   0    3.80    0.60
 -12  35   0    2.60    0.60
  12  35   0    4.10    0.60
 -12  35   0    2.50    0.60
  13 -35   0   17.70    1.30
 -13 -35   0   15.90    1.40
 -13 -35   0   16.40    1.30
  13 -35   0   15.50    1.30
  13  35   0   14.30    1.30
 -13  35   0   12.50    1.50
  13  35   0   14.50    1.30
 -13  35   0   15.10    1.40
  14 -35   0   18.10    1.40
 -14 -35   0   17.20    1.40
  14 -35   0   16.40    1.40
 -14  35   0   18.70    1.70
 -14  35   0   15.10    1.30
  14  35   0   14.70    1.40
  15 -35   0    6.00    0.80
 -15 -35   0    5.10    0.70
 -15  35   0    4.10    0.70
  15  35   0    5.70    0.80
  16 -35   0    1.80    0.50
 -16 -35   0    2.50    0.50
  16 -35   0    3.10    0.60
  16  35   0    1.30    0.50
  16  35   0    0.90    0.50
 -16  35   0    2.00    0.40
   0 -36   0    0.00    0.20
   0  36   0   -0.20    0.20
   0  36   0   -0.20    0.10
  -1 -36   0    2.30    0.40
   1 -36   0    2.70    0.40
   1 -36   0    2.70    0.40
   1  36   0    1.60    0.40
   1  36   0    2.50    0.40
  -1  36   0    2.10    0.40
   2 -36   0    0.80    0.30
  -2 -36   0    0.60    0.20
   2 -36   0    0.90    0.30
  -2  36   0    0.70    0.20
  -2  36   0    0.40    0.30
   2  36   0    0.50    0.30
   2  36   0    0.60    0.20
  -3 -36   0    0.60    0.20
   3 -36   0    0.80    0.30
   3 -36   0    0.70    0.30
   3  36   0    0.20    0.20
  -3  36   0    0.70    0.30
   3  36   0    0.60    0.20
  -3  36   0    0.30    0.30
   4 -36   0    0.40    0.30
  -4 -36   0    0.80    0.20
   4 -36   0    0.40    0.30
   4  36   0    1.00    0.20
  -4  36   0   -0.20    0.40
  -4  36   0    0.40    0.20
   4  36   0    0.40    0.20
  -5 -36   0    0.70    0.20
   5 -36   0    1.10    0.30
   5 -36   0    1.30    0.40
  -5  36   0    1.40    0.40
   5  36   0    0.70    0.30
  -5  36   0    1.40    0.40
   5  36   0    0.80    0.30
   6 -36   0    0.30    0.30
  -6 -36   0    0.00    0.20
  -6  36   0    0.10    0.50
   6  36   0   -0.10    0.20
   6  36   0    0.20    0.20
  -6  36   0    0.30    0.30
   7  36   0    1.10    0.30
   7  36   0    1.10    0.30
  -7  36   0    1.20    0.40
   8 -36   0    1.90    0.40
  -8 -36   0    1.60    0.30
  -8  36   0    0.60    0.40
   8  36   0    1.30    0.40
   8  36   0    1.30    0.30
   9 -36   0    0.80    0.30
  -9 -36   0    0.30    0.20
   9 -36   0    0.80    0.30
   9  36   0    0.30    0.20
   9  36   0    0.10    0.20
  -9  36   0   -0.10    0.30
 -10 -36   0    0.80    0.30
  10 -36   0    0.40    0.30
  10  36   0    0.30    0.20
 -10  36   0    0.70    0.30
  10  36   0    0.50    0.30
 -10  36   0   -0.30    0.40
 -11 -36   0    0.00    0.20
  11 -36   0   -0.30    0.20
  11 -36   0   -0.20    0.20
 -11  36   0    0.10    0.20
  11  36   0    0.00    0.20
  12 -36   0    0.40    0.20
  12 -36   0    0.30    0.20
 -12 -36   0    0.30    0.20
  12  36   0    0.10    0.20
 -12  36   0   -0.20    0.40
 -12  36   0    0.40    0.30
  13 -36   0    0.40    0.30
 -13 -36   0    0.30    0.20
  13 -36   0    0.80    0.30
  13  36   0   -0.20    0.30
  13  36   0    0.70    0.20
 -13  36   0    1.00    0.50
 -13  36   0    0.70    0.30
  14 -36   0    0.90    0.40
 -14 -36   0    1.50    0.40
  14 -36   0    1.50    0.40
  14  36   0    0.70    0.40
 -14  36   0    0.90    0.40
  14  36   0    0.40    0.50
  15 -36   0    4.70    0.70
  15 -36   0    5.20    0.70
 -15 -36   0    4.20    0.60
  15  36   0    3.70    0.70
 -15  36   0    4.90    0.70
 -15  36   0    3.50    0.60
 -16 -36   0   -0.20    0.20
  16 -36   0    0.40    0.40
  16 -36   0    0.10    0.30
   0 -37   0    0.00    0.20
   1 -37   0   18.70    1.30
   1 -37   0   18.10    1.30
  -1 -37   0   16.50    1.20
   1  37   0   17.90    1.20
   1  37   0   17.00    1.70
  -1  37   0   18.60    1.20
  -1  37   0   17.70    1.50
  -2 -37   0    0.90    0.20
   2 -37   0    0.70    0.30
   2 -37   0    0.50    0.20
  -2  37   0    0.40    0.20
   2  37   0    0.60    0.20
   2  37   0    0.20    0.20
  -3 -37   0    0.50    0.30
   3  37   0    0.00    0.20
   3  37   0   -0.10    0.30
   4 -37   0    3.50    0.70
  -4 -37   0    3.90    0.50
   4 -37   0    4.00    0.70
   4  37   0    3.30    0.50
   4  37   0    2.50    0.70
  -5 -37   0   29.50    2.00
   5 -37   0   35.30    2.40
   5 -37   0   33.90    2.30
   5  37   0   28.50    2.00
  -5  37   0   36.80    2.10
  -5  37   0   37.90    3.30
   5  37   0   27.60    2.10
  -6 -37   0    0.50    0.20
   6 -37   0    0.70    0.30
   6 -37   0    0.70    0.30
  -6  37   0    0.00    0.30
  -6  37   0   -0.50    0.40
   6  37   0    0.20    0.20
   6  37   0    0.10    0.20
  -7 -37   0   54.79    3.20
   7 -37   0   54.99    3.50
   7 -37   0   57.79    3.30
   7  37   0   48.60    3.20
  -7  37   0   56.79    3.40
   7  37   0   49.60    3.20
  -8 -37   0    0.20    0.20
   8 -37   0    0.00    0.30
   8  37   0    0.50    0.30
   8  37   0    0.90    0.30
  -9 -37   0    2.20    0.40
   9 -37   0    1.40    0.30
   9  37   0    2.00    0.40
  10  37   0    3.80    0.70
  10  37   0    3.10    0.60
 -10  37   0    2.90    0.60
 -11 -37   0   -0.10    0.20
  11  37   0   -0.30    0.20
 -11  37   0   -0.10    0.30
 -11  37   0    0.10    0.30
  11  37   0   -0.40    0.20
  12 -37   0    8.60    0.90
 -12 -37   0    7.80    0.80
  12 -37   0    8.90    0.90
  12  37   0    8.10    0.90
 -12  37   0    7.70    0.90
 -12  37   0    8.00    1.00
  13 -37   0   43.60    3.00
  13 -37   0   50.49    3.10
 -13 -37   0   47.30    3.00
  13  37   0   43.50    2.90
  13  37   0   47.40    3.00
  14 -37   0    0.90    0.40
 -14 -37   0    0.80    0.40
  14 -37   0    0.50    0.40
  14  37   0    0.70    0.30
 -15 -37   0    3.30    0.70
  15 -37   0    3.60    0.60
 -15  37   0    2.30    0.60
  15  37   0    2.30    0.50
 -16 -37   0   -0.30    0.20
  16 -37   0   -0.30    0.30
  17  37   0    0.30    0.60
   0 -38   0    2.30    0.40
   0  38   0    1.70    0.40
   1 -38   0    6.50    0.80
   1 -38   0    6.40    0.80
  -1 -38   0    8.60    0.80
  -1  38   0    5.90    0.80
  -1  38   0    7.10    0.70
  -2 -38   0    0.20    0.20
   2 -38   0    0.50    0.30
   2  38   0   -0.20    0.20
   2  38   0   -0.20    0.20
  -2  38   0    0.20    0.30
  -2  38   0    0.50    0.20
  -3 -38   0    0.80    0.30
   3 -38   0    0.50    0.40
   3 -38   0    0.50    0.30
  -3  38   0    0.20    0.30
   3  38   0    0.60    0.30
   4 -38   0    4.00    0.70
  -4 -38   0    4.20    0.50
   4 -38   0    5.00    0.70
  -4  38   0    3.40    0.80
   4  38   0    4.00    0.50
   4  38   0    2.90    0.50
  -5 -38   0    1.20    0.30
   5 -38   0    1.10    0.40
   5 -38   0    1.10    0.40
   5  38   0    0.90    0.30
   5  38   0    0.80    0.30
  -5  38   0    0.50    0.30
   6 -38   0    1.00    0.40
   6 -38   0    1.20    0.40
  -6 -38   0    0.80    0.30
  -6  38   0    0.50    0.30
   6  38   0    0.60    0.30
   6  38   0    0.10    0.30
  -7 -38   0    8.70    0.80
   7 -38   0    8.90    1.10
   7 -38   0    9.70    0.90
  -7  38   0    7.00    1.30
   7  38   0    6.50    0.80
   7  38   0    7.30    0.80
  -8 -38   0   -0.20    0.10
   9  38   0    3.70    0.70
   9  38   0    3.50    0.60
 -10 -38   0    0.90    0.20
  10 -38   0    0.90    0.30
  10  38   0    0.90    0.30
  10  38   0    0.20    0.20
 -11 -38   0    1.10    0.30
  11 -38   0    1.00    0.30
  11 -38   0    1.10    0.30
 -11  38   0    0.00    0.30
  11  38   0    0.20    0.30
  11  38   0    0.20    0.20
  12 -38   0    0.30    0.30
 -12 -38   0    0.70    0.30
  12 -38   0    0.50    0.40
 -12  38   0    0.60    0.40
  12  38   0    0.10    0.30
  12  38   0    0.50    0.30
  13 -38   0    4.90    0.80
  13 -38   0    3.90    0.80
  13  38   0    4.50    0.80
 -14 -38   0   -0.20    0.20
  14 -38   0   -0.30    0.30
 -14  38   0   -0.40    0.40
  14  38   0    0.00    0.30
  15 -38   0    0.70    0.30
 -15 -38   0    0.20    0.30
  15 -38   0    0.40    0.40
   0 -39   0    1.10    0.30
   0  39   0    0.60    0.30
   0  39   0    0.20    0.30
   1 -39   0    1.20    0.30
  -1 -39   0    1.60    0.40
   1 -39   0    1.40    0.40
  -1  39   0    1.00    0.30
   1  39   0    1.00    0.30
  -1  39   0    0.80    0.40
   1  39   0    0.90    0.30
   2 -39   0   19.40    1.40
  -2 -39   0   15.50    1.20
  -2  39   0   17.10    1.30
  -2  39   0   16.90    1.20
   2  39   0   15.80    1.20
  -3 -39   0    5.30    0.60
   3 -39   0    5.60    0.70
   3  39   0    4.40    0.60
  -3  39   0    4.50    0.60
   3  39   0    5.80    0.60
  -3  39   0    3.70    0.90
   4 -39   0    1.50    0.40
  -4 -39   0    1.60    0.30
   4 -39   0    1.20    0.40
   4  39   0    1.70    0.30
  -4  39   0    0.80    0.30
  -5 -39   0   15.20    1.20
   5 -39   0   16.90    1.40
   5 -39   0   19.20    1.40
   5  39   0   15.20    1.20
  -5  39   0   16.40    1.50
  -5  39   0   16.70    1.30
   5  39   0   15.50    1.20
   6 -39   0   24.10    1.70
  -6 -39   0   21.00    1.50
   6 -39   0   22.30    1.80
   6  39   0   17.80    1.50
  -6  39   0   22.90    1.90
   6  39   0   19.70    1.40
   7 -39   0   -0.30    0.20
   7 -39   0    0.00    0.30
  -7 -39   0   -0.10    0.10
   7  39   0    0.10    0.20
   7  39   0   -0.10    0.10
  -8 -39   0    3.70    0.50
   8 -39   0    3.40    0.70
   8 -39   0    2.70    0.60
   8  39   0    2.80    0.50
   8  39   0    2.20    0.40
   9 -39   0    2.80    0.50
  -9 -39   0    2.20    0.50
   9  39   0    0.80    0.40
   9  39   0    1.50    0.40
 -10 -39   0    2.90    0.50
 -10  39   0    3.70    0.60
  10  39   0    2.10    0.40
 -11 -39   0    4.20    0.60
  11 -39   0    3.40    0.70
  11 -39   0    4.10    0.70
 -11  39   0    4.30    0.70
  12 -39   0    9.10    1.00
 -12 -39   0    8.80    0.90
  12 -39   0   10.40    1.00
  12  39   0    7.30    0.90
  12  39   0    7.30    0.90
  13 -39   0   10.10    1.10
  13 -39   0   11.80    1.20
 -13 -39   0   11.10    1.10
  13  39   0   12.60    1.20
  13  39   0   10.00    1.20
  14 -39   0    1.50    0.40
  14 -39   0    0.90    0.40
  15 -39   0    0.20    0.30
  15 -39   0   -0.40    0.30
 -15 -39   0   -0.30    0.20
  16  39   0    4.80    0.90
   0 -40   0   96.89    5.50
   2 -40   0   38.00    2.40
   2 -40   0   40.30    2.50
  -2 -40   0   35.20    2.30
  -2  40   0   35.10    2.70
   2  40   0   32.80    2.30
   3 -40   0   44.10    2.70
  -3 -40   0   41.60    2.60
   3 -40   0   44.70    2.80
  -3  40   0   40.40    2.80
   3  40   0   38.70    2.60
   4 -40   0    2.20    0.50
  -4 -40   0    2.10    0.40
   4 -40   0    2.10    0.50
   4  40   0    1.30    0.30
  -4  40   0    1.20    0.40
  -4  40   0    1.20    0.30
   5 -40   0  184.98   10.20
   5 -40   0  189.78   10.20
  -5 -40   0  172.48   10.00
   5  40   0  162.98   10.00
  -5  40   0  170.88   10.00
  -5  40   0  203.48   10.50
   5  40   0  183.08   10.20
   6 -40   0   43.90    2.70
   6 -40   0   44.70    2.80
  -6 -40   0   39.70    2.50
   6  40   0   34.40    2.40
   6  40   0   37.90    2.40
  -6  40   0   35.30    2.90
   7 -40   0   38.10    2.30
  -7 -40   0   34.30    2.20
   7 -40   0   37.30    2.50
   7  40   0   29.50    2.20
   7  40   0   31.80    2.10
  -7  40   0   32.80    2.60
   8 -40   0   23.50    1.70
   8 -40   0   24.00    2.20
  -8  40   0   19.80    1.90
   8  40   0   25.40    1.70
  -9 -40   0   15.50    1.20
   9 -40   0   14.40    1.20
   9  40   0   14.20    1.20
   9  40   0   12.40    1.10
 -10 -40   0   12.60    1.00
  10 -40   0   12.00    1.20
  10  40   0   10.30    1.00
  10  40   0   10.80    1.00
 -11 -40   0  259.87   14.00
  11 -40   0  258.67   14.00
  11  40   0  242.68   14.00
  12 -40   0   43.20    2.80
 -12 -40   0   41.60    2.70
  12 -40   0   47.00    2.90
  12  40   0   41.70    2.90
  12  40   0   37.60    2.70
 -13 -40   0  189.88   10.60
  13 -40   0  181.48   10.60
  13 -40   0  212.48   11.10
  13  40   0  172.48   10.50
 -14 -40   0    0.40    0.30
  14 -40   0    0.40    0.30
  14  40   0    1.30    0.50
  15 -40   0    0.10    0.40
 -15 -40   0   -0.20    0.30
  15  40   0   -0.60    0.60
   0 -41   0    0.80    0.20
   0  41   0    0.00    0.20
   1 -41   0   10.20    0.90
   1 -41   0    9.80    0.90
  -1 -41   0    9.30    0.80
  -1  41   0    8.90    0.90
   1  41   0    7.90    0.80
   1  41   0    9.10    0.80
   2 -41   0   13.60    1.10
   2 -41   0   13.30    1.10
  -2 -41   0   12.20    1.00
   2  41   0   11.90    0.90
   2  41   0   11.30    1.00
  -2  41   0   10.50    1.00
   3 -41   0    8.30    0.90
  -3 -41   0    7.60    0.70
   3 -41   0    8.10    0.90
  -3  41   0    5.90    0.80
   3  41   0    6.60    0.80
  -4 -41   0    1.30    0.30
  -4  41   0    0.20    0.40
   4  41   0    0.50    0.20
   4  41   0    0.90    0.30
   5 -41   0   12.90    1.20
   5 -41   0   13.00    1.20
  -5 -41   0   12.70    1.00
   5  41   0   10.30    1.00
   5  41   0   12.00    1.00
  -6 -41   0    9.70    0.80
   6 -41   0   10.00    1.00
   6  41   0    7.70    0.80
   6  41   0    7.30    0.80
   7 -41   0    4.80    0.70
   8 -41   0    1.20    0.40
  -8 -41   0    0.40    0.20
   8 -41   0    0.90    0.30
  -9 -41   0    0.30    0.20
   9 -41   0    0.50    0.30
   9 -41   0    0.40    0.30
  10 -41   0    0.80    0.30
 -10 -41   0    0.70    0.30
  10  41   0    0.80    0.30
 -11 -41   0    6.80    0.80
  11  41   0    4.00    0.80
  11  41   0    4.50    0.80
  12 -41   0    2.50    0.50
 -12 -41   0    1.90    0.40
  13 -41   0    8.60    1.00
  13 -41   0    9.50    1.10
  13  41   0    6.20    0.90
  14 -41   0   -0.30    0.30
  14 -41   0   -0.40    0.30
 -14 -41   0   -0.40    0.20
   0 -42   0    0.30    0.20
   0  42   0    0.30    0.20
   1 -42   0    1.00    0.30
   1 -42   0    0.60    0.30
  -1 -42   0    0.90    0.30
  -1  42   0    0.20    0.30
   1  42   0    1.30    0.30
   2 -42   0    1.60    0.40
   2 -42   0    1.80    0.40
   2  42   0    2.70    0.50
  -3 -42   0   -0.10    0.20
   3 -42   0   -0.10    0.30
  -3  42   0   -0.20    0.30
  -4 -42   0    2.60    0.40
   4 -42   0    1.70    0.50
   4 -42   0    2.20    0.50
   4  42   0    1.50    0.40
   5 -42   0    3.50    0.70
  -5 -42   0    3.60    0.50
   5 -42   0    3.70    0.70
   5  42   0    2.90    0.50
   5  42   0    3.20    0.50
  -7 -42   0   -0.10    0.10
   7 -42   0   -0.20    0.20
   7  42   0    0.00    0.20
  -8 -42   0   -0.10    0.10
   8 -42   0    0.20    0.20
   8 -42   0    0.00    0.20
   8  42   0   -0.20    0.20
   8  42   0   -0.10    0.20
   9 -42   0    0.10    0.30
   9 -42   0    0.00    0.30
  10 -42   0    1.00    0.30
  10 -42   0    1.50    0.50
 -10 -42   0    1.40    0.40
  10  42   0    0.60    0.30
  11 -42   0    0.80    0.30
 -11 -42   0    1.50    0.40
  11  42   0    0.10    0.30
  12 -42   0    1.30    0.40
 -12 -42   0    0.90    0.30
 -13 -42   0    0.00    0.20
  13 -42   0    0.00    0.30
 -14 -42   0    0.80    0.30
  14 -42   0    0.60    0.40
   0 -43   0    0.20    0.20
   0  43   0    0.20    0.30
  -1 -43   0   28.90    1.80
   1 -43   0   27.80    1.90
  -1  43   0   25.50    1.90
   1  43   0   24.80    1.80
  -2 -43   0   72.89    4.30
   2 -43   0   82.09    4.50
   2 -43   0   73.69    4.30
   2  43   0   67.79    4.30
  -2  43   0   66.89    4.40
   3 -43   0   12.90    1.10
  -3 -43   0   11.90    1.00
   3 -43   0   11.80    1.20
   3  43   0   10.10    0.90
  -3  43   0   10.20    1.10
   4 -43   0   -0.30    0.20
   4 -43   0    0.30    0.40
  -4 -43   0    0.20    0.20
  -4  43   0    0.10    0.40
   4  43   0    0.00    0.20
   5 -43   0    3.50    0.90
   5  43   0    2.70    0.50
  -6 -43   0   29.50    1.90
   6 -43   0   31.20    2.20
   6  43   0   24.40    1.80
   7 -43   0    5.90    0.70
  -7 -43   0    5.20    0.60
   7 -43   0    6.50    0.90
   7  43   0    5.20    0.60
   8 -43   0   26.00    1.90
  -8 -43   0   22.00    1.60
   8  43   0   21.70    1.50
  -9 -43   0   10.60    0.90
   9 -43   0    9.90    1.20
   9 -43   0   10.10    1.00
 -10 -43   0    1.50    0.40
  10 -43   0    2.50    0.50
  10 -43   0    1.50    0.50
  10  43   0    0.60    0.40
 -11 -43   0   17.00    1.40
  11 -43   0   18.30    1.60
  11 -43   0   15.70    1.40
  12 -43   0    1.20    0.40
  12  43   0    1.30    0.40
 -13 -43   0   18.00    1.50
  13 -43   0   19.20    1.60
  14 -43   0    2.30    0.50
   0 -44   0    7.30    0.80
   0  44   0    6.70    0.80
  -1 -44   0    0.80    0.30
   1 -44   0    0.60    0.30
   1  44   0    0.40    0.20
  -2 -44   0    3.90    0.70
   2 -44   0    4.10    0.70
   4 -44   0    0.40    0.40
  -4 -44   0    0.40    0.30
   4 -44   0    0.40    0.30
  -5 -44   0    1.30    0.40
   5 -44   0    1.40    0.40
   5 -44   0    1.40    0.40
  -6 -44   0    0.70    0.30
   6 -44   0    0.90    0.30
   6 -44   0    0.40    0.30
   7 -44   0    0.40    0.30
   7 -44   0    0.40    0.20
  -7 -44   0    0.10    0.20
   8 -44   0    5.20    1.00
  -8 -44   0    4.90    0.70
   8 -44   0    6.80    0.80
   9 -44   0    0.10    0.30
   9 -44   0   -0.30    0.30
  -9 -44   0    0.10    0.20
  10 -44   0    0.50    0.30
  10 -44   0    0.30    0.40
 -10 -44   0    0.00    0.20
  11 -44   0    7.60    0.90
 -11 -44   0    6.50    0.80
  11 -44   0    7.40    1.20
  11  44   0    5.70    0.70
  12 -44   0    0.80    0.30
  12 -44   0    0.50    0.30
 -12 -44   0    0.30    0.20
  13 -44   0    0.50    0.30
 -13 -44   0    0.60    0.30
   0 -45   0    0.00    0.30
  -1 -45   0   22.10    1.70
   1 -45   0   23.60    1.80
  -3 -45   0   15.30    1.20
   3 -45   0   15.70    1.40
   3 -45   0   15.80    1.30
   4 -45   0    6.60    0.80
   4 -45   0    4.60    0.80
  -4 -45   0    6.10    0.70
   5 -45   0    0.50    0.30
  -5 -45   0    0.40    0.20
   5 -45   0    0.20    0.30
  -6 -45   0    2.10    0.40
   6 -45   0    1.90    0.50
   6 -45   0    2.10    0.50
   7 -45   0   33.70    2.60
  -7 -45   0   25.60    1.90
   7 -45   0   29.20    2.30
   8 -45   0    0.20    0.20
  -8 -45   0    0.20    0.20
   8 -45   0   -0.10    0.40
  -9 -45   0    0.20    0.20
   9 -45   0    0.30    0.30
   9 -45   0    0.30    0.30
 -10 -45   0    5.80    0.80
  10 -45   0    5.60    1.00
  10 -45   0    6.50    0.90
  11 -45   0    1.30    0.40
 -11 -45   0    1.10    0.40
  11 -45   0    1.20    0.40
  12 -45   0   19.50    1.80
 -12 -45   0   20.90    1.60
  12 -45   0   21.90    1.80
  13 -45   0    7.70    0.90
   0 -46   0    0.90    0.30
  -1 -46   0    4.00    0.50
   1 -46   0    4.20    0.60
  -2 -46   0    2.50    0.50
   2 -46   0    2.20    0.40
   2 -46   0    2.40    0.50
  -3 -46   0    0.50    0.20
   3 -46   0    0.30    0.30
   3 -46   0    0.00    0.20
   4 -46   0    0.90    0.30
   4 -46   0    0.70    0.40
  -4 -46   0    0.90    0.30
   5 -46   0    1.80    0.40
   5 -46   0    2.10    0.50
  -5 -46   0    2.00    0.40
   6 -46   0    4.20    0.80
  -6 -46   0    3.60    0.60
   7 -46   0    1.60    0.40
   7 -46   0    1.60    0.50
   8 -46   0    0.70    0.50
  -8 -46   0    1.40    0.40
   8 -46   0    1.20    0.40
   9 -46   0   -0.20    0.30
  -9 -46   0   -0.10    0.20
   9 -46   0   -0.40    0.30
  10 -46   0   11.40    1.20
  11 -46   0    2.40    0.60
  11 -46   0    2.20    0.50
 -11 -46   0    1.80    0.40
 -12 -46   0   -0.10    0.20
  12 -46   0    0.10    0.30
   0 -47   0   -0.10    0.20
   1 -47   0    2.40    0.50
  -1 -47   0    2.40    0.50
  -2 -47   0    0.60    0.20
   2 -47   0    0.50    0.30
  -3 -47   0    4.00    0.60
   3 -47   0    4.50    0.70
   3 -47   0    3.60    0.60
   4 -47   0   -0.10    0.30
  -4 -47   0    0.20    0.20
   4 -47   0    0.30    0.30
  -5 -47   0    0.00    0.30
   5 -47   0    0.30    0.40
   6 -47   0    7.50    0.90
  -6 -47   0    6.10    0.80
   6 -47   0    7.80    1.00
  -7 -47   0    4.80    0.70
   7 -47   0    6.40    1.00
   7 -47   0    6.80    0.90
   8 -47   0    0.50    0.40
   9 -47   0    0.10    0.60
  -9 -47   0    0.20    0.30
   9 -47   0    0.00    0.30
  10 -47   0    0.60    0.40
  10 -47   0    0.70    0.40
 -10 -47   0    0.40    0.30
 -11 -47   0    4.30    0.70
  11 -47   0    4.10    0.80
  11 -47   0    5.00    0.90
  12 -47   0    1.00    0.40
   0 -48   0   12.10    1.10
   1 -48   0   41.70    2.70
  -1 -48   0   41.40    2.60
  -2 -48   0   36.70    2.50
   2 -48   0   39.30    2.60
   3 -48   0   24.70    1.80
  -3 -48   0   21.20    1.60
   4 -48   0   52.29    3.40
  -4 -48   0   47.10    3.10
   4 -48   0   52.29    3.50
   5 -48   0    9.60    1.20
  -5 -48   0   11.60    1.10
   5 -48   0   13.80    1.30
  -6 -48   0   82.09    5.20
   6 -48   0   92.79    5.50
   6 -48   0   92.39    5.50
   7 -48   0    9.10    1.20
  -7 -48   0    8.10    0.90
   8 -48   0   14.50    1.30
  -8 -48   0   10.30    1.10
   9 -48   0   54.99    3.70
  -9 -48   0   46.50    3.30
   9 -48   0   58.89    3.60
  10 -48   0  168.88    9.50
  10 -48   0  166.18    9.30
 -10 -48   0  146.09    9.00
  11 -48   0    5.20    0.80
   0 -49   0    0.00    0.20
  -1 -49   0    3.00    0.60
   1 -49   0    1.80    0.40
   2 -49   0    3.30    0.70
  -2 -49   0    3.10    0.60
  -3 -49   0    7.60    0.80
   3 -49   0    6.00    0.90
   3 -49   0    6.20    0.90
   4 -49   0    0.50    0.30
  -4 -49   0    0.40    0.30
   4 -49   0    0.00    0.30
   5 -49   0    0.20    0.30
  -5 -49   0   -0.10    0.30
   5 -49   0   -0.40    0.30
   6 -49   0    3.40    0.70
   6 -49   0    5.40    0.90
  -6 -49   0    4.60    0.70
  -7 -49   0    3.10    0.60
   7 -49   0    4.00    0.80
   7 -49   0    3.00    0.70
   8 -49   0    0.00    0.40
  -8 -49   0    0.20    0.20
   8 -49   0    0.30    0.40
  -9 -49   0    2.90    0.60
   9 -49   0    2.50    0.60
   9 -49   0    3.70    0.80
  10 -49   0    1.00    0.40
 -10 -49   0    0.40    0.30
  11 -49   0    1.20    0.40
   0 -50   0    0.20    0.20
   1 -50   0    0.40    0.20
  -1 -50   0    0.70    0.30
   2 -50   0    0.20    0.30
  -2 -50   0    0.00    0.20
  -3 -50   0    0.60    0.30
   3 -50   0    0.80    0.30
   3 -50   0    0.90    0.40
  -4 -50   0   -0.10    0.30
   4 -50   0    0.00    0.30
   4 -50   0    0.10    0.30
   5 -50   0    1.50    0.60
   5 -50   0    1.10    0.50
   6 -50   0    1.40    0.50
   6 -50   0    2.00    0.70
  -7 -50   0    0.90    0.30
   7 -50   0    1.40    0.50
   7 -50   0    1.40    0.50
  -8 -50   0    0.40    0.30
   8 -50   0    0.40    0.40
   8 -50   0    0.30    0.40
   9 -50   0    0.10    0.40
  -9 -50   0    0.60    0.30
  10 -50   0   -0.10    0.30
   0 -51   0   -0.20    0.20
   1 -51   0    0.10    0.30
  -1 -51   0    0.60    0.30
  -2 -51   0   23.40    1.80
   2 -51   0   26.40    1.90
  -3 -51   0   12.00    1.20
   3 -51   0   15.20    1.40
   4 -51   0   -0.40    0.30
  -4 -51   0   -0.10    0.30
   4 -51   0   -0.20    0.40
   5 -51   0    0.30    0.40
  -6 -51   0   20.80    1.70
   6 -51   0   24.20    1.90
   6 -51   0   24.70    2.00
   7 -51   0    6.50    1.00
   7 -51   0    7.90    1.00
  -7 -51   0    6.30    0.80
   8 -51   0    2.80    0.70
  -8 -51   0    3.30    0.60
   8 -51   0    2.70    0.70
   9 -51   0   -0.30    0.30
  10 -51   0    0.30    0.40
   0 -52   0    8.50    1.00
   2 -52   0    0.10    0.30
  -2 -52   0    0.40    0.30
   4 -52   0   -0.40    0.30
  -4 -52   0   -0.30    0.20
  -5 -52   0    0.50    0.30
   5 -52   0   -0.10    0.30
   5 -52   0    0.20    0.40
  -6 -52   0    2.50    0.50
   6 -52   0    2.40    0.60
   6 -52   0    2.00    0.60
  -7 -52   0    0.10    0.20
   7 -52   0   -0.20    0.40
   7 -52   0   -0.10    0.40
   8 -52   0   -0.20    0.30
   9 -52   0    1.50    0.50
  -1 -53   0    1.20    0.40
   1 -53   0    1.00    0.40
   2 -53   0   10.10    1.10
  -2 -53   0   11.00    1.00
  -3 -53   0    2.40    0.50
   3 -53   0    2.60    0.60
  -4 -53   0   -0.10    0.20
   4 -53   0   -0.30    0.30
   5 -53   0    7.10    1.10
   5 -53   0    7.40    1.00
  -5 -53   0    7.50    0.90
   6 -53   0    4.00    0.90
   6 -53   0    6.30    1.20
  -6 -53   0    5.40    0.70
   7 -53   0    2.80    0.60
   8 -53   0   -0.30    0.30
   0 -54   0    9.10    1.00
  -1 -54   0    0.50    0.30
   1 -54   0    0.60    0.30
  -2 -54   0    0.90    0.30
   2 -54   0    1.00    0.40
  -3 -54   0    0.30    0.30
   3 -54   0    0.60    0.40
   4 -54   0    3.00    0.70
  -4 -54   0    2.20    0.50
   6 -54   0    2.70    0.60
   7 -54   0    1.20    0.50
   0 -55   0    0.60    0.30
   1 -55   0    1.20    0.40
  -1 -55   0    1.10    0.30
   2 -55   0    1.20    0.40
  -2 -55   0    1.40    0.40
   5 -55   0    2.50    0.70
  21   0  -1    3.30    0.80
  21   0  -1    3.20    0.90
  20   0  -1   -0.60    0.60
  20   0  -1   -0.70    0.50
  19   0  -1    5.00    1.00
  18   0  -1   -0.60    0.40
 -18   0   1   -0.20    0.30
  18   0  -1   -0.60    0.30
 -17   0   1    0.30    0.30
  17   0  -1    0.20    0.30
 -16   0   1   -0.10    0.20
  16   0  -1    0.20    0.30
  16   0  -1    0.00    0.30
  15   0  -1    1.30    0.40
 -15   0   1    1.30    0.40
  15   0  -1    1.90    0.60
 -15   0   1    1.60    0.40
 -14   0   1    3.10    0.70
  13   0  -1    4.00    0.60
 -13   0   1    2.90    0.60
 -13   0   1    2.60    0.40
  13   0  -1    3.20    0.60
  12   0  -1    0.10    0.20
 -12   0   1   -0.30    0.20
 -11   0   1    0.90    0.30
  11   0  -1    1.10    0.30
  11   0  -1    1.10    0.30
 -11   0   1    0.70    0.20
  10   0  -1    0.10    0.10
  10   0  -1    0.10    0.10
 -10   0   1    0.10    0.10
  -9   0   1    2.50    0.40
  -9   0   1    1.90    0.30
   9   0  -1    2.90    0.40
   9   0  -1    3.00    0.40
   8   0  -1    2.70    0.30
   8   0  -1    2.70    0.40
   7   0  -1    0.30    0.10
  -7   0   1    0.20    0.10
   7   0  -1    0.10    0.10
  -7   0   1    0.20    0.10
   6   0  -1    0.20    0.20
   6   0  -1    0.40    0.20
   5   0  -1    1.10    0.20
  -5   0   1    0.80    0.10
   5   0  -1    1.10    0.20
  -5   0   1    1.00    0.20
  -4   0   1    0.00    0.10
   4   0  -1    0.00    0.10
   4   0  -1    0.00    0.10
  -4   0   1    0.00    0.10
   3   0  -1    0.40    0.10
   3   0  -1    0.30    0.10
  -3   0   1    0.30    0.10
  -3   0   1    0.40    0.10
  -2   0   1    0.00    0.10
   2   0  -1    0.00    0.10
   2   0  -1    0.00    0.10
  -2   0   1    0.00    0.10
   1   0   1    0.10    0.10
  -1   0  -1    0.00    0.10
   1   0   1    0.10    0.10
  -2   0  -1    0.00    0.10
   2   0   1    0.00    0.10
   2   0   1    0.00    0.10
  -3   0  -1    0.70    0.10
   3   0   1    0.80    0.20
   3   0   1    1.10    0.20
  -4   0  -1    0.00    0.10
   4   0   1    0.00    0.10
  -4   0  -1    0.10    0.10
   4   0   1    0.00    0.10
  -5   0  -1    0.10    0.10
   5   0   1    0.20    0.10
  -5   0  -1    0.20    0.10
  -7   0  -1    1.70    0.40
   8   0   1    8.40    0.70
   8   0   1    7.90    0.70
   9   0   1    0.30    0.30
   9   0   1    0.50    0.20
  -9   0  -1    0.20    0.20
  10   0   1    4.50    0.60
 -10   0  -1    4.10    0.70
  11   0   1    0.30    0.30
  11   0   1    0.20    0.20
 -11   0  -1    0.00    0.30
 -11   0  -1    0.30    0.20
  13   0   1    3.30    0.70
  14   0   1   17.30    1.50
  14   0   1   21.30    1.60
  15   0   1    1.50    0.50
 -15   0  -1    0.80    0.40
 -15   0  -1    1.00    0.30
  15   0   1    1.30    0.40
  16   0   1    5.10    0.90
  16   0   1    4.90    0.90
  17   0   1    0.00    0.40
 -17   0  -1    0.40    0.20
 -17   0  -1   -0.40    0.40
  18   0   1   -0.60    0.40
 -18   0  -1    0.50    0.20
  19   0   1   -0.80    0.40
  19   0   1    0.10    0.60
  20   0   1    0.20    0.70
 -20   0  -1   -0.40    0.50
  20   0   1    0.50    0.60
  21  -1  -1    9.70    1.50
  21  -1  -1    7.90    1.40
  21   1  -1    6.70    1.30
  21   1  -1    6.00    1.10
 -20  -1   1    0.00    0.40
  20  -1  -1    1.10    0.60
  20  -1  -1    1.50    0.80
 -20   1   1   -0.30    0.40
  20   1  -1   -0.60    0.60
  20   1  -1   -0.50    0.50
  19  -1  -1    8.20    1.20
 -19  -1   1    7.00    1.20
  19   1  -1    8.70    1.30
  19   1  -1    6.80    1.10
 -18  -1   1    0.10    0.30
  18  -1  -1    0.20    0.40
  18  -1  -1    0.00    0.30
  18   1  -1    0.80    0.40
  17  -1  -1    5.90    0.90
 -17  -1   1    6.00    0.70
 -17  -1   1    4.50    1.00
  17   1  -1    5.10    0.80
 -17   1   1    3.80    0.80
 -17   1   1    6.10    0.70
  16  -1  -1    1.70    0.50
  16  -1  -1    1.50    0.40
 -16  -1   1    0.90    0.40
 -16   1   1    0.30    0.40
  16   1  -1    1.00    0.40
  16   1  -1    1.20    0.50
 -15  -1   1   18.80    1.70
  15   1  -1   17.60    1.50
  14  -1  -1   24.40    1.70
 -14  -1   1   22.70    1.80
 -14  -1   1   24.40    1.80
  14  -1  -1   23.00    1.70
 -14   1   1   25.40    1.70
  14   1  -1   24.50    1.70
 -14   1   1   20.10    1.80
  14   1  -1   25.20    1.70
 -13  -1   1    7.60    0.90
  13  -1  -1    9.70    0.90
 -13  -1   1    8.10    0.80
  13   1  -1    8.50    0.80
 -13   1   1    7.20    0.70
 -13   1   1    8.00    0.90
  13   1  -1    7.90    0.80
  12  -1  -1    0.80    0.30
  12  -1  -1    0.40    0.20
 -12  -1   1    0.10    0.10
 -12  -1   1    0.10    0.20
 -12   1   1    0.20    0.30
  12   1  -1    0.10    0.20
  12   1  -1    0.70    0.30
 -12   1   1    0.60    0.20
 -11  -1   1    5.90    0.80
  11  -1  -1    6.10    0.70
  11  -1  -1    6.20    0.70
 -11  -1   1    5.90    0.60
  11   1  -1    6.00    0.70
  11   1  -1    6.40    0.70
 -11   1   1    5.90    0.60
 -11   1   1    5.20    0.80
  10  -1  -1    3.10    0.40
 -10  -1   1    2.60    0.50
 -10  -1   1    2.50    0.40
  10  -1  -1    2.30    0.40
  10   1  -1    2.80    0.40
 -10   1   1    1.90    0.40
 -10   1   1    2.40    0.30
  10   1  -1    2.80    0.40
   9  -1  -1    2.60    0.40
  -9  -1   1    2.20    0.30
  -9  -1   1    2.40    0.40
  -9   1   1    2.40    0.40
   9   1  -1    3.00    0.40
   9   1  -1    2.40    0.40
  -9   1   1    1.80    0.30
   8  -1  -1   22.20    1.40
   8  -1  -1   22.30    1.40
  -8  -1   1   21.80    1.40
  -8  -1   1   24.90    1.50
   8   1  -1   21.30    1.40
  -8   1   1   23.90    1.50
   8   1  -1   21.40    1.40
  -8   1   1   21.50    1.40
  -7  -1   1    0.50    0.20
   7  -1  -1    0.80    0.20
  -7  -1   1    0.50    0.10
   7   1  -1    0.50    0.10
  -7   1   1    0.70    0.10
   7   1  -1    0.40    0.10
  -7   1   1    0.70    0.20
   6   1  -1    6.30    0.60
  -6   1   1    5.60    0.50
  -5  -1   1    1.20    0.20
   5  -1  -1    1.40    0.20
  -5  -1   1    1.60    0.20
   5  -1  -1    1.60    0.20
   5   1  -1    1.40    0.20
  -5   1   1    1.00    0.20
   5   1  -1    1.40    0.20
  -5   1   1    1.40    0.20
   4  -1  -1    6.90    0.40
  -4  -1   1    6.40    0.40
   4  -1  -1    6.80    0.50
  -4   1   1    6.00    0.40
  -4   1   1    7.60    0.50
   4   1  -1    6.70    0.40
   4   1  -1    6.40    0.40
   3  -1  -1    0.20    0.10
  -3  -1   1    0.20    0.10
  -3  -1   1    0.30    0.10
   3   1  -1    0.10    0.10
  -3   1   1    0.20    0.10
  -3   1   1    0.20    0.10
  -2  -1   1    2.10    0.20
   2  -1  -1    1.70    0.10
  -2  -1   1    1.80    0.10
   2  -1  -1    1.80    0.10
  -2   1   1    2.30    0.20
   2   1  -1    1.90    0.10
   2   1  -1    1.80    0.10
  -1  -1  -1    0.00    0.10
   1  -1   1    0.00    0.10
   1  -1   1    0.00    0.10
   1   1   1    0.10    0.10
   1   1   1    0.00    0.10
   2  -1   1    0.80    0.10
  -2  -1  -1    0.80    0.10
   2  -1   1    1.00    0.10
   2   1   1    0.80    0.10
   2   1   1    0.90    0.10
  -2   1  -1    0.90    0.10
  -3  -1  -1    0.10    0.10
   3  -1   1    0.10    0.10
  -3   1  -1    0.10    0.10
   3   1   1    0.00    0.10
   3   1   1    0.20    0.10
   4  -1   1   23.70    1.30
  -4  -1  -1   20.10    1.30
  -4  -1  -1   21.90    1.30
   4  -1   1   21.60    1.30
   4   1   1   23.20    1.30
   4   1   1   22.60    1.30
  -5  -1  -1    6.50    0.50
   5  -1   1    6.90    0.50
  -5  -1  -1    7.10    0.60
   5  -1   1    7.10    0.50
   5   1   1    8.10    0.60
  -5   1  -1    7.30    0.60
  -5   1  -1    6.20    0.50
   5   1   1    7.00    0.50
   6  -1   1   10.80    0.70
  -6  -1  -1    9.30    0.70
  -6  -1  -1   10.60    0.80
   6  -1   1   10.80    0.80
  -6   1  -1    9.30    0.80
   6   1   1   11.40    0.80
   6   1   1   11.10    0.70
  -6   1  -1   10.50    0.80
   7  -1   1   24.00    1.40
  -7  -1  -1   22.30    1.40
  -7  -1  -1   24.70    1.50
   7  -1   1   23.50    1.50
   7   1   1   24.60    1.50
  -7   1  -1   22.30    1.40
  -7   1  -1   24.20    1.50
   7   1   1   22.80    1.40
  -8  -1  -1   52.89    3.10
   8  -1   1   50.49    3.00
  -8  -1  -1   48.50    2.90
   8  -1   1   53.49    3.00
   8   1   1   52.69    2.90
   8   1   1   52.39    3.00
  -8   1  -1   49.80    3.00
  -8   1  -1   51.49    3.10
 -10  -1  -1   33.50    2.10
 -10  -1  -1   32.70    2.20
  10  -1   1   33.70    2.10
  10   1   1   33.30    2.10
 -10   1  -1   32.70    2.20
 -10   1  -1   33.30    2.10
  10   1   1   34.30    2.10
 -11  -1  -1    0.30    0.40
  11   1   1    0.50    0.30
 -11   1  -1    0.10    0.20
  11   1   1    0.80    0.30
 -12  -1  -1   22.00    1.80
 -12  -1  -1   24.90    1.60
  12  -1   1   23.70    1.60
  12  -1   1   23.80    1.70
  12   1   1   23.00    1.60
  12   1   1   22.80    1.60
 -12   1  -1   22.10    1.80
 -12   1  -1   24.70    1.60
  13  -1   1   14.50    1.30
 -13  -1  -1   16.20    1.20
 -13  -1  -1   14.90    1.40
  13  -1   1   14.70    1.20
  13   1   1   15.30    1.30
 -13   1  -1   13.00    1.40
 -13   1  -1   16.50    1.20
  13   1   1   16.50    1.30
 -14  -1  -1   69.29    3.90
  14  -1   1   64.69    4.00
  14  -1   1   65.19    4.00
 -14  -1  -1   62.89    4.20
  14   1   1   62.99    3.90
 -14   1  -1   62.69    4.20
 -14   1  -1   67.59    3.90
  14   1   1   61.39    3.90
 -15  -1  -1    9.30    1.20
  15  -1   1    7.60    1.00
 -15  -1  -1    9.10    0.90
  15  -1   1    7.50    1.00
  15   1   1    8.70    1.00
 -15   1  -1    9.50    0.90
 -15   1  -1    7.30    1.20
  15   1   1    7.70    1.00
 -16  -1  -1   20.80    2.10
  16  -1   1   28.30    2.00
 -16  -1  -1   26.30    2.10
  16  -1   1   27.40    2.00
  16   1   1   23.40    1.90
  16   1   1   25.90    2.00
 -16   1  -1   24.50    2.20
  17  -1   1    0.40    0.60
 -17  -1  -1    1.50    0.30
  17  -1   1    1.40    0.50
 -17  -1  -1    0.20    0.60
  17   1   1    1.50    0.60
 -17   1  -1    0.70    0.50
 -17   1  -1    0.90    0.30
  19  -1   1   -0.60    0.50
  19  -1   1   -0.40    0.50
  19   1   1    0.00    0.60
  19   1   1   -0.60    0.40
  20  -1   1    7.90    1.40
 -20  -1  -1    5.20    1.50
  20  -1   1    8.20    1.30
 -20   1  -1    7.10    1.80
  20   1   1   10.20    1.40
  20   1   1    7.00    1.40
  21  -2  -1    6.60    1.30
  21  -2  -1    4.00    1.00
  21   2  -1    3.80    0.90
  21   2  -1    5.20    1.00
  20  -2  -1    1.60    0.60
  20   2  -1    1.50    0.70
  19  -2  -1   25.20    2.00
 -19  -2   1   18.30    1.90
  19  -2  -1   21.10    1.90
 -19   2   1   17.20    1.90
  19   2  -1   20.30    1.90
  19   2  -1   20.10    1.80
  18  -2  -1    2.60    0.60
 -18  -2   1    2.00    0.60
  18  -2  -1    3.70    0.80
 -18   2   1    2.00    0.60
  18   2  -1    3.00    0.60
  18   2  -1    2.70    0.60
 -17  -2   1    0.10    0.30
  17  -2  -1    2.10    0.70
  17  -2  -1    1.20    0.40
 -17  -2   1    0.20    0.20
  17   2  -1    0.50    0.40
 -17   2   1    0.00    0.30
  16  -2  -1    1.20    0.40
  16  -2  -1    0.90    0.40
 -16  -2   1    0.30    0.30
 -16  -2   1    0.20    0.30
  16   2  -1    0.50    0.40
  16   2  -1    0.40    0.30
 -16   2   1    0.90    0.30
 -16   2   1    0.40    0.40
 -14  -2   1    8.20    1.00
 -14  -2   1    6.50    0.90
  14   2  -1   10.50    1.00
 -14   2   1    8.90    0.80
  14   2  -1    9.50    0.90
 -14   2   1    7.80    1.00
  13  -2  -1   22.40    1.50
 -13  -2   1   17.30    1.50
 -13  -2   1   18.50    1.50
  13  -2  -1   22.00    1.50
 -13   2   1   20.00    1.40
  13   2  -1   19.90    1.50
 -13   2   1   20.10    1.60
  13   2  -1   19.50    1.40
  11  -2  -1    7.40    0.80
  11  -2  -1    6.70    0.70
 -11   2   1    5.40    0.80
 -11   2   1    6.40    0.70
  11   2  -1    7.40    0.70
  10  -2  -1    8.00    0.70
  10  -2  -1    7.30    0.70
 -10  -2   1    6.50    0.60
 -10  -2   1    6.90    0.70
 -10   2   1    6.80    0.60
 -10   2   1    5.90    0.70
  10   2  -1    6.90    0.60
  10   2  -1    7.10    0.70
   9  -2  -1    0.60    0.20
  -9  -2   1    0.30    0.20
  -9  -2   1    0.30    0.10
   9  -2  -1    0.50    0.20
  -9   2   1    0.20    0.10
  -9   2   1    0.40    0.20
   9   2  -1    0.40    0.20
   9   2  -1    0.50    0.20
  -8  -2   1    6.40    0.60
   8  -2  -1    5.90    0.50
   8  -2  -1    5.00    0.50
   8   2  -1    5.50    0.50
  -8   2   1    5.30    0.60
   8   2  -1    5.30    0.50
   7  -2  -1    0.30    0.10
   7  -2  -1    0.40    0.20
  -7  -2   1    0.20    0.10
   7   2  -1    0.10    0.10
  -7   2   1    0.10    0.10
  -7   2   1    0.10    0.10
   6  -2  -1    2.50    0.50
   6  -2  -1    4.10    0.50
  -6  -2   1    4.00    0.40
  -6  -2   1    2.60    0.50
   6   2  -1    4.00    0.50
  -6   2   1    3.10    0.60
  -5  -2   1    1.10    0.20
  -5  -2   1    1.20    0.20
   5   2  -1    1.30    0.20
   5   2  -1    1.00    0.20
  -5   2   1    1.10    0.20
  -4  -2   1    0.00    0.10
   4  -2  -1    0.00    0.10
   4   2  -1    0.00    0.10
  -4   2   1    0.00    0.10
   4   2  -1    0.00    0.10
  -4   2   1    0.10    0.10
  -3  -2   1    0.90    0.10
   3  -2  -1    0.60    0.10
   3  -2  -1    0.60    0.10
  -3  -2   1    0.70    0.10
   3   2  -1    0.80    0.10
  -3   2   1    0.60    0.10
   3   2  -1    0.70    0.10
   2  -2  -1    0.40    0.10
  -2  -2   1    0.40    0.10
   2  -2  -1    0.30    0.10
  -2   2   1    0.50    0.10
   2   2  -1    0.30    0.10
   2   2  -1    0.30    0.10
   1   2  -1    0.00    0.10
   1   2  -1    0.00    0.10
   1  -2   1    0.10    0.10
   1  -2   1    0.10    0.10
   1  -2   1    0.10    0.10
  -1  -2  -1    0.10    0.10
   1   2   1    0.10    0.10
  -1   2  -1    0.10    0.10
   1   2   1    0.10    0.10
   2  -2   1    0.00    0.10
  -2  -2  -1    0.00    0.10
   2  -2   1    0.10    0.10
   2   2   1    0.00    0.10
  -2   2  -1    0.00    0.10
   2   2   1    0.00    0.10
  -3  -2  -1    0.30    0.10
  -3  -2  -1    0.30    0.10
   3  -2   1    0.20    0.10
   3  -2   1    0.30    0.10
  -3   2  -1    0.20    0.10
   3   2   1    0.30    0.10
   3   2   1    0.30    0.10
   4  -2   1   -0.10    0.10
  -4  -2  -1    0.10    0.10
  -4  -2  -1    0.10    0.10
   4  -2   1    0.10    0.10
   4   2   1    0.10    0.10
   4   2   1    0.10    0.10
  -4   2  -1    0.00    0.10
   5  -2   1    1.30    0.30
  -5  -2  -1    1.40    0.20
   5  -2   1    1.60    0.20
  -5  -2  -1    1.30    0.20
   5   2   1    1.40    0.20
  -5   2  -1    0.90    0.20
   5   2   1    1.40    0.20
  -5   2  -1    1.00    0.20
   6  -2   1    0.30    0.20
   6  -2   1    0.10    0.10
  -6  -2  -1    0.40    0.10
  -6  -2  -1    0.20    0.10
  -6   2  -1    0.10    0.10
  -6   2  -1    0.10    0.10
  -8  -2  -1    4.60    0.50
   8  -2   1    6.00    0.60
   8  -2   1    6.20    0.50
  -8   2  -1    5.20    0.60
   9  -2   1   12.00    1.20
  -9  -2  -1    8.60    0.80
   9  -2   1    9.20    0.90
  -9   2  -1    7.50    0.80
   9   2   1   10.70    0.80
  -9   2  -1   10.00    1.00
   9   2   1    9.80    0.90
  10  -2   1    3.70    0.60
 -10  -2  -1    2.80    0.60
 -10   2  -1    2.70    0.60
 -11  -2  -1   -0.40    0.30
  11  -2   1   -0.10    0.20
  11  -2   1    0.40    0.30
  11   2   1   -0.10    0.30
  11   2   1   -0.10    0.20
 -11   2  -1    0.00    0.20
  12  -2   1    5.30    0.70
  12  -2   1    4.40    0.70
  12   2   1    5.60    0.70
  12   2   1    5.80    0.70
 -12   2  -1    3.50    0.70
  13   2   1    4.70    0.70
  13   2   1    4.90    0.80
  14  -2   1    8.70    1.10
  14  -2   1    9.50    1.10
  14   2   1   11.20    1.10
 -14   2  -1    7.20    1.20
  14   2   1   11.50    1.20
  15  -2   1    4.60    0.90
 -15  -2  -1    2.90    0.60
 -15  -2  -1    3.40    0.60
  15   2   1    3.80    0.80
  15   2   1    4.50    0.80
 -15   2  -1    4.60    0.60
 -15   2  -1    2.40    0.60
 -16   2  -1    2.00    0.40
  16   2   1    1.50    0.50
  17  -2   1    1.60    0.60
 -17  -2  -1    1.30    0.70
  17   2   1    2.10    0.60
 -17   2  -1    0.70    0.50
  18  -2   1    0.60    0.50
  18  -2   1   -0.10    0.40
  18   2   1   -0.20    0.40
 -18   2  -1   -0.30    0.40
  19  -2   1   -0.10    0.50
  19  -2   1    0.30    0.60
  19   2   1   -0.60    0.50
  20  -2   1    0.50    0.60
 -20  -2  -1   -0.40    0.60
  20  -2   1    0.70    0.60
  20   2   1    2.00    0.80
 -20   2  -1   -0.20    0.80
  21  -3  -1   11.70    1.60
  21  -3  -1    8.60    1.40
  20   3  -1    9.10    1.50
  20   3  -1    5.80    1.20
 -19  -3   1   11.90    1.50
  19   3  -1   17.50    1.60
  19   3  -1   16.50    1.50
  18  -3  -1    2.80    0.70
  18  -3  -1    2.20    0.60
 -18  -3   1    1.90    0.50
 -18   3   1    2.50    0.60
  18   3  -1    4.00    0.80
  18   3  -1    3.00    0.70
 -17  -3   1    7.60    1.20
  17   3  -1    8.70    1.00
  16  -3  -1    6.20    0.90
  16   3  -1    4.40    0.80
  15  -3  -1    0.30    0.40
  15  -3  -1    0.30    0.50
 -15  -3   1    0.10    0.30
 -15  -3   1    0.00    0.40
 -15   3   1    0.20    0.40
  15   3  -1    0.10    0.50
  15   3  -1    0.10    0.30
 -15   3   1    0.60    0.30
 -14  -3   1   35.30    2.40
 -14   3   1   34.40    2.50
  14   3  -1   34.40    2.30
  14   3  -1   38.60    2.30
  13  -3  -1   29.00    2.00
  13  -3  -1   29.80    2.00
 -13  -3   1   29.00    2.10
 -13  -3   1   30.90    2.00
  13   3  -1   31.20    2.00
  13   3  -1   30.20    2.00
 -13   3   1   30.40    2.20
 -13   3   1   32.30    2.00
 -12  -3   1   38.80    2.40
  12   3  -1   34.50    2.30
 -11  -3   1   26.50    1.80
  11   3  -1   26.20    1.70
 -11   3   1   25.10    1.80
  11   3  -1   23.10    1.70
 -10  -3   1   11.30    0.90
 -10  -3   1   11.10    0.80
  10   3  -1   10.30    0.80
 -10   3   1   11.20    1.00
  10   3  -1   11.50    1.00
 -10   3   1   10.70    0.80
  -9  -3   1   26.40    1.60
   9   3  -1   24.80    1.50
   9   3  -1   20.40    1.50
  -8  -3   1   12.20    0.90
  -8  -3   1    9.10    0.70
   8   3  -1   11.20    0.80
   8   3  -1   10.40    0.80
  -8   3   1   10.80    0.80
  -7  -3   1    3.60    0.50
  -7  -3   1    3.20    0.30
   7   3  -1    3.20    0.40
   7   3  -1    3.70    0.40
  -7   3   1    3.60    0.40
  -6  -3   1    9.50    0.80
  -5  -3   1   25.30    1.40
  -5  -3   1   20.80    1.30
   5  -3  -1   23.00    1.30
   5  -3  -1   23.10    1.40
   5   3  -1   21.90    1.30
  -5   3   1   26.50    1.40
  -5   3   1   19.90    1.30
  -4  -3   1    8.70    0.60
   4   3  -1    9.30    0.60
   4   3  -1    9.00    0.60
  -4   3   1    8.00    0.60
  -3  -3   1    0.70    0.10
  -3  -3   1    0.60    0.10
   3  -3  -1    0.90    0.10
   3   3  -1    0.60    0.10
   3   3  -1    0.70    0.10
  -3   3   1    0.50    0.10
  -2  -3   1    0.30    0.10
  -2  -3   1    0.20    0.10
   2  -3  -1    0.20    0.10
   2  -3  -1    0.20    0.10
   2  -3  -1    0.20    0.10
  -2   3   1    0.40    0.10
   2   3  -1    0.30    0.10
   2   3  -1    0.30    0.10
  -1  -3   1    0.00    0.10
  -1  -3   1    0.00    0.10
   1   3  -1    0.00    0.10
   1   3  -1    0.00    0.10
   0  -3   1    0.10    0.10
   0  -3   1    0.10    0.10
   0  -3   1    0.10    0.10
   0   3  -1    0.10    0.10
   0   3  -1    0.10    0.10
   1  -3   1    0.10    0.10
  -1  -3  -1    0.10    0.10
   1  -3   1    0.00    0.10
   1  -3   1    0.10    0.10
  -1   3  -1    0.10    0.10
   1   3   1    0.10    0.10
   1   3   1    0.10    0.10
  -2  -3  -1    0.70    0.10
   2  -3   1    0.80    0.20
  -2  -3  -1    0.50    0.10
   2  -3   1    0.50    0.10
   2   3   1    0.50    0.10
  -2   3  -1    0.50    0.10
   2   3   1    0.60    0.10
   3  -3   1    0.80    0.20
  -3  -3  -1    1.10    0.10
  -3  -3  -1    1.00    0.20
  -3   3  -1    0.80    0.20
   3   3   1    1.10    0.10
  -4  -3  -1   12.00    0.70
   4  -3   1   10.70    0.70
  -4  -3  -1   10.30    0.70
   4  -3   1   11.40    0.70
   4   3   1   11.10    0.70
   4   3   1   11.00    0.70
  -5   3  -1    1.10    0.20
   5   3   1    1.20    0.20
   6  -3   1    7.70    0.70
   6  -3   1    9.10    0.70
   7   3   1   10.90    0.70
   7   3   1    9.90    0.70
  -8  -3  -1   19.50    1.30
   8   3   1   17.30    1.20
  -9  -3  -1    9.30    1.00
   9   3   1   10.10    0.90
 -10  -3  -1   27.50    2.00
  10   3   1   31.50    1.80
 -10   3  -1   28.70    2.00
 -11  -3  -1    0.80    0.30
 -11  -3  -1    0.50    0.40
  11  -3   1    0.80    0.40
  11  -3   1    0.30    0.30
  11   3   1    0.90    0.30
 -11   3  -1    0.20    0.30
  11   3   1    1.10    0.30
 -11   3  -1    0.80    0.20
 -12  -3  -1   13.30    1.20
  12  -3   1   15.30    1.20
  12  -3   1   15.10    1.10
 -12  -3  -1   12.20    1.10
  12   3   1   13.10    1.10
 -12   3  -1   13.40    1.10
  12   3   1   13.10    1.10
 -12   3  -1   11.60    1.20
 -13  -3  -1   61.69    3.90
  14  -3   1   11.10    1.20
 -14  -3  -1   10.80    1.00
 -14  -3  -1   12.80    1.40
  14  -3   1    9.00    1.10
  14   3   1   12.60    1.10
 -14   3  -1    8.90    1.30
 -14   3  -1   12.10    1.10
 -15  -3  -1    8.10    1.10
  15   3   1    9.30    1.00
  15   3   1   10.70    1.10
  16  -3   1    8.70    1.10
  16   3   1    7.30    1.10
  16   3   1    7.30    1.00
 -17  -3  -1    6.30    0.70
 -17   3  -1    4.40    0.70
  17   3   1    6.30    1.00
 -18  -3  -1    2.50    0.50
  18   3   1    1.30    0.50
  19  -3   1    2.00    0.80
  19  -3   1    1.10    0.70
 -19  -3  -1    1.00    0.60
  19   3   1    2.90    0.80
 -19   3  -1    0.10    0.60
  19   3   1    1.10    0.70
  20  -3   1    2.20    0.70
  20  -3   1    1.90    0.80
  20   3   1    1.50    0.80
  21  -4  -1   33.80    3.00
  21  -4  -1   35.10    2.90
  21   4  -1   41.10    2.90
  21   4  -1   33.20    2.80
 -20  -4   1   86.49    5.90
  20  -4  -1   92.69    5.80
  20  -4  -1   90.09    6.00
 -20   4   1   82.89    5.90
  20   4  -1   93.59    5.80
  20   4  -1   97.49    5.90
 -19  -4   1   80.79    5.40
  19  -4  -1   85.29    5.50
  19  -4  -1   87.39    5.40
  19   4  -1   89.99    5.40
  19   4  -1   90.39    5.50
 -19   4   1   80.59    5.60
 -18  -4   1    1.10    0.40
  18  -4  -1    0.20    0.50
  18   4  -1    1.60    0.40
  18   4  -1    2.40    0.60
 -17  -4   1  107.59    6.70
  17  -4  -1  109.39    6.80
 -17   4   1  104.09    6.70
  17   4  -1  109.89    6.50
 -17   4   1  123.29    6.60
 -16  -4   1   55.89    3.30
  16  -4  -1   48.50    3.30
  16  -4  -1   49.30    3.30
 -16  -4   1   49.90    3.50
  16   4  -1   48.80    3.20
  16   4  -1   51.79    3.30
 -16   4   1   57.29    3.40
 -16   4   1   50.59    3.50
 -15  -4   1    7.40    0.80
 -15  -4   1    6.10    1.00
  15  -4  -1    9.50    1.10
  15  -4  -1    8.80    1.10
 -15   4   1    8.30    1.10
  15   4  -1    6.60    0.90
  15   4  -1    8.50    1.10
  14  -4  -1  310.67   17.30
 -14  -4   1  328.37   17.30
 -14  -4   1  316.57   17.40
  14  -4  -1  308.87   17.30
  14   4  -1  304.17   17.20
  14   4  -1  315.97   17.20
 -14   4   1  317.07   17.50
 -14   4   1  330.77   17.90
 -13  -4   1    3.60    0.70
  13  -4  -1    3.90    0.60
 -13   4   1    4.30    0.70
  13   4  -1    5.20    0.60
 -12  -4   1  595.44   32.00
  12  -4  -1  578.44   31.90
  12  -4  -1  566.34   31.80
 -12  -4   1  597.94   31.80
  12   4  -1  580.74   31.80
  12   4  -1  574.64   31.80
 -12   4   1  641.94   31.90
 -12   4   1  608.84   32.00
  11  -4  -1  301.17   16.80
 -11  -4   1  319.47   16.90
  11  -4  -1  299.57   16.80
 -11  -4   1  309.17   16.80
  11   4  -1  302.97   16.80
  11   4  -1  312.67   16.80
 -11   4   1  322.17   17.00
 -11   4   1  315.57   16.80
  10  -4  -1    2.10    0.50
  10  -4  -1    4.00    0.70
 -10   4   1    2.70    0.40
  10   4  -1    2.80    0.40
  -9  -4   1  530.65   29.60
   9  -4  -1  542.05   29.60
  -9  -4   1  580.64   29.70
   9  -4  -1  541.05   29.60
   9   4  -1  551.34   29.60
  -9   4   1  574.64   30.00
  -9   4   1  570.34   29.70
   9   4  -1  531.05   29.60
  -8  -4   1  109.59    5.80
   8  -4  -1  100.89    5.50
  -8  -4   1   96.79    5.50
   8  -4  -1  105.89    5.60
  -8   4   1   92.49    5.50
   8   4  -1   96.49    5.50
  -8   4   1  105.09    5.70
   8   4  -1   97.29    5.50
   7  -4  -1   59.19    3.40
   7  -4  -1   58.69    3.40
  -7  -4   1   65.19    3.40
   7   4  -1   59.39    3.40
   7   4  -1   60.09    3.40
  -7   4   1   59.09    3.60
   6  -4  -1  750.02   40.60
  -6  -4   1  838.52   40.60
  -6  -4   1  711.83   40.50
   6  -4  -1  749.73   40.60
   6   4  -1  764.72   40.50
  -6   4   1  672.03   40.60
   6   4  -1  766.02   40.50
  -6   4   1  833.02   40.60
   5  -4  -1   69.59    3.80
   5  -4  -1   69.79    3.80
  -5  -4   1   65.59    3.80
   5   4  -1   74.09    3.80
   5   4  -1   69.79    3.80
  -5   4   1   78.09    3.90
  -5   4   1   60.19    3.80
  -4  -4   1  386.96   21.80
   4  -4  -1  414.46   21.80
   4   4  -1  424.06   21.80
   4   4  -1  405.86   21.80
   3  -4  -1  122.09    6.70
  -3  -4   1  112.49    6.70
   3  -4  -1  118.69    6.70
  -3  -4   1  135.59    6.70
   3   4  -1  125.39    6.70
   3   4  -1  118.29    6.70
  -3   4   1  140.09    6.70
  -2  -4   1   13.60    0.80
  -2  -4   1   16.00    0.90
   2  -4  -1   15.60    0.90
   2  -4  -1   15.70    0.80
   2   4  -1   14.30    0.80
   2   4  -1   14.40    0.80
  -1  -4   1    1.10    0.10
   1  -4  -1    1.20    0.10
   1  -4  -1    1.10    0.10
   1   4  -1    1.20    0.10
   0  -4   1    0.80    0.10
   0  -4   1    0.70    0.10
   0   4  -1    0.50    0.10
  -1  -4  -1    7.10    0.40
  -1  -4  -1    6.30    0.40
   1  -4   1    5.50    0.50
   1   4   1    6.90    0.40
   1   4   1    6.60    0.40
  -1   4  -1    6.00    0.40
   2  -4   1  153.48    8.70
  -2  -4  -1  179.58    8.70
   2  -4   1  155.18    8.70
  -2  -4  -1  152.48    8.60
   2   4   1  164.68    8.60
   2   4   1  163.08    8.60
  -3  -4  -1    1.60    0.20
  -3  -4  -1    1.80    0.20
   3  -4   1    1.50    0.20
  -3   4  -1    1.90    0.20
   4  -4   1   99.29    5.40
  -4  -4  -1   89.89    5.30
   4  -4   1   97.69    5.40
  -4  -4  -1  105.29    5.40
   4   4   1  101.39    5.30
   4   4   1   97.79    5.30
   5  -4   1  585.44   32.50
  -5  -4  -1  641.04   32.50
   5  -4   1  602.74   32.50
   5   4   1  625.44   32.50
   5   4   1  589.04   32.50
  -6  -4  -1   14.50    1.00
   6  -4   1   17.10    1.10
   6  -4   1   18.40    1.20
  -6  -4  -1   16.70    1.20
   6   4   1   15.60    1.10
   6   4   1   17.40    1.10
  -6   4  -1   16.00    1.20
  -6   4  -1   17.10    1.10
  -7  -4  -1  728.23   36.00
   7  -4   1  691.53   36.00
   7  -4   1  679.83   36.00
  -7  -4  -1  650.63   35.90
   7   4   1  688.83   35.90
   7   4   1  694.33   35.90
  -7   4  -1  641.94   36.10
  -7   4  -1  607.34   36.00
   8  -4   1  625.14   33.10
  -8  -4  -1  682.33   33.30
  -8  -4  -1  588.64   33.10
   8  -4   1  616.24   33.20
  -8   4  -1  584.84   33.10
  -8   4  -1  604.64   33.30
   8   4   1  629.74   33.10
   8   4   1  621.44   33.10
   9  -4   1  242.58   13.30
  -9  -4  -1  239.28   13.30
  -9  -4  -1  262.97   13.40
   9  -4   1  245.08   13.30
  -9   4  -1  238.88   13.40
   9   4   1  253.97   13.30
  -9   4  -1  237.28   13.30
   9   4   1  241.28   13.30
  10  -4   1  372.46   20.00
 -10  -4  -1  366.66   20.00
 -10  -4  -1  384.16   20.20
  10  -4   1  368.26   20.00
  10   4   1  373.56   20.00
  10   4   1  374.96   20.00
 -10   4  -1  354.16   20.20
 -10   4  -1  373.56   20.00
  11  -4   1    1.30    0.40
  11  -4   1    0.90    0.40
 -11  -4  -1    0.80    0.40
 -11  -4  -1    1.10    0.30
  11   4   1    1.00    0.30
  12  -4   1   21.80    1.70
 -12  -4  -1   23.10    1.70
  12  -4   1   23.90    1.70
 -12  -4  -1   22.70    1.60
  12   4   1   22.60    1.60
 -12   4  -1   23.10    1.80
  12   4   1   25.30    1.60
  13  -4   1  712.43   39.50
 -13  -4  -1  758.12   39.70
  13  -4   1  789.32   39.90
 -13  -4  -1  757.72   39.50
 -13   4  -1  671.13   39.70
  13   4   1  710.53   39.40
  13   4   1  744.63   39.50
  14  -4   1    0.40    0.50
  14  -4   1    1.30    0.50
 -14  -4  -1    1.10    0.40
  15  -4   1  104.49    6.20
  15  -4   1   99.89    6.20
 -15  -4  -1  108.59    6.40
 -15  -4  -1  113.29    6.10
  15   4   1  101.99    6.10
 -15   4  -1  115.79    6.20
  15   4   1  104.79    6.10
 -15   4  -1   96.69    6.40
 -16  -4  -1   59.39    4.10
 -16  -4  -1   69.69    4.00
  16  -4   1   63.59    4.10
  16  -4   1   61.89    4.00
 -16   4  -1   61.09    4.30
  16   4   1   59.09    3.90
 -16   4  -1   72.09    4.00
  16   4   1   63.29    4.00
  17  -4   1   55.89    3.60
 -17  -4  -1   51.99    4.00
  17  -4   1   53.09    3.60
 -17  -4  -1   59.99    3.50
 -17   4  -1   50.89    4.00
  17   4   1   54.29    3.60
 -18  -4  -1   32.70    2.80
  18  -4   1   36.40    2.70
 -18  -4  -1   42.80    2.60
  18  -4   1   37.70    2.80
 -18   4  -1   32.20    2.90
  18   4   1   33.70    2.60
  18   4   1   37.30    2.70
  19  -4   1    8.20    1.40
 -19  -4  -1    6.60    1.30
  19  -4   1    8.90    1.40
 -19   4  -1    6.50    1.40
  19   4   1    9.60    1.30
  19   4   1   11.30    1.50
  20  -4   1    0.60    0.60
 -20  -4  -1    0.40    0.60
  20  -4   1    0.90    0.60
  20   4   1    1.20    0.70
  21   5  -1    3.50    0.80
  20  -5  -1   13.40    1.90
  20  -5  -1   11.20    1.60
 -20  -5   1    7.50    1.40
 -20   5   1    9.30    1.60
  19  -5  -1    5.70    1.20
 -19  -5   1    6.80    0.60
  19  -5  -1    6.90    1.20
 -18  -5   1    1.10    0.30
  18  -5  -1    0.60    0.50
 -18  -5   1    0.70    0.40
  18  -5  -1    0.30    0.50
  18   5  -1    1.20    0.50
 -18   5   1    0.00    0.40
  18   5  -1    0.80    0.40
 -17  -5   1    4.90    0.90
 -17   5   1    5.40    1.10
  16  -5  -1    4.00    0.80
  16  -5  -1    4.40    0.80
  16   5  -1    6.20    0.80
 -15  -5   1    0.00    0.30
  15  -5  -1    0.70    0.50
  15  -5  -1    0.60    0.40
  15   5  -1    0.50    0.40
 -15   5   1    0.20    0.30
 -15   5   1    0.50    0.30
  14  -5  -1   58.09    3.40
 -14  -5   1   53.69    3.50
  14  -5  -1   61.69    3.50
 -14   5   1   57.69    3.60
 -14   5   1   46.40    3.40
  13  -5  -1    5.60    0.70
 -13  -5   1    5.30    0.70
 -13  -5   1    5.40    0.60
  13  -5  -1    4.60    0.70
  13   5  -1    5.00    0.60
 -13   5   1    5.60    0.60
 -13   5   1    4.80    0.80
  13   5  -1    5.70    0.70
  12  -5  -1   29.50    2.20
  12  -5  -1   39.60    2.20
  11  -5  -1   16.70    1.20
  11  -5  -1   12.50    1.20
 -11   5   1   15.60    1.40
 -10  -5   1    2.00    0.40
 -10  -5   1    1.80    0.30
  10  -5  -1    1.50    0.40
  10  -5  -1    1.80    0.30
 -10   5   1    1.70    0.40
  10   5  -1    2.10    0.40
 -10   5   1    1.50    0.30
  10   5  -1    2.00    0.40
   9  -5  -1   10.40    0.80
  -9  -5   1    9.30    0.70
  -8  -5   1   49.00    3.00
   8  -5  -1   50.19    3.00
   8  -5  -1   51.79    3.00
  -8   5   1   57.99    3.20
   8   5  -1   54.99    3.00
   8   5  -1   53.79    3.00
  -8   5   1   48.40    3.00
  -7  -5   1    1.80    0.20
   7  -5  -1    2.00    0.30
   7  -5  -1    1.80    0.30
  -7   5   1    2.60    0.40
  -7   5   1    1.30    0.30
   6  -5  -1    8.40    0.60
  -6  -5   1    6.40    0.50
   6  -5  -1    8.20    0.60
  -6   5   1    7.40    0.50
   5  -5  -1    7.00    0.50
   5  -5  -1    7.30    0.50
  -5  -5   1    6.80    0.50
  -5  -5   1    8.40    0.60
   5   5  -1    8.10    0.50
   5   5  -1    8.70    0.60
  -5   5   1    7.60    0.60
   4  -5  -1    2.60    0.30
  -4  -5   1    3.20    0.30
  -4  -5   1    2.50    0.20
   4  -5  -1    2.50    0.30
  -4   5   1    2.20    0.20
   4   5  -1    3.20    0.20
  -4   5   1    3.10    0.30
   3  -5  -1    2.90    0.20
   3  -5  -1    2.60    0.40
  -3  -5   1    2.60    0.20
  -3  -5   1    3.30    0.30
  -3   5   1    3.40    0.30
   3   5  -1    2.80    0.20
  -2  -5   1    0.10    0.10
   2  -5  -1    0.20    0.10
  -2  -5   1    0.10    0.10
   2  -5  -1    0.10    0.10
   2  -5  -1    0.10    0.10
  -2   5   1    0.20    0.10
   2   5  -1    0.10    0.10
   2   5  -1    0.10    0.10
   1  -5  -1    1.10    0.10
  -1  -5   1    1.40    0.10
  -1  -5   1    1.30    0.10
   1  -5  -1    1.10    0.10
   1   5  -1    1.40    0.10
   1   5  -1    1.30    0.10
   0  -5   1    0.10    0.10
   0  -5   1    0.00    0.10
   0  -5  -1    0.10    0.10
   0  -5   1    0.10    0.10
   0   5  -1    0.10    0.10
   0   5  -1    0.10    0.10
   1  -5   1    2.00    0.20
   1  -5   1    1.80    0.20
  -1  -5  -1    2.20    0.10
   1  -5   1    1.70    0.20
  -1   5  -1    1.70    0.20
   1   5   1    2.40    0.20
   1   5   1    2.30    0.10
   2  -5   1    1.00    0.20
  -2  -5  -1    0.90    0.10
  -2  -5  -1    1.20    0.10
   2  -5   1    0.80    0.20
  -2   5  -1    0.80    0.20
   2   5   1    1.20    0.10
   2   5   1    1.10    0.10
   3  -5   1    0.60    0.10
  -3  -5  -1    0.70    0.10
  -3  -5  -1    0.50    0.10
   3  -5   1    0.50    0.10
   3   5   1    0.70    0.10
  -3   5  -1    0.40    0.10
   3   5   1    0.60    0.10
  -4  -5  -1    1.00    0.10
   4  -5   1    1.20    0.30
   4  -5   1    1.20    0.20
  -4   5  -1    0.80    0.20
  -5  -5  -1    3.00    0.40
   5  -5   1    3.60    0.50
  -5   5  -1    2.00    0.40
   6  -5   1   18.60    1.20
   6  -5   1   18.20    1.20
  -6  -5  -1   15.80    1.10
  -6  -5  -1   19.90    1.20
   6   5   1   19.60    1.10
  -6   5  -1   15.30    1.30
   6   5   1   16.10    1.10
   7  -5   1   27.50    1.70
   7  -5   1   26.20    1.70
  -7  -5  -1   24.60    1.60
  -7   5  -1   30.40    1.80
   8  -5   1   15.20    1.10
  -9  -5  -1    5.40    0.50
  10  -5   1   28.60    1.80
 -10  -5  -1   27.40    1.90
 -10   5  -1   27.10    1.90
 -11  -5  -1    0.10    0.20
  11  -5   1    1.00    0.30
  11  -5   1    0.00    0.30
 -11  -5  -1    0.40    0.20
  11   5   1    0.40    0.30
 -11   5  -1    0.10    0.20
  11   5   1    0.40    0.20
  12  -5   1    1.70    0.40
 -12  -5  -1    1.30    0.30
 -12  -5  -1    2.90    0.60
 -12   5  -1    1.30    0.40
 -12   5  -1    2.10    0.40
 -13  -5  -1   46.00    3.30
  13  -5   1   56.99    3.80
  13  -5   1   50.99    3.20
 -14  -5  -1    0.10    0.30
  14  -5   1    0.60    0.40
 -14  -5  -1    0.30    0.20
  14  -5   1    0.70    0.40
  14   5   1    0.50    0.30
 -14   5  -1    0.50    0.20
 -14   5  -1    0.10    0.30
  14   5   1    0.90    0.40
  15  -5   1   14.60    1.40
  15  -5   1   15.00    1.40
 -15   5  -1   12.30    1.50
 -17  -5  -1    0.60    0.40
  17  -5   1    1.50    0.50
  17  -5   1    1.40    0.50
 -17   5  -1    1.10    0.40
 -18  -5  -1    3.00    0.50
 -18  -5  -1    2.00    0.60
  18  -5   1    2.50    0.60
  18  -5   1    2.40    0.60
 -18   5  -1    2.10    0.60
  19  -5   1    5.00    1.00
 -19  -5  -1    2.70    0.80
  19  -5   1    4.40    1.00
 -19  -5  -1    4.60    0.90
  19   5   1    3.50    0.80
  19   5   1    6.70    1.30
 -19   5  -1    2.70    0.90
  20  -5   1   -0.80    0.40
  20  -5   1   -0.50    0.50
  20   5   1   -0.20    0.50
  21   6  -1    2.00    0.80
 -20  -6   1    5.80    1.20
  20  -6  -1    5.40    1.20
  20  -6  -1    7.80    1.70
 -20   6   1    3.60    1.00
  19  -6  -1    1.30    0.60
 -19  -6   1    0.60    0.40
  19  -6  -1    1.50    0.60
  19   6  -1    2.60    0.60
 -19   6   1    0.80    0.60
  18  -6  -1   -0.40    0.40
 -18  -6   1   -0.10    0.30
 -18  -6   1   -0.20    0.30
  18  -6  -1    0.20    0.50
  18   6  -1   -0.20    0.30
  18   6  -1   -0.20    0.30
 -17  -6   1    0.00    0.30
 -17  -6   1    0.50    0.20
 -17   6   1    0.10    0.40
  17   6  -1    1.40    0.60
  17   6  -1    0.80    0.30
  16   6  -1    3.60    0.70
 -16   6   1    2.40    0.40
 -15  -6   1    0.30    0.20
  15  -6  -1    0.50    0.30
 -15  -6   1    0.30    0.30
  15  -6  -1    0.70    0.40
 -15   6   1    0.20    0.30
  15   6  -1    0.60    0.30
 -15   6   1    0.00    0.20
 -14  -6   1    9.40    1.00
 -14   6   1    8.20    1.00
 -13  -6   1    1.40    0.30
  13  -6  -1    1.80    0.40
  13  -6  -1    2.00    0.40
 -13   6   1    1.90    0.40
  13   6  -1    2.80    0.50
  13   6  -1    2.80    0.60
 -13   6   1    2.30    0.40
  12  -6  -1    4.90    0.70
  12  -6  -1    5.70    0.70
  12   6  -1    4.40    0.60
  11  -6  -1    3.00    0.50
  11   6  -1    3.50    0.70
 -10  -6   1    0.70    0.20
 -10  -6   1    0.70    0.20
  10   6  -1    0.60    0.20
 -10   6   1    0.80    0.20
 -10   6   1    0.60    0.30
  10   6  -1    0.90    0.20
   9  -6  -1    2.50    0.40
   9   6  -1    2.00    0.40
   9   6  -1    1.70    0.30
  -8   6   1    1.60    0.30
   7  -6  -1    1.20    0.20
   7  -6  -1    1.00    0.20
  -7  -6   1    1.00    0.20
  -7  -6   1    0.80    0.20
  -7   6   1    0.90    0.20
  -7   6   1    0.80    0.20
   7   6  -1    1.20    0.20
   7   6  -1    1.20    0.20
   6  -6  -1    0.50    0.10
   6  -6  -1    0.20    0.10
  -6  -6   1    0.20    0.10
  -6  -6   1    0.30    0.10
  -6   6   1    0.20    0.10
  -6   6   1    0.30    0.10
   6   6  -1    0.40    0.10
   6   6  -1    0.30    0.10
  -5  -6   1    0.10    0.10
   5  -6  -1    0.10    0.10
   5  -6  -1    0.10    0.10
  -5  -6   1    0.10    0.10
   5   6  -1    0.10    0.10
  -5   6   1    0.00    0.10
   5   6  -1    0.10    0.10
  -5   6   1    0.00    0.10
  -4  -6   1    2.10    0.20
   4  -6  -1    2.00    0.30
   4  -6  -1    2.00    0.20
   4   6  -1    2.00    0.20
   4   6  -1    2.10    0.20
  -4   6   1    2.20    0.30
  -3  -6   1    0.00    0.10
   3  -6  -1    0.00    0.10
  -3  -6   1    0.00    0.10
   3  -6  -1    0.00    0.10
   3   6  -1    0.00    0.10
  -3   6   1    0.00    0.10
  -3   6   1    0.00    0.10
   3   6  -1    0.10    0.10
   2  -6  -1    0.10    0.10
   2  -6  -1    0.10    0.10
  -2  -6   1    0.00    0.10
   2  -6  -1    0.00    0.10
  -2  -6   1    0.10    0.10
   2   6  -1    0.10    0.10
   2   6  -1    0.00    0.10
  -2   6   1    0.10    0.10
   1  -6  -1    0.30    0.10
   1  -6  -1    0.20    0.10
  -1  -6   1    0.20    0.10
  -1  -6   1    0.30    0.10
   1  -6  -1    0.30    0.10
   1   6  -1    0.20    0.10
   0  -6   1    0.00    0.10
   0  -6   1    0.00    0.10
   0  -6   1    0.00    0.10
   0  -6  -1    0.00    0.10
   0  -6  -1    0.00    0.10
   0   6  -1    0.00    0.10
   0   6  -1    0.00    0.10
   0   6   1    0.00    0.10
   1  -6   1    0.10    0.10
   1  -6   1    0.10    0.10
   1  -6   1    0.10    0.10
  -1  -6  -1    0.20    0.10
   1   6   1    0.20    0.10
  -1   6  -1    0.10    0.10
   1   6   1    0.10    0.10
   2  -6   1    0.20    0.10
   2  -6   1    0.30    0.10
  -2  -6  -1    0.10    0.10
  -2  -6  -1    0.10    0.10
  -2   6  -1    0.00    0.10
   2   6   1    0.10    0.10
   2   6   1    0.10    0.10
  -3  -6  -1    0.30    0.10
   3  -6   1    0.30    0.10
  -3  -6  -1    0.40    0.10
   3  -6   1    0.30    0.10
   3   6   1    0.30    0.10
   3   6   1    0.40    0.10
  -3   6  -1    0.20    0.10
  -4  -6  -1    1.60    0.30
   4   6   1    1.40    0.30
   4   6   1    2.10    0.20
   5  -6   1    0.20    0.20
   5  -6   1    0.10    0.20
  -5  -6  -1    0.30    0.10
  -5  -6  -1    0.00    0.20
  -5   6  -1    0.00    0.20
   5   6   1    0.40    0.10
   5   6   1    0.30    0.20
  -6  -6  -1    3.50    0.40
  -6  -6  -1    4.70    0.60
   6  -6   1    3.80    0.50
   6  -6   1    3.90    0.50
  -6   6  -1    3.20    0.40
   6   6   1    5.00    0.40
   6   6   1    5.00    0.40
  -7  -6  -1   13.70    0.90
   7  -6   1   12.50    0.90
   7  -6   1   11.40    0.90
  -7  -6  -1   11.10    0.80
  -7   6  -1   10.90    0.90
   7   6   1   12.50    0.80
  -8  -6  -1    0.30    0.10
  -8  -6  -1    0.30    0.10
   8  -6   1    0.70    0.20
   8   6   1    0.50    0.20
  -8   6  -1    0.40    0.20
  -8   6  -1    0.30    0.20
   8   6   1    0.40    0.10
   9  -6   1    6.30    0.70
   9  -6   1    7.10    0.70
  -9  -6  -1    5.20    0.60
  -9  -6  -1    5.20    0.50
   9   6   1    5.40    0.60
  -9   6  -1    6.60    0.80
  -9   6  -1    5.50    0.60
   9   6   1    5.30    0.50
 -10  -6  -1    0.30    0.20
 -10  -6  -1    0.50    0.20
  10  -6   1    0.60    0.20
 -10   6  -1    0.20    0.20
  10   6   1    0.80    0.20
  11  -6   1    0.80    0.30
 -11  -6  -1    0.40    0.30
  11  -6   1    0.90    0.30
 -11  -6  -1    0.60    0.20
 -11   6  -1    0.40    0.20
 -11   6  -1    0.20    0.30
  12  -6   1    0.70    0.30
  12  -6   1    0.90    0.30
 -12  -6  -1    0.10    0.30
 -12  -6  -1    0.10    0.10
 -12   6  -1    0.30    0.30
  12   6   1    0.40    0.20
 -12   6  -1    0.40    0.20
  12   6   1    0.40    0.30
  13  -6   1    4.90    0.80
 -13  -6  -1    5.00    0.60
  13  -6   1    5.70    0.80
 -13  -6  -1    6.40    0.90
 -13   6  -1    5.00    0.60
 -13   6  -1    5.00    0.90
  14  -6   1    4.30    0.90
  14  -6   1    4.40    0.90
 -14  -6  -1    3.90    0.80
 -14  -6  -1    4.40    0.60
  14   6   1    3.90    0.70
 -14   6  -1    5.60    0.70
 -14   6  -1    2.90    0.70
  14   6   1    4.00    0.70
 -15  -6  -1   22.40    1.90
  15  -6   1   19.20    1.70
 -15  -6  -1   19.70    1.80
  15  -6   1   18.80    1.80
 -15   6  -1   19.50    1.90
  15   6   1   25.30    1.70
 -15   6  -1   21.80    1.70
  15   6   1   21.40    1.60
  16  -6   1    1.00    0.40
  16  -6   1   -0.20    0.30
 -16  -6  -1   -0.30    0.20
  16   6   1    0.50    0.40
 -16   6  -1    0.10    0.40
  16   6   1    0.60    0.30
  17  -6   1    2.30    0.60
 -17  -6  -1    3.00    0.50
  18  -6   1    2.40    0.60
 -18  -6  -1    1.90    0.50
 -18  -6  -1    1.60    0.60
  18  -6   1    2.20    0.70
  18   6   1    3.20    0.70
  18   6   1    2.50    0.60
 -18   6  -1    1.60    0.60
 -19  -6  -1    1.60    0.60
 -19  -6  -1    3.40    0.70
  19  -6   1    3.10    0.90
  19   6   1    2.80    0.80
 -19   6  -1    1.50    0.70
  19   6   1    2.50    0.80
  20  -6   1   -0.40    0.40
  21  -7  -1   -0.30    0.60
  21  -7  -1    0.50    0.60
  21   7  -1   -0.30    0.50
  21   7  -1    0.20    0.70
 -20  -7   1   12.80    1.60
  20  -7  -1   17.60    2.50
  20  -7  -1   11.80    2.10
  20   7  -1   15.00    1.60
  19  -7  -1    3.80    0.90
  19  -7  -1    3.80    0.80
 -19  -7   1    2.60    0.60
  19   7  -1    4.50    0.80
  19   7  -1    5.00    1.00
 -19   7   1    2.20    0.70
  18  -7  -1    9.20    1.30
 -18  -7   1    9.80    1.20
  18  -7  -1    7.50    1.20
 -18  -7   1   11.40    1.00
  18   7  -1   10.10    1.20
  18   7  -1    9.90    1.20
 -17  -7   1    3.00    0.60
 -17  -7   1    3.80    0.70
 -17   7   1    2.70    0.70
  17   7  -1    3.90    0.80
  17   7  -1    4.50    0.80
  16  -7  -1   35.50    2.60
  16  -7  -1   36.90    2.60
 -16  -7   1   36.60    2.80
 -16  -7   1   40.10    2.50
 -16   7   1   34.50    2.90
  16   7  -1   37.80    2.50
  16   7  -1   36.60    2.50
  15  -7  -1    6.40    0.90
 -15  -7   1    6.50    0.70
 -15  -7   1    5.80    0.90
  15  -7  -1    5.70    0.90
  15   7  -1    5.40    0.80
  15   7  -1    6.80    0.90
 -15   7   1    6.10    1.00
 -15   7   1    7.70    0.80
 -14  -7   1   75.59    4.50
  14  -7  -1   67.99    4.30
 -14  -7   1   74.89    4.30
  14  -7  -1   70.19    4.40
 -14   7   1   73.29    4.60
 -14   7   1   79.09    4.40
  14   7  -1   71.79    4.30
  14   7  -1   70.59    4.30
  13  -7  -1   -0.20    0.20
  13  -7  -1    0.40    0.30
 -13  -7   1   -0.10    0.20
 -13  -7   1    0.30    0.20
 -13   7   1    0.40    0.10
 -13   7   1    0.20    0.20
  13   7  -1    0.10    0.30
  13   7  -1    0.20    0.20
  12  -7  -1   26.30    1.80
  12  -7  -1   26.30    1.80
 -12  -7   1   25.60    1.70
 -12  -7   1   25.80    1.80
 -12   7   1   26.20    1.70
  12   7  -1   24.70    1.70
  12   7  -1   26.60    1.70
 -12   7   1   25.90    1.90
  11  -7  -1    0.30    0.30
  11  -7  -1    0.90    0.30
 -11  -7   1    0.30    0.20
 -11  -7   1    0.40    0.20
  11   7  -1    0.30    0.20
 -11   7   1    0.20    0.20
 -11   7   1    0.70    0.30
  11   7  -1    0.40    0.20
 -10  -7   1   19.60    1.30
  10  -7  -1   19.00    1.30
 -10  -7   1   18.70    1.20
  10  -7  -1   18.10    1.30
 -10   7   1   18.90    1.30
  10   7  -1   18.30    1.20
 -10   7   1   18.00    1.40
  10   7  -1   18.20    1.20
  -9  -7   1   15.60    1.10
   9  -7  -1   16.50    1.10
   9  -7  -1   15.70    1.20
  -9  -7   1   17.70    1.20
   9   7  -1   16.50    1.10
  -9   7   1   15.70    1.10
  -9   7   1   17.90    1.30
   9   7  -1   15.90    1.10
  -8  -7   1  128.69    7.30
   8  -7  -1  128.69    7.30
   8  -7  -1  132.49    7.30
  -8   7   1  144.19    7.60
  -8   7   1  124.59    7.30
   8   7  -1  135.19    7.30
   8   7  -1  137.69    7.30
   7  -7  -1    5.00    0.40
   7  -7  -1    4.80    0.40
  -7  -7   1    4.90    0.50
  -7  -7   1    4.40    0.40
  -7   7   1    4.00    0.40
   7   7  -1    4.90    0.40
   7   7  -1    4.60    0.40
  -7   7   1    5.30    0.50
   6  -7  -1   13.50    0.90
  -6  -7   1   12.50    0.90
   6  -7  -1   13.30    0.90
  -6  -7   1   12.60    0.90
   6   7  -1   13.40    0.80
  -6   7   1   13.20    0.90
   6   7  -1   13.50    0.80
  -6   7   1   10.80    0.80
  -5  -7   1    1.90    0.20
  -5  -7   1    2.10    0.20
   5  -7  -1    2.30    0.30
   5  -7  -1    2.20    0.30
  -5   7   1    1.50    0.20
  -5   7   1    2.20    0.30
   5   7  -1    1.80    0.30
   5   7  -1    2.00    0.20
   4  -7  -1    0.20    0.10
  -4  -7   1    0.00    0.10
   4  -7  -1    0.30    0.10
  -4  -7   1    0.10    0.10
   4   7  -1    0.10    0.10
  -4   7   1    0.20    0.10
  -4   7   1    0.10    0.10
   4   7  -1    0.10    0.10
  -3  -7   1    3.60    0.30
  -3  -7   1    4.00    0.30
   3  -7  -1    3.70    0.40
   3  -7  -1    3.90    0.30
   3   7  -1    3.30    0.30
   3   7  -1    3.80    0.30
  -3   7   1    4.20    0.30
   2  -7  -1    0.30    0.10
   2  -7  -1    0.70    0.10
   2  -7  -1    0.30    0.10
  -2  -7   1    0.40    0.10
  -2  -7   1    0.50    0.10
  -2   7   1    0.50    0.10
   2   7  -1    0.50    0.10
   2   7  -1    0.40    0.10
  -1  -7   1    0.20    0.10
   1  -7  -1    0.10    0.10
   1  -7  -1    0.10    0.10
   1  -7  -1    0.10    0.10
   1   7  -1    0.20    0.10
   1   7  -1    0.10    0.10
   0  -7   1    0.30    0.10
   0  -7   1    0.40    0.10
   0  -7  -1    0.40    0.10
   0  -7  -1    0.50    0.10
   0   7  -1    0.50    0.10
   0   7  -1    0.30    0.10
   0   7  -1    0.50    0.10
   0   7   1    0.60    0.10
  -1  -7  -1    1.60    0.10
   1  -7   1    1.20    0.20
   1  -7   1    1.50    0.10
   1  -7   1    1.30    0.20
  -1   7  -1    1.40    0.20
   1   7   1    1.70    0.10
  -1   7  -1    1.30    0.20
   2  -7   1    2.20    0.30
  -2  -7  -1    2.60    0.20
  -2  -7  -1    3.30    0.20
   2   7   1    3.10    0.20
   2   7   1    2.60    0.20
  -3  -7  -1    0.50    0.10
   3  -7   1    0.50    0.10
   3  -7   1    0.30    0.10
   3   7   1    0.60    0.10
  -3   7  -1    0.30    0.10
   3   7   1    0.40    0.10
   4  -7   1    3.20    0.40
   4  -7   1    3.20    0.40
  -4  -7  -1    4.10    0.30
   4   7   1    3.50    0.30
   4   7   1    3.20    0.30
  -4   7  -1    2.50    0.30
   5  -7   1    4.10    0.50
   5  -7   1    4.60    0.50
  -5  -7  -1    5.40    0.50
  -5  -7  -1    4.30    0.40
   5   7   1    4.60    0.40
   5   7   1    4.80    0.40
  -5   7  -1    4.10    0.40
   6  -7   1    7.60    0.70
   6  -7   1    6.80    0.60
  -6  -7  -1    6.70    0.50
  -6  -7  -1    7.00    0.60
   6   7   1    7.70    0.60
  -6   7  -1    6.60    0.60
   6   7   1    7.60    0.50
   7  -7   1    0.30    0.10
  -7  -7  -1    0.20    0.10
  -7   7  -1    0.10    0.20
   7   7   1    0.40    0.10
  -7   7  -1    0.30    0.10
   7   7   1    0.20    0.10
  -8  -7  -1    0.30    0.10
   8  -7   1    0.80    0.20
   8  -7   1    0.50    0.20
  -8  -7  -1    0.10    0.10
  -8   7  -1    0.40    0.20
   8   7   1    0.40    0.20
  -8   7  -1    0.30    0.10
   8   7   1    0.40    0.20
   9  -7   1    1.20    0.30
  -9  -7  -1    1.60    0.30
   9  -7   1    2.40    0.40
  -9  -7  -1    1.30    0.30
  -9   7  -1    1.50    0.30
  -9   7  -1    1.20    0.30
 -10  -7  -1   23.60    1.70
  10   7   1   20.80    1.50
  10   7   1   27.20    1.60
 -11  -7  -1   13.80    1.20
  11  -7   1   11.60    1.10
  11  -7   1   10.80    1.00
 -11   7  -1   10.60    1.10
 -11   7  -1   11.80    1.00
  12  -7   1   10.10    1.00
  12  -7   1   10.30    1.00
 -12  -7  -1   10.80    0.90
 -12  -7  -1   10.70    1.00
 -12   7  -1    8.70    1.10
  12   7   1   10.70    1.00
 -12   7  -1   11.30    0.90
  12   7   1   10.30    0.90
 -13  -7  -1    4.00    0.70
 -13  -7  -1    3.90    0.50
  13  -7   1    4.40    0.70
  13  -7   1    4.00    0.80
  13   7   1    4.20    0.60
  13   7   1    4.10    0.70
 -13   7  -1    4.00    0.60
 -14  -7  -1    0.60    0.30
  14  -7   1    1.40    0.50
  14  -7   1    1.10    0.50
 -14  -7  -1    0.10    0.30
 -14   7  -1    0.20    0.40
 -14   7  -1    1.20    0.30
  14   7   1    0.50    0.30
  14   7   1    0.60    0.40
 -15  -7  -1    1.80    0.50
  15  -7   1    2.10    0.50
 -15  -7  -1    1.60    0.50
  15  -7   1    1.30    0.50
 -15   7  -1    1.80    0.40
 -15   7  -1    1.30    0.50
 -16  -7  -1    0.40    0.40
 -16  -7  -1    1.20    0.40
  16  -7   1    0.90    0.50
  16  -7   1    0.70    0.40
 -16   7  -1    0.40    0.40
  16   7   1    0.60    0.40
  16   7   1    0.90    0.50
 -16   7  -1    0.70    0.30
 -17  -7  -1    1.10    0.40
  17  -7   1    1.10    0.50
 -17  -7  -1    0.90    0.40
  17  -7   1    1.30    0.50
 -17   7  -1    0.30    0.40
  17   7   1    1.50    0.50
  18  -7   1    1.60    0.60
  18  -7   1    1.30    0.60
 -18  -7  -1    2.70    0.50
 -18  -7  -1    0.80    0.40
  18   7   1    1.70    0.60
  18   7   1    1.90    0.50
  19  -7   1   15.30    1.80
 -19  -7  -1   12.80    1.70
  19  -7   1   12.80    1.70
 -19   7  -1   10.50    1.80
  19   7   1   14.90    1.60
  19   7   1   15.00    1.60
  20  -7   1    1.90    0.80
  20  -7   1    2.90    0.80
  20   7   1    1.70    0.70
  21  -8  -1   -0.10    0.50
  21  -8  -1    1.00    0.70
  21   8  -1   -1.00    0.60
 -20   8   1   -0.40    0.50
  20   8  -1    0.20    0.50
  19  -8  -1   -0.30    0.50
  19  -8  -1    0.00    0.50
  19   8  -1    0.20    0.40
  19   8  -1    0.20    0.40
 -18  -8   1    1.60    0.50
  18  -8  -1    1.40    0.50
  18  -8  -1    2.10    0.60
 -18  -8   1    1.10    0.40
 -18   8   1    0.60    0.50
  18   8  -1    2.30    0.50
  18   8  -1    1.30    0.40
 -17  -8   1    0.10    0.30
  17  -8  -1   -0.20    0.50
 -17  -8   1    0.60    0.40
 -17   8   1   -0.20    0.30
  17   8  -1    0.00    0.30
  17   8  -1    0.60    0.40
  16  -8  -1    5.00    1.00
  16   8  -1    4.00    0.80
  16   8  -1    5.50    0.90
  15  -8  -1    0.30    0.40
 -15  -8   1   -0.10    0.30
  15  -8  -1    0.20    0.40
 -15  -8   1    0.30    0.20
 -15   8   1    0.70    0.20
 -15   8   1    0.20    0.30
  15   8  -1    0.80    0.40
  15   8  -1    0.20    0.30
 -14  -8   1    6.70    0.90
  14  -8  -1   10.40    1.00
  14  -8  -1    8.30    1.00
 -14   8   1    7.20    1.00
  14   8  -1    9.50    0.90
  13  -8  -1    0.10    0.30
 -13  -8   1   -0.20    0.20
  13  -8  -1   -0.10    0.30
 -13  -8   1   -0.10    0.10
 -13   8   1   -0.20    0.20
  13   8  -1   -0.10    0.20
 -13   8   1   -0.10    0.10
 -12  -8   1    3.30    0.70
 -12  -8   1    2.60    0.40
 -12   8   1    3.10    0.70
 -12   8   1    2.10    0.40
  11  -8  -1    0.40    0.20
  11  -8  -1    0.50    0.20
 -11  -8   1    0.10    0.20
 -11   8   1    0.20    0.20
  11   8  -1    0.30    0.20
  11   8  -1    0.30    0.20
  10  -8  -1    3.90    0.50
  10  -8  -1    3.00    0.50
 -10  -8   1    2.10    0.50
  10   8  -1    3.10    0.40
  10   8  -1    3.50    0.40
 -10   8   1    3.00    0.60
  -9  -8   1    5.80    0.70
  -9  -8   1    4.40    0.50
   9   8  -1    5.50    0.60
   9   8  -1    6.00    0.60
  -8  -8   1    0.30    0.10
  -8   8   1    0.20    0.10
   7  -8  -1    0.70    0.20
   7  -8  -1    0.80    0.20
  -7  -8   1    0.60    0.20
  -7  -8   1    0.80    0.20
   7   8  -1    0.70    0.20
   7   8  -1    0.60    0.10
  -7   8   1    0.60    0.20
  -7   8   1    1.00    0.20
   6  -8  -1    0.60    0.20
   6  -8  -1    0.60    0.20
  -6   8   1    0.40    0.10
  -5  -8   1    1.80    0.30
   5   8  -1    2.20    0.40
   4  -8  -1    3.80    0.40
  -4  -8   1    3.60    0.30
   4  -8  -1    3.50    0.60
  -4  -8   1    3.80    0.30
   4   8  -1    4.30    0.30
  -4   8   1    2.90    0.30
   3  -8  -1    0.20    0.10
  -3  -8   1    0.20    0.10
  -3  -8   1    0.20    0.10
   3  -8  -1    0.20    0.10
   3   8  -1    0.20    0.10
  -3   8   1    0.30    0.10
   3   8  -1    0.30    0.10
   2  -8  -1    0.40    0.10
  -2  -8   1    0.30    0.10
   2  -8  -1    0.20    0.10
   2  -8  -1    0.20    0.10
  -2  -8   1    0.20    0.10
   2   8  -1    0.30    0.10
  -2   8   1    0.20    0.10
   2   8  -1    0.20    0.10
  -1  -8   1    0.70    0.10
  -1  -8   1    0.70    0.10
  -1  -8   1    0.70    0.10
   1  -8  -1    0.60    0.10
   1  -8  -1    0.70    0.10
  -1   8   1    0.70    0.10
   1   8  -1    0.60    0.10
   1   8  -1    0.50    0.10
   0  -8   1    0.40    0.10
   0  -8  -1    0.40    0.10
   0  -8   1    0.30    0.10
   0  -8  -1    0.30    0.10
   0  -8   1    0.20    0.10
   0   8   1    0.30    0.10
   0   8  -1    0.40    0.10
   0   8  -1    0.30    0.10
   0   8  -1    0.30    0.10
   1  -8   1    0.30    0.10
   1  -8   1    0.50    0.10
  -1   8  -1    0.50    0.10
   1   8   1    0.40    0.10
   1   8   1    0.50    0.10
  -1   8  -1    0.50    0.20
   2  -8   1    0.10    0.10
  -2  -8  -1    0.30    0.10
   2  -8   1    0.30    0.10
   2  -8   1    0.20    0.10
   2   8   1    0.30    0.10
  -2   8  -1    0.20    0.10
   2   8   1    0.40    0.10
   3  -8   1    1.60    0.30
   3  -8   1    1.60    0.30
  -3  -8  -1    2.00    0.20
  -3  -8  -1    1.60    0.20
   3   8   1    1.60    0.20
   3   8   1    1.80    0.20
   4  -8   1    6.50    0.50
   4  -8   1    6.10    0.60
  -4  -8  -1    6.80    0.50
  -4  -8  -1    6.00    0.40
   4   8   1    6.60    0.40
  -4   8  -1    5.50    0.50
   4   8   1    6.40    0.40
   5  -8   1    0.20    0.10
  -5  -8  -1    0.10    0.10
   5  -8   1    0.20    0.10
  -5  -8  -1    0.10    0.10
   5   8   1    0.10    0.10
   5   8   1    0.30    0.10
  -5   8  -1    0.10    0.10
  -6  -8  -1    3.20    0.40
   6  -8   1    3.30    0.40
  -6  -8  -1    2.60    0.30
   6  -8   1    2.90    0.40
   6   8   1    3.50    0.30
   6   8   1    3.30    0.30
  -6   8  -1    2.70    0.30
   7  -8   1    1.10    0.20
  -7  -8  -1    1.00    0.20
  -7  -8  -1    0.90    0.20
   7   8   1    1.10    0.20
   7   8   1    1.10    0.20
  -8  -8  -1    0.60    0.20
   8  -8   1    0.80    0.20
  -8  -8  -1    0.60    0.20
   8   8   1    0.50    0.20
  -8   8  -1    0.50    0.20
  -8   8  -1    0.70    0.20
   8   8   1    0.70    0.20
  -9  -8  -1    2.10    0.30
   9  -8   1    1.60    0.40
   9  -8   1    1.50    0.30
  -9  -8  -1    1.90    0.30
  -9   8  -1    1.50    0.30
  -9   8  -1    1.80    0.30
   9   8   1    2.50    0.40
   9   8   1    2.90    0.50
 -10  -8  -1    4.00    0.70
  10   8   1    5.30    0.60
 -11  -8  -1    1.60    0.30
 -11  -8  -1    1.20    0.30
  11  -8   1    1.50    0.40
 -11   8  -1    0.80    0.30
 -12  -8  -1    0.80    0.30
 -12  -8  -1    0.90    0.20
  12  -8   1    1.20    0.40
  12  -8   1    0.80    0.30
  12   8   1    1.00    0.30
 -12   8  -1    1.00    0.30
 -12   8  -1    0.60    0.30
  12   8   1    1.40    0.30
  13  -8   1    0.40    0.40
 -13  -8  -1   -0.20    0.20
 -13  -8  -1   -0.10    0.10
  13  -8   1    0.00    0.30
 -13   8  -1    0.00    0.20
  13   8   1   -0.10    0.20
 -13   8  -1    0.00    0.30
  13   8   1    0.20    0.30
 -14  -8  -1    3.60    0.60
 -14  -8  -1    2.90    0.60
 -14   8  -1    2.30    0.60
  14   8   1    4.40    0.90
  14   8   1    5.30    0.80
 -15  -8  -1    0.50    0.30
  15  -8   1    1.00    0.40
  15  -8   1    1.00    0.40
 -15  -8  -1    0.70    0.30
  15   8   1    1.20    0.40
 -15   8  -1    0.90    0.30
  15   8   1    1.00    0.30
 -15   8  -1    0.90    0.40
  16  -8   1   -0.40    0.30
 -16  -8  -1   -0.30    0.20
 -16  -8  -1   -0.30    0.30
  16  -8   1   -0.20    0.30
  16   8   1   -0.30    0.30
 -16   8  -1   -0.20    0.20
 -16   8  -1   -0.40    0.30
  16   8   1   -0.10    0.30
 -17  -8  -1    0.70    0.40
  17  -8   1    2.50    0.60
  17  -8   1    1.80    0.50
 -17  -8  -1    1.30    0.40
  17   8   1    1.10    0.50
 -17   8  -1    0.50    0.50
  18  -8   1    2.80    0.70
  18  -8   1    2.10    0.60
 -18  -8  -1    0.80    0.50
 -18  -8  -1    1.60    0.40
  18   8   1    2.70    0.70
 -18   8  -1    0.70    0.50
  18   8   1    2.20    0.60
  19  -8   1    9.90    1.60
  20  -8   1   -0.20    0.40
  20   8   1   -0.70    0.50
  21  -9  -1   -0.40    0.50
  21   9  -1   -0.20    0.70
  21   9  -1   -0.40    0.50
  20  -9  -1    1.60    1.00
 -20  -9   1    0.70    0.40
  20   9  -1    1.70    0.60
  20   9  -1    1.60    0.90
  19  -9  -1    0.70    0.50
  19  -9  -1    0.70    0.60
 -19  -9   1    0.00    0.40
  19   9  -1    1.10    0.50
  19   9  -1    0.50    0.60
 -18  -9   1   16.40    1.40
 -18  -9   1   14.10    1.50
  18  -9  -1   15.00    1.50
  18  -9  -1   14.50    1.50
  18   9  -1   14.80    1.50
 -18   9   1   12.50    1.60
  18   9  -1   15.00    1.40
  17  -9  -1    3.00    0.90
 -17  -9   1    1.60    0.50
  17  -9  -1    1.70    0.60
 -17  -9   1    0.80    0.40
  17   9  -1    1.90    0.60
  17   9  -1    1.20    0.50
 -17   9   1    1.60    0.60
  16  -9  -1   14.00    1.50
  16  -9  -1   14.50    1.50
  16   9  -1   16.50    1.40
 -16   9   1   14.30    1.30
 -16   9   1   14.20    2.20
  16   9  -1   16.20    1.40
 -15  -9   1   -0.20    0.20
  15  -9  -1    0.60    0.40
  15  -9  -1    0.50    0.40
 -15   9   1   -0.30    0.20
  15   9  -1    0.00    0.30
  15   9  -1   -0.30    0.30
 -14  -9   1   25.50    1.80
 -14  -9   1   24.70    1.90
  14  -9  -1   28.90    2.00
 -14   9   1   28.30    2.10
  14   9  -1   25.60    1.80
  14   9  -1   24.30    1.80
 -14   9   1   28.50    1.90
 -13  -9   1    0.50    0.20
  13  -9  -1    1.50    0.60
  13  -9  -1    1.00    0.40
 -13   9   1    0.90    0.30
 -13   9   1    0.80    0.40
  13   9  -1    0.80    0.50
  13   9  -1    0.30    0.30
 -12  -9   1   16.50    1.40
  12  -9  -1   17.00    1.30
  12  -9  -1   17.30    1.40
 -12  -9   1   16.70    1.20
  12   9  -1   16.30    1.20
 -12   9   1   16.80    1.30
 -12   9   1   16.20    1.40
  12   9  -1   16.90    1.30
 -11  -9   1   14.40    1.20
  11  -9  -1   16.70    1.30
 -11  -9   1   15.20    1.20
  11  -9  -1   17.70    1.20
 -11   9   1   17.40    1.30
  11   9  -1   14.20    1.10
 -11   9   1   16.50    1.20
  11   9  -1   14.50    1.10
 -10  -9   1   12.80    1.00
  10  -9  -1   12.60    1.10
 -10  -9   1   11.50    0.90
  10  -9  -1   11.30    1.00
 -10   9   1   12.40    1.10
  10   9  -1   11.70    0.90
 -10   9   1   11.20    0.90
  10   9  -1   11.60    0.90
   9  -9  -1   11.10    1.00
  -9  -9   1   10.10    0.80
  -9  -9   1   11.10    0.90
   9  -9  -1   11.00    0.90
   9   9  -1   10.10    0.80
  -9   9   1   11.50    1.10
   9   9  -1    9.40    0.80
  -9   9   1    9.50    0.80
   8  -9  -1   51.39    2.90
  -8  -9   1   55.69    3.00
  -8  -9   1   48.60    2.90
   8  -9  -1   50.39    3.00
  -8   9   1   46.10    2.90
   8   9  -1   49.99    2.90
   8   9  -1   51.99    2.90
  -7  -9   1    0.70    0.20
  -7  -9   1    0.50    0.10
   7  -9  -1    0.50    0.20
   7  -9  -1    0.30    0.20
   7   9  -1    0.30    0.10
   7   9  -1    0.40    0.10
  -7   9   1    0.40    0.10
  -7   9   1    0.30    0.20
   6  -9  -1   41.30    2.50
  -6  -9   1   41.20    2.50
  -6  -9   1   45.20    2.50
   6  -9  -1   42.90    2.50
   6   9  -1   46.70    2.50
   6   9  -1   43.60    2.50
  -6   9   1   42.50    2.50
   5  -9  -1    0.70    0.20
   5  -9  -1    0.40    0.20
  -5   9   1    0.30    0.20
   4  -9  -1    2.40    0.30
  -4  -9   1    2.10    0.20
   4  -9  -1    2.10    0.30
   4   9  -1    2.10    0.20
   4   9  -1    2.20    0.20
  -4   9   1    1.60    0.30
  -3  -9   1   35.70    2.10
   3  -9  -1   37.70    2.20
  -3  -9   1   40.70    2.10
  -3   9   1   41.40    2.20
   3   9  -1   38.90    2.10
   3   9  -1   37.90    2.20
   2  -9  -1    3.60    0.30
  -2  -9   1    3.10    0.30
   2  -9  -1    2.70    0.20
  -2  -9   1    3.30    0.20
   2   9  -1    3.30    0.20
   2   9  -1    3.30    0.30
  -2   9   1    3.30    0.20
   1  -9  -1    0.00    0.10
  -1  -9   1    0.10    0.10
   1  -9  -1    0.00    0.10
  -1  -9   1    0.00    0.10
  -1  -9   1    0.10    0.10
   1   9  -1    0.20    0.10
  -1   9   1    0.10    0.10
   1   9  -1    0.00    0.10
   0  -9   1    5.10    0.40
   0  -9   1    5.60    0.40
   0  -9   1    5.40    0.40
   0  -9  -1    5.40    0.40
   0  -9  -1    6.10    0.40
   0   9  -1    5.60    0.40
   0   9   1    6.20    0.30
   0   9  -1    5.60    0.40
   0   9   1    5.90    0.50
   0   9  -1    5.90    0.40
   1  -9   1   11.00    0.70
   1  -9   1   10.80    0.80
   1  -9   1    9.30    0.80
  -1  -9  -1   11.70    0.70
  -1   9  -1   10.50    0.70
   1   9   1   12.30    0.70
  -1   9  -1   11.10    0.70
   1   9   1   12.70    0.70
   2  -9   1   14.20    1.00
   2  -9   1   14.00    1.10
  -2  -9  -1   17.40    0.90
   2  -9   1   17.00    1.00
   2   9   1   18.70    1.00
   3  -9   1    0.30    0.20
  -3  -9  -1    0.80    0.20
  -3  -9  -1    0.40    0.10
   3   9   1    0.50    0.10
  -3   9  -1    0.40    0.20
   3   9   1    0.60    0.10
   4  -9   1   18.70    1.20
  -4  -9  -1   16.50    1.10
   4  -9   1   19.40    1.20
   4   9   1   18.90    1.10
  -4   9  -1   15.80    1.20
   4   9   1   18.20    1.10
   5  -9   1   11.70    0.90
  -5  -9  -1   10.70    0.70
   5  -9   1   10.50    0.90
  -5  -9  -1   12.80    0.80
   5   9   1   10.80    0.70
  -5   9  -1   10.10    0.90
   5   9   1   11.10    0.70
   6  -9   1    1.00    0.20
  -6  -9  -1    0.90    0.20
   6  -9   1    0.70    0.20
  -6  -9  -1    0.70    0.10
  -6   9  -1    0.50    0.20
   6   9   1    0.70    0.20
   6   9   1    0.70    0.20
  -7  -9  -1    4.80    0.50
   7  -9   1    5.40    0.50
  -7  -9  -1    4.30    0.40
   7  -9   1    4.50    0.50
   7   9   1    4.20    0.40
   7   9   1    4.30    0.40
  -7   9  -1    3.80    0.50
  -7   9  -1    4.40    0.60
   8  -9   1   18.20    1.30
  -8  -9  -1   16.70    1.10
  -8  -9  -1   18.30    1.20
   8  -9   1   16.90    1.50
  -8   9  -1   15.20    1.30
   8   9   1   18.00    1.20
   8   9   1   17.60    1.10
  -8   9  -1   15.40    1.20
   9  -9   1    0.60    0.40
  -9  -9  -1    0.30    0.10
  -9  -9  -1    0.30    0.20
   9   9   1    0.30    0.20
  -9   9  -1    0.00    0.20
   9   9   1    0.60    0.40
  -9   9  -1    0.30    0.20
 -10  -9  -1    0.20    0.40
 -10  -9  -1    0.50    0.30
 -10   9  -1    0.40    0.50
 -10   9  -1    0.50    0.30
  10   9   1    0.50    0.40
  10   9   1    0.40    0.30
 -11  -9  -1    8.30    0.70
 -11  -9  -1    9.00    0.90
  11  -9   1    7.80    0.90
  11  -9   1    7.90    0.90
  11   9   1    7.50    0.70
  11   9   1    8.40    0.80
 -11   9  -1    6.20    0.90
 -11   9  -1    8.60    0.70
 -12  -9  -1    6.30    0.80
  12  -9   1    6.80    0.80
  12  -9   1    6.20    0.80
 -12  -9  -1    6.50    0.60
 -12   9  -1    6.40    0.70
  12   9   1    6.40    0.70
 -12   9  -1    6.00    0.90
  12   9   1    6.40    0.70
  13  -9   1    4.90    0.90
 -13  -9  -1    4.90    0.60
  13  -9   1    5.50    0.80
 -13  -9  -1    5.60    0.80
 -13   9  -1    5.30    0.90
  13   9   1    5.60    0.70
  13   9   1    5.10    0.70
 -14  -9  -1   37.60    2.70
  14  -9   1   40.00    2.80
  14  -9   1   37.20    2.70
 -14  -9  -1   39.80    2.50
  14   9   1   38.70    2.60
  14   9   1   36.00    2.50
 -14   9  -1   42.30    2.60
 -14   9  -1   35.40    2.90
 -15  -9  -1    6.20    1.00
 -15  -9  -1    5.50    0.70
  15  -9   1    8.00    1.00
  15  -9   1    7.90    1.00
  15   9   1    6.00    0.80
 -15   9  -1    7.20    0.80
  15   9   1    5.80    0.90
 -16  -9  -1    1.00    0.40
 -16  -9  -1    0.90    0.30
  16  -9   1    0.60    0.50
  16  -9   1    1.60    0.60
 -16   9  -1    0.70    0.50
  16   9   1    0.80    0.40
  16   9   1    0.70    0.40
 -17  -9  -1   13.40    1.20
  17  -9   1   13.60    1.40
  17  -9   1   13.20    1.40
 -17  -9  -1   12.40    1.40
  17   9   1   10.80    1.30
 -18  -9  -1   11.10    1.50
  18  -9   1   13.00    1.50
 -18  -9  -1   13.80    1.30
  18  -9   1   12.20    1.60
  18   9   1   13.60    1.40
  18   9   1   13.90    1.50
  19  -9   1   50.69    3.70
  20  -9   1    0.10    0.60
  20  -9   1    0.70    0.70
  20   9   1   -0.70    0.50
  20   9   1    0.30    0.60
  21  10  -1    0.80    0.50
  20 -10  -1    1.10    0.70
  20 -10  -1    0.40    0.60
 -20 -10   1    0.00    0.40
  20  10  -1   -0.30    0.40
  20  10  -1    0.30    0.60
  19 -10  -1    7.00    1.20
 -19 -10   1    5.00    1.00
  19  10  -1    3.90    0.70
  19  10  -1    4.60    0.90
  18 -10  -1    5.90    1.10
 -18 -10   1    4.70    1.00
  18 -10  -1    5.70    1.00
 -18 -10   1    6.00    0.70
  18  10  -1    5.20    0.90
  18  10  -1    7.00    1.00
  17 -10  -1    0.20    0.60
  17 -10  -1   -0.10    0.50
 -17 -10   1    0.90    0.40
 -17 -10   1    0.70    0.40
  17  10  -1    0.60    0.40
  17  10  -1    1.20    0.60
  16 -10  -1    0.60    0.50
 -16 -10   1    0.20    0.30
  16 -10  -1    0.00    0.50
  16  10  -1    0.70    0.40
  16  10  -1    1.50    0.50
 -15 -10   1    1.10    0.40
 -15 -10   1    1.10    0.30
  15 -10  -1    1.50    0.50
  15 -10  -1    1.00    0.40
  15  10  -1    0.40    0.30
 -15  10   1    1.10    0.40
  15  10  -1    0.90    0.40
  14 -10  -1    5.00    0.90
 -14 -10   1    3.00    0.50
  14 -10  -1    4.60    0.90
 -14  10   1    1.90    0.50
 -14  10   1    3.40    0.50
 -13 -10   1    3.70    0.70
 -13 -10   1    4.00    0.50
  13  10  -1    3.80    0.60
  13  10  -1    3.30    0.50
 -13  10   1    3.80    0.80
 -12 -10   1    0.20    0.30
 -12 -10   1    0.20    0.30
  12  10  -1    0.50    0.20
  12  10  -1    0.90    0.30
 -12  10   1    0.20    0.20
  11 -10  -1    0.60    0.30
 -11 -10   1    0.20    0.20
  11 -10  -1    1.10    0.40
 -11 -10   1    0.60    0.20
  11  10  -1    0.40    0.20
 -11  10   1    0.40    0.20
  11  10  -1    0.60    0.20
 -11  10   1    0.00    0.30
 -10 -10   1    1.60    0.30
 -10 -10   1    1.50    0.30
 -10  10   1    1.60    0.50
  10  10  -1    1.40    0.30
  10  10  -1    1.60    0.30
  -9 -10   1    0.20    0.10
   9 -10  -1    0.20    0.20
  -9 -10   1    0.00    0.10
   9 -10  -1    0.20    0.20
   9  10  -1    0.30    0.20
  -9  10   1    0.00    0.20
   9  10  -1    0.10    0.10
  -9  10   1   -0.10    0.10
  -8 -10   1    0.10    0.10
  -8 -10   1    0.20    0.10
   8 -10  -1    0.00    0.10
   8 -10  -1    0.00    0.10
  -8  10   1    0.10    0.10
  -7 -10   1    0.40    0.10
  -7 -10   1    0.50    0.10
   7 -10  -1    0.40    0.20
   7 -10  -1    0.40    0.20
  -7  10   1    0.40    0.20
   7  10  -1    0.40    0.10
  -7  10   1    0.50    0.10
   7  10  -1    0.40    0.10
   6 -10  -1    1.80    0.40
  -6 -10   1    1.80    0.30
   6 -10  -1    1.30    0.30
  -6 -10   1    1.20    0.20
   6  10  -1    1.50    0.30
  -6  10   1    1.00    0.20
   6  10  -1    1.00    0.20
  -6  10   1    1.00    0.20
  -5 -10   1    0.10    0.10
   5 -10  -1    0.10    0.10
   5 -10  -1   -0.10    0.10
  -5 -10   1    0.00    0.10
  -5  10   1    0.00    0.10
  -5  10   1    0.00    0.10
   5  10  -1    0.00    0.10
   5  10  -1    0.00    0.10
   4 -10  -1    2.00    0.30
  -4 -10   1    1.70    0.20
   4 -10  -1    1.80    0.30
  -4 -10   1    2.00    0.20
   4  10  -1    1.70    0.20
  -4  10   1    1.50    0.20
   4  10  -1    2.00    0.20
   3 -10  -1    1.80    0.30
  -3 -10   1    2.20    0.20
   3 -10  -1    2.60    0.30
  -3 -10   1    2.60    0.20
   3  10  -1    2.30    0.20
   3  10  -1    2.40    0.20
   2 -10  -1    0.70    0.10
  -2 -10   1    0.80    0.10
  -2 -10   1    0.90    0.10
   2 -10  -1    0.60    0.10
   2 -10  -1    1.00    0.20
   2  10  -1    0.90    0.10
   2  10  -1    1.10    0.10
  -2  10   1    0.90    0.10
   1 -10  -1    0.40    0.10
  -1 -10   1    0.60    0.10
  -1 -10   1    0.40    0.10
  -1 -10   1    0.50    0.10
   1 -10  -1    0.40    0.10
   1  10  -1    0.40    0.10
   0 -10  -1    0.90    0.10
   0 -10   1    0.70    0.10
   0 -10   1    0.60    0.20
   0 -10   1    0.70    0.10
   0 -10  -1    0.80    0.10
   0  10   1    0.80    0.10
   0  10  -1    0.90    0.10
   0  10   1    0.70    0.10
   0  10  -1    0.90    0.10
   1 -10   1    1.70    0.30
   1 -10   1    1.80    0.20
   1 -10   1    2.20    0.20
  -1 -10  -1    2.20    0.20
   1  10   1    2.30    0.20
  -1  10  -1    2.10    0.20
  -1  10  -1    2.10    0.20
   1  10   1    2.20    0.20
  -2 -10  -1    1.90    0.20
   2 -10   1    1.70    0.20
   2 -10   1    1.30    0.30
   2 -10   1    1.70    0.20
   2  10   1    2.10    0.20
   2  10   1    1.80    0.20
  -2  10  -1    1.40    0.20
  -2  10  -1    1.70    0.30
  -3 -10  -1    1.60    0.20
  -3  10  -1    2.00    0.30
   3  10   1    2.00    0.20
   4 -10   1    4.90    0.60
  -4 -10  -1    4.50    0.50
   4  10   1    2.90    0.40
  -4  10  -1    4.40    0.60
   4  10   1    3.30    0.50
  -5 -10  -1    0.00    0.10
  -5 -10  -1    0.30    0.20
   5  10   1    0.20    0.20
  -5  10  -1    0.20    0.20
   6 -10   1    2.10    0.40
  -6 -10  -1    2.00    0.20
   6 -10   1    1.80    0.40
  -6  10  -1    1.90    0.30
   6  10   1    1.80    0.30
   6  10   1    1.50    0.20
   7 -10   1    0.30    0.20
  -7 -10  -1    0.40    0.10
  -7 -10  -1    0.40    0.10
   7 -10   1    0.40    0.20
  -7  10  -1    0.40    0.20
   7  10   1    0.50    0.10
   7  10   1    0.30    0.10
  -8 -10  -1    1.90    0.30
   8  10   1    3.10    0.40
  -8  10  -1    2.50    0.40
   9 -10   1    6.70    0.70
  -9 -10  -1    5.50    0.70
   9 -10   1    6.20    0.90
  -9 -10  -1    5.10    0.60
  -9  10  -1    4.10    0.50
   9  10   1    5.10    0.50
   9  10   1    4.80    0.60
  -9  10  -1    4.50    0.70
  10 -10   1    4.80    0.80
  10 -10   1    3.90    0.80
 -10  10  -1    4.70    1.00
  10  10   1    3.70    0.60
  10  10   1    3.10    0.60
 -11 -10  -1    0.10    0.20
  11 -10   1    0.30    0.30
  11 -10   1    0.60    0.30
 -11 -10  -1    0.10    0.10
 -11  10  -1   -0.10    0.20
  11  10   1    0.20    0.20
 -11  10  -1    0.30    0.10
  11  10   1    0.30    0.20
 -12 -10  -1    6.70    0.80
  12 -10   1    7.20    0.90
 -12 -10  -1    6.40    0.70
  12 -10   1    7.80    0.90
 -12  10  -1    7.30    0.70
  12  10   1    7.60    0.80
 -12  10  -1    5.70    0.90
  13 -10   1    0.20    0.30
  13 -10   1    0.10    0.30
 -13 -10  -1   -0.10    0.10
 -13 -10  -1    0.10    0.20
 -13  10  -1   -0.10    0.20
  13  10   1    0.30    0.30
  13  10   1   -0.20    0.20
 -13  10  -1    0.20    0.20
 -14 -10  -1    3.60    0.60
  14 -10   1    5.90    1.00
  14 -10   1    6.90    1.10
  14  10   1    6.20    0.80
 -14  10  -1    4.70    0.70
 -15 -10  -1    7.80    0.80
 -15 -10  -1    7.10    1.00
 -15  10  -1    9.60    1.30
  15  10   1    7.90    1.00
  15  10   1    7.90    0.90
 -16 -10  -1    1.00    0.40
 -16 -10  -1    0.80    0.40
  16 -10   1    0.80    0.50
  16  10   1    1.10    0.40
  16  10   1    0.90    0.50
 -16  10  -1    1.10    0.50
 -17 -10  -1    4.60    0.70
 -17 -10  -1    6.20    1.00
  17  10   1    5.00    0.90
  18 -10   1    0.30    0.50
 -18 -10  -1    0.10    0.30
  18 -10   1    0.90    0.60
 -18 -10  -1    0.30    0.30
  18  10   1    0.60    0.50
  18  10   1    1.10    0.60
  19 -10   1    2.10    0.80
 -19  10  -1    2.80    0.70
  20 -10   1   -0.60    0.50
  20 -10   1   -0.10    0.50
  21  11  -1    0.40    0.50
  20  11  -1    2.30    0.60
 -19 -11   1    5.80    1.10
 -19 -11   1    4.20    0.70
  19  11  -1    6.40    1.00
  18 -11  -1   10.10    1.30
 -18 -11   1    9.20    1.20
  18 -11  -1   11.00    1.40
 -18 -11   1   12.40    1.00
  18  11  -1   10.40    1.20
  18  11  -1    8.80    1.10
 -18  11   1    7.20    1.40
 -17 -11   1    6.10    1.00
  17  11  -1    5.60    0.90
  16 -11  -1    5.70    1.00
  16 -11  -1    6.90    1.10
 -16 -11   1    4.90    0.70
  16  11  -1    5.70    0.90
  16  11  -1    4.70    0.90
  15  11  -1    1.90    0.40
  15  11  -1    3.60    0.70
 -15  11   1    1.90    0.50
  14  11  -1   11.20    1.20
  14  11  -1   11.80    1.10
 -13 -11   1    2.60    0.60
 -13 -11   1    2.10    0.40
 -13  11   1    2.80    0.50
 -13  11   1    3.00    0.60
  13  11  -1    1.50    0.50
  13  11  -1    1.50    0.40
 -12 -11   1   19.70    1.40
  12  11  -1   21.70    1.50
  12  11  -1   23.80    1.50
 -12  11   1   20.50    1.50
 -12  11   1   19.10    1.80
 -11 -11   1    8.30    0.90
  11  11  -1    9.20    0.80
 -11  11   1    7.30    0.90
  11  11  -1   10.60    0.80
 -10 -11   1    8.10    0.70
 -10 -11   1   10.20    0.80
  10  11  -1    7.90    0.80
  10  11  -1    7.70    0.70
 -10  11   1    7.40    0.90
 -10  11   1    9.50    0.90
   9 -11  -1   10.40    1.00
  -9  11   1    9.50    0.90
   9  11  -1    8.30    0.70
   8 -11  -1    0.40    0.20
  -8 -11   1    0.20    0.10
  -8  11   1    0.30    0.20
   8  11  -1    0.10    0.10
  -7 -11   1    0.10    0.10
  -7 -11   1    0.20    0.10
   7  11  -1    0.10    0.10
   7  11  -1    0.10    0.10
  -7  11   1    0.30    0.10
  -7  11   1    0.00    0.10
  -6 -11   1    8.80    0.60
  -6 -11   1    9.10    0.70
   6 -11  -1    8.90    0.80
   6 -11  -1    8.90    0.70
  -6  11   1    9.50    0.70
  -6  11   1    8.10    0.70
   6  11  -1    9.20    0.60
   6  11  -1   10.10    0.60
  -5 -11   1    1.70    0.20
  -5 -11   1    1.50    0.20
   5  11  -1    1.50    0.20
  -5  11   1    1.70    0.30
   5  11  -1    1.30    0.20
  -4 -11   1   10.90    0.80
   4 -11  -1   10.50    0.80
   4  11  -1   11.30    0.80
  -2 -11   1    5.90    0.40
  -2 -11   1    6.20    0.40
   2 -11  -1    4.90    0.50
   2 -11  -1    6.10    0.40
   2  11  -1    6.70    0.40
   2  11  -1    7.30    0.50
  -1 -11   1    0.80    0.10
   1 -11  -1    0.70    0.10
  -1 -11   1    0.70    0.10
  -1 -11   1    1.00    0.10
   1 -11  -1    0.60    0.10
  -1  11   1    1.00    0.10
   0 -11   1    0.90    0.10
   0 -11   1    1.10    0.10
   0 -11  -1    1.10    0.10
   0 -11   1    0.90    0.10
   0 -11  -1    0.90    0.10
   0  11  -1    1.20    0.20
   0  11   1    1.20    0.10
   0  11  -1    1.00    0.10
   0  11   1    1.10    0.10
  -1 -11  -1    0.10    0.10
   1 -11   1    0.20    0.10
   1 -11   1    0.10    0.10
   1 -11   1    0.10    0.10
   1  11   1    0.10    0.10
   1  11   1    0.10    0.10
  -1  11  -1    0.10    0.10
  -1  11  -1    0.00    0.10
   2 -11   1    4.60    0.50
   2  11   1    5.20    0.30
   2  11   1    5.10    0.40
  -2  11  -1    4.10    0.50
   3 -11   1    4.00    0.50
  -3 -11  -1    3.50    0.30
  -3 -11  -1    4.10    0.30
   3 -11   1    3.40    0.40
   3  11   1    3.90    0.30
   3  11   1    3.20    0.30
   4 -11   1    1.60    0.30
   4 -11   1    1.80    0.30
  -4 -11  -1    1.00    0.20
  -4 -11  -1    1.50    0.20
   4  11   1    1.30    0.20
  -4  11  -1    1.80    0.30
   4  11   1    1.00    0.20
   5 -11   1    0.20    0.10
  -5 -11  -1    0.10    0.10
  -5 -11  -1    0.00    0.10
  -5  11  -1    0.30    0.40
   5  11   1    0.00    0.10
   6 -11   1    0.30    0.10
   6 -11   1    0.30    0.20
  -6 -11  -1    0.20    0.10
  -6 -11  -1    0.20    0.10
   6  11   1    0.20    0.10
   6  11   1    0.00    0.10
  -6  11  -1    0.20    0.10
  -7 -11  -1    4.30    0.50
  -7  11  -1    4.00    0.50
   7  11   1    3.70    0.40
   7  11   1    3.60    0.40
  -9 -11  -1   13.60    1.00
  -9 -11  -1   14.30    1.10
  -9  11  -1   12.20    1.00
  -9  11  -1   12.50    1.20
   9  11   1   13.70    1.00
   9  11   1   14.40    1.00
  10  11   1   18.60    1.30
 -11 -11  -1   22.60    1.70
  11  11   1   25.30    1.60
  11  11   1   21.40    1.50
 -12 -11  -1   10.80    1.00
 -12  11  -1    8.20    1.10
  12  11   1   11.30    0.90
 -13 -11  -1    0.20    0.20
 -13 -11  -1    0.20    0.20
  13 -11   1    0.50    0.30
  13 -11   1    0.50    0.30
  13  11   1    0.20    0.20
  13  11   1    0.30    0.30
 -13  11  -1    0.10    0.20
 -14 -11  -1   13.50    1.30
 -14  11  -1   10.10    1.40
 -15 -11  -1    9.20    1.10
 -15 -11  -1    7.70    0.90
  15  11   1   10.60    1.00
 -15  11  -1    9.40    1.00
 -15  11  -1   11.40    1.40
  15  11   1   10.30    1.10
 -16 -11  -1    6.30    0.80
  16  11   1    6.70    1.30
 -16  11  -1    7.30    0.70
 -16  11  -1    7.70    1.30
 -17 -11  -1   20.50    1.80
 -17 -11  -1   19.70    1.60
  17  11   1   21.60    1.80
 -18 -11  -1    5.70    1.10
  18 -11   1    9.40    1.30
  18 -11   1    9.80    1.40
  18  11   1    7.00    1.00
  18  11   1    8.70    1.20
 -19 -11  -1   -0.40    0.40
  19 -11   1    0.70    0.70
  19 -11   1   -0.10    0.70
  19  11   1    0.00    0.60
 -19  11  -1   -0.80    0.60
  19  11   1    0.40    0.50
 -20 -11  -1    4.30    0.60
  20  11   1    7.10    1.20
  21  12  -1   -0.40    0.40
  20 -12  -1   39.10    3.00
  20 -12  -1   38.70    2.90
 -20 -12   1   35.60    2.80
  20  12  -1   34.60    2.80
 -20  12   1   29.80    2.90
  20  12  -1   36.50    2.70
 -19 -12   1   84.89    5.70
  19 -12  -1   94.89    5.70
  19 -12  -1   99.29    6.00
  19  12  -1   90.79    5.50
 -19  12   1   73.29    6.00
  19  12  -1   84.89    5.40
 -18 -12   1    2.20    0.40
  18 -12  -1    2.90    0.70
  18 -12  -1    1.30    0.50
 -18 -12   1    0.60    0.40
  18  12  -1    1.40    0.50
  18  12  -1    1.00    0.50
 -17 -12   1   65.99    4.40
 -17 -12   1   72.69    4.20
  17 -12  -1   76.59    4.60
  17 -12  -1   65.69    4.40
  17  12  -1   67.69    4.30
  17  12  -1   66.69    4.20
 -17  12   1   63.29    4.60
 -16 -12   1   27.00    2.40
  16 -12  -1   26.00    2.10
 -16 -12   1   25.90    1.90
  16 -12  -1   26.20    2.10
 -16  12   1   24.10    2.70
  16  12  -1   28.20    2.00
  16  12  -1   27.30    2.00
  15 -12  -1   31.20    2.40
 -15 -12   1   31.50    2.10
 -15 -12   1   30.90    2.30
  15 -12  -1   30.90    2.30
 -15  12   1   27.90    2.40
 -15  12   1   33.10    2.30
  15  12  -1   30.10    2.10
  15  12  -1   31.00    2.10
  14 -12  -1  146.29    8.80
 -14 -12   1  151.78    8.80
 -14 -12   1  157.08    8.70
  14 -12  -1  155.78    9.00
 -14  12   1  174.48    8.90
  14  12  -1  153.18    8.70
 -14  12   1  157.08    9.10
  14  12  -1  152.18    8.70
  13 -12  -1   12.40    1.10
  13 -12  -1   11.50    1.30
 -13 -12   1   12.30    1.10
 -13 -12   1   10.50    0.90
 -13  12   1   10.10    1.10
  13  12  -1    9.10    1.00
  13  12  -1    9.60    1.00
 -13  12   1   11.40    1.00
  12 -12  -1  158.18    9.00
  12 -12  -1  148.59    8.90
 -12 -12   1  161.68    8.80
 -12  12   1  169.08    9.50
  12  12  -1  158.58    8.80
  12  12  -1  156.58    8.80
 -12  12   1  160.58    8.90
 -11 -12   1  181.08    9.80
  11 -12  -1  169.28    9.80
 -11 -12   1  173.88    9.70
  11 -12  -1  174.18    9.90
 -11  12   1  178.88    9.80
  11  12  -1  180.28    9.70
 -11  12   1  183.48   10.00
  11  12  -1  174.18    9.70
  10 -12  -1   26.30    1.90
 -10 -12   1   30.90    1.80
  10 -12  -1   26.70    1.90
 -10 -12   1   27.50    1.80
  10  12  -1   26.40    1.70
  10  12  -1   27.00    1.80
 -10  12   1   29.50    2.00
 -10  12   1   27.40    1.80
  -9 -12   1  310.27   16.30
  -9 -12   1  325.97   16.40
   9 -12  -1  267.17   16.60
  -9  12   1  324.27   16.50
   9  12  -1  285.37   16.60
  -9  12   1  289.97   16.40
   9  12  -1  317.67   16.40
   8 -12  -1   61.39    4.30
  -8 -12   1   73.89    3.90
  -8 -12   1   68.89    3.90
   8 -12  -1   69.49    4.00
   8  12  -1   71.69    3.90
  -8  12   1   61.99    4.00
  -8  12   1   76.59    4.20
  -7 -12   1  352.56   17.70
  -7 -12   1  321.97   17.70
   7 -12  -1  317.67   17.80
   7 -12  -1  331.97   17.80
   7  12  -1  343.87   17.70
   7  12  -1  333.27   17.70
  -7  12   1  349.47   17.80
  -7  12   1  284.67   17.80
  -6 -12   1    3.40    0.30
   6 -12  -1    3.90    0.40
  -6 -12   1    3.30    0.30
   6  12  -1    3.90    0.40
   6  12  -1    3.40    0.30
   5 -12  -1   85.59    5.30
  -5 -12   1  103.49    5.20
   5 -12  -1   94.29    5.30
  -5 -12   1   90.79    5.20
   5  12  -1   94.09    5.20
   5  12  -1   98.09    5.20
  -5  12   1   99.59    5.30
   4 -12  -1    5.80    0.50
  -4 -12   1    4.70    0.40
   4 -12  -1    5.10    0.50
  -4 -12   1    4.50    0.40
  -4  12   1    4.90    0.50
   4  12  -1    4.30    0.40
   4  12  -1    5.00    0.40
   3  12  -1   23.50    1.30
  -3  12   1   21.00    1.30
   3  12  -1   20.60    1.30
   2 -12  -1  846.92   50.59
  -2  12   1  992.40   50.49
   2  12  -1 1007.10   50.49
  -1 -12   1 1951.30  108.59
  -1  12   1 1955.30  108.79
  -1  12   1 2029.80  108.39
   1  12  -1 2069.69  108.79
   0 -12  -1  373.86   19.90
   0 -12   1  358.26   20.00
   0 -12  -1  354.06   19.90
   0 -12   1  358.06   20.00
   0  12  -1  406.16   20.00
   0  12   1  360.76   19.90
   0  12  -1  377.86   19.90
   0  12   1  399.86   19.90
   1 -12   1  807.92   48.30
   1 -12   1  895.21   48.30
   1  12   1  999.30   48.20
  -1  12  -1  890.01   48.30
  -1  12  -1  938.61   48.30
   2 -12   1 2402.26  128.99
  -2  12  -1 2441.56  128.89
   3 -12   1  994.40   50.59
  -3  12  -1  902.31   50.59
   4 -12   1  310.37   18.10
  -4 -12  -1  368.46   18.00
   4 -12   1  322.47   18.10
  -4 -12  -1  322.97   18.00
   4  12   1  349.67   18.00
   4  12   1  345.37   18.00
  -5 -12  -1  251.47   12.70
   5 -12   1  228.68   12.80
   5 -12   1  231.88   12.80
  -5 -12  -1  221.18   12.70
   5  12   1  235.98   12.70
   5  12   1  246.58   12.80
  -6 -12  -1   47.30    2.40
  -6 -12  -1   40.50    2.30
   6 -12   1   40.10    2.50
   6 -12   1   39.80    2.50
  -6  12  -1   36.20    2.50
   6  12   1   42.10    2.30
   6  12   1   41.00    2.30
   7 -12   1  785.72   42.80
  -7 -12  -1  844.12   42.60
  -7 -12  -1  784.32   42.60
   7 -12   1  797.82   42.70
   7  12   1  815.12   42.60
   7  12   1  817.12   42.60
  -7  12  -1  740.03   42.70
   8 -12   1 2070.69  109.39
  -8 -12  -1 2187.78  109.29
   8 -12   1 2014.00  109.39
  -8  12  -1 1907.91  109.39
  -8  12  -1 1953.00  109.29
   8  12   1 2086.49  109.19
   8  12   1 2137.79  109.19
   9 -12   1   53.99    3.20
  -9 -12  -1   55.19    3.10
   9 -12   1   53.49    3.30
  -9 -12  -1   51.09    3.00
   9  12   1   52.49    3.10
  -9  12  -1   54.39    3.20
   9  12   1   54.09    3.10
  -9  12  -1   47.90    3.30
  10 -12   1  503.45   28.60
 -10 -12  -1  574.94   28.60
 -10 -12  -1  537.65   28.50
  10 -12   1  516.65   28.70
 -10  12  -1  492.75   28.80
  10  12   1  543.05   28.50
  10  12   1  535.85   28.50
 -10  12  -1  542.45   28.70
 -11 -12  -1  445.16   23.40
 -11 -12  -1  435.06   23.30
  11 -12   1  415.36   23.40
  11 -12   1  426.46   23.50
  11  12   1  430.16   23.30
 -11  12  -1  458.15   23.50
  11  12   1  450.75   23.30
 -11  12  -1  394.06   23.60
  12 -12   1  219.48   12.20
 -12 -12  -1  222.48   11.90
 -12 -12  -1  218.88   12.00
  12 -12   1  217.48   12.80
 -12  12  -1  232.58   12.20
  12  12   1  215.28   11.90
 -12  12  -1  199.98   12.30
  12  12   1  214.18   11.90
  13 -12   1   17.80    1.70
 -13 -12  -1   20.40    1.40
 -13 -12  -1   18.70    1.50
  13 -12   1   18.10    1.60
 -13  12  -1   15.30    1.60
 -13  12  -1   23.10    2.10
  13  12   1   19.60    1.50
  13  12   1   19.30    1.40
  14 -12   1  168.08    9.40
 -14 -12  -1  166.58    9.30
  14 -12   1  161.28    9.30
 -14 -12  -1  170.08    9.20
 -14  12  -1  144.09    9.50
  14  12   1  162.38    9.10
  14  12   1  168.38    9.10
 -15 -12  -1   59.89    3.70
  15 -12   1   59.29    4.10
  15 -12   1   65.99    4.00
 -15 -12  -1   58.39    3.90
  15  12   1   56.49    3.70
  15  12   1   62.19    3.70
 -16 -12  -1  239.88   13.00
 -16 -12  -1  252.87   12.80
  16 -12   1  210.98   13.60
 -16  12  -1  204.18   13.30
  16  12   1  239.38   12.80
  17 -12   1  130.79    7.70
  17 -12   1  126.69    7.60
 -17 -12  -1  125.79    7.50
 -17 -12  -1  134.09    7.40
 -17  12  -1  116.29    7.80
  17  12   1  123.79    7.40
  18 -12   1   15.00    1.70
 -18 -12  -1   14.00    1.60
 -18 -12  -1   17.90    1.50
  18 -12   1   15.30    1.70
  18  12   1   16.00    1.60
  18  12   1   15.30    1.50
 -18  12  -1   11.50    1.80
  19 -12   1    1.70    0.90
  19 -12   1    1.10    1.10
 -19 -12  -1    2.00    0.60
 -19  12  -1    0.90    0.60
  19  12   1    2.40    0.70
  19  12   1    2.70    0.70
  20 -12   1    8.50    1.40
  20 -12   1    8.60    1.40
  20  12   1    5.80    1.10
  20  12   1    8.30    1.30
  21  13  -1    0.60    0.50
  20 -13  -1    4.80    1.00
 -20 -13   1    3.40    0.70
  20 -13  -1    5.70    1.10
  20  13  -1    7.00    1.20
 -20  13   1    2.20    0.80
 -19 -13   1   10.70    1.60
 -19 -13   1    9.40    1.10
  19 -13  -1   10.30    1.50
 -19  13   1   11.10    2.00
 -18 -13   1   -0.10    0.30
  18 -13  -1    0.30    0.50
 -18 -13   1    1.00    0.30
  18 -13  -1    0.70    0.60
  18  13  -1    0.40    0.40
 -18  13   1   -0.30    0.40
  18  13  -1    0.00    0.40
  16 -13  -1    0.80    0.50
  16 -13  -1    1.50    0.50
 -16 -13   1    0.70    0.40
 -16 -13   1    0.60    0.30
 -16  13   1    0.70    0.50
  16  13  -1    1.30    0.40
  15 -13  -1   12.90    1.30
  15 -13  -1   10.40    1.30
 -15 -13   1   12.00    1.20
 -15 -13   1   11.10    1.30
  15  13  -1   13.60    1.20
 -15  13   1   13.70    1.50
 -15  13   1   12.40    1.50
  14 -13  -1    5.80    1.00
  13 -13  -1    4.30    0.80
 -13 -13   1    3.20    0.60
 -13 -13   1    3.50    0.50
  13  13  -1    3.30    0.60
 -13  13   1    3.60    0.60
 -13  13   1    2.50    0.50
  13  13  -1    3.20    0.60
  12 -13  -1   10.90    1.00
 -12 -13   1    7.90    0.70
 -12 -13   1    8.20    1.10
  12 -13  -1    8.70    0.90
 -12  13   1    8.90    0.80
 -11 -13   1   13.80    1.30
 -11  13   1   11.40    1.20
  11  13  -1   16.10    1.10
  11  13  -1   16.00    1.10
 -10 -13   1    0.10    0.30
  10 -13  -1    0.10    0.40
 -10 -13   1   -0.30    0.30
  10 -13  -1    0.00    0.40
 -10  13   1    0.30    0.30
  10  13  -1    0.00    0.30
  10  13  -1    0.00    0.30
   9 -13  -1    0.30    0.20
   9 -13  -1    0.00    0.20
  -8 -13   1    3.30    0.40
   8  13  -1    4.80    0.50
   8  13  -1    4.60    0.50
  -7 -13   1    6.90    0.60
   7 -13  -1    8.10    0.70
   7 -13  -1    7.70    0.70
   7  13  -1    8.70    0.60
  -7  13   1    6.20    0.60
  -7  13   1    8.20    0.70
   6 -13  -1    2.10    0.30
   6 -13  -1    2.00    0.30
  -6 -13   1    1.90    0.20
  -6  13   1    1.80    0.30
  -6  13   1    2.10    0.30
   6  13  -1    2.50    0.30
  -5 -13   1    0.10    0.10
   5 -13  -1    0.00    0.10
   5 -13  -1    0.10    0.20
  -5 -13   1    0.10    0.10
  -5  13   1    0.10    0.20
   5  13  -1    0.00    0.10
  -5  13   1   -0.10    0.10
   5  13  -1    0.10    0.10
  -4 -13   1    0.10    0.10
  -4 -13   1    0.00    0.10
   4 -13  -1    0.00    0.10
   4 -13  -1   -0.10    0.10
  -4  13   1   -0.10    0.10
  -4  13   1   -0.20    0.10
   4  13  -1    0.00    0.10
   4  13  -1    0.10    0.10
  -3 -13   1    2.50    0.30
   3 -13  -1    3.30    0.50
   3  13  -1    2.90    0.40
   3  13  -1    3.40    0.40
  -2 -13   1    0.20    0.10
   2 -13  -1    0.20    0.10
   2 -13  -1    0.10    0.10
  -2  13   1    0.20    0.10
  -1 -13   1    2.40    0.20
   1 -13  -1    2.50    0.20
   1 -13  -1    2.00    0.20
  -1 -13   1    2.60    0.20
  -1  13   1    2.30    0.30
  -1  13   1    2.90    0.20
   0 -13  -1    9.40    0.60
   0 -13   1    9.10    0.60
   0 -13   1    9.00    0.60
   0 -13  -1    8.60    0.60
   0  13   1    9.20    0.60
   0  13  -1    9.40    0.70
   0  13   1    9.60    0.60
   0  13  -1    9.80    0.60
  -1 -13  -1    1.10    0.20
   1 -13   1    0.50    0.20
  -1 -13  -1    0.70    0.10
  -1  13  -1    0.40    0.10
  -1  13  -1    0.40    0.10
   2 -13   1    2.60    0.50
  -2 -13  -1    2.40    0.20
   2 -13   1    2.30    0.30
   3 -13   1    4.00    0.40
  -3 -13  -1    3.60    0.30
  -3 -13  -1    4.50    0.30
   3 -13   1    3.60    0.40
  -3  13  -1    3.30    0.40
   3  13   1    4.60    0.50
  -3  13  -1    4.70    0.50
  -4 -13  -1    9.50    0.60
  -4 -13  -1    8.50    0.60
   4 -13   1    6.30    0.70
   4  13   1    8.70    0.60
   4  13   1    8.00    0.60
   5 -13   1    0.60    0.20
   5 -13   1    0.80    0.20
  -5 -13  -1    0.90    0.20
  -6 -13  -1    1.10    0.20
   6 -13   1    0.60    0.20
  -6 -13  -1    0.80    0.20
   6 -13   1    0.60    0.20
  -6  13  -1    0.70    0.20
  -7 -13  -1    2.90    0.30
   7 -13   1    4.20    0.60
  -7  13  -1    4.00    0.50
   8 -13   1   12.40    1.00
  -8 -13  -1   12.40    0.90
  -8  13  -1   10.00    0.90
  -9 -13  -1    1.90    0.30
   9 -13   1    1.70    0.40
   9 -13   1    1.20    0.40
  -9  13  -1    1.20    0.30
  -9  13  -1    1.40    0.30
 -10 -13  -1    9.60    0.80
  10 -13   1   10.00    1.10
 -10  13  -1    8.90    0.90
 -11  13  -1    2.30    0.50
  12 -13   1    0.90    0.40
 -13 -13  -1    0.70    0.20
  13 -13   1    0.50    0.40
 -13 -13  -1    0.60    0.30
  13 -13   1    0.40    0.40
  13  13   1    1.10    0.30
 -13  13  -1    0.20    0.40
  14 -13   1   20.70    1.80
 -14 -13  -1   21.60    1.60
  14 -13   1   21.70    1.90
 -14 -13  -1   24.30    1.90
 -14  13  -1   25.10    2.10
 -15 -13  -1    4.70    0.70
 -15 -13  -1    4.80    1.00
 -15  13  -1    8.40    1.00
 -16 -13  -1    9.50    0.90
  16 -13   1    7.80    1.30
 -17 -13  -1    6.60    0.80
 -17 -13  -1    8.60    1.10
  17 -13   1    8.00    1.20
  17 -13   1    7.90    1.20
  18 -13   1    3.80    0.80
  18 -13   1    4.30    0.90
 -18 -13  -1    3.60    0.80
 -19 -13  -1    0.30    0.30
 -19 -13  -1   -0.60    0.30
  19  13   1    0.00    0.40
 -19  13  -1   -0.20    0.50
  19  13   1   -0.40    0.50
  20 -13   1    0.40    0.60
 -20 -13  -1   -0.10    0.30
  20 -13   1   -0.40    0.50
  21  14  -1    3.10    0.80
  20 -14  -1   -0.20    0.50
  20 -14  -1   -0.20    0.50
  20  14  -1   -0.10    0.40
 -19 -14   1    9.20    0.90
  19 -14  -1    6.50    1.40
  19  14  -1   11.50    1.40
  19  14  -1    7.40    1.10
 -18 -14   1   -0.10    0.20
  18 -14  -1   -0.70    0.40
  18 -14  -1   -0.10    0.40
  18  14  -1   -0.60    0.40
  17 -14  -1    1.60    0.60
 -17 -14   1    1.80    0.70
  17 -14  -1    2.20    0.70
 -17 -14   1    1.70    0.40
  17  14  -1    2.80    0.60
 -17  14   1    1.40    0.60
 -16 -14   1   -0.20    0.30
  16 -14  -1   -0.10    0.40
  16 -14  -1    0.00    0.30
  16  14  -1   -0.50    0.30
  16  14  -1   -0.30    0.30
 -16  14   1   -0.50    0.30
  15 -14  -1    6.00    1.10
 -15 -14   1    8.80    1.00
  15 -14  -1    7.80    1.00
 -15 -14   1    7.90    0.80
  15  14  -1    7.50    0.90
 -15  14   1    5.20    1.10
 -14 -14   1    0.30    0.40
 -14 -14   1    1.00    0.30
  14 -14  -1    0.90    0.50
  14 -14  -1    1.50    0.50
  14  14  -1    0.50    0.40
 -14  14   1    0.00    0.40
  14  14  -1    1.10    0.40
 -14  14   1    0.90    0.40
 -13 -14   1   12.80    1.10
  13 -14  -1   13.50    1.30
  13 -14  -1   11.80    1.30
 -13 -14   1   13.60    1.00
 -13  14   1   15.40    1.30
 -13  14   1   12.50    1.30
  13  14  -1   13.60    1.10
  13  14  -1   12.10    1.10
 -12 -14   1    0.20    0.20
  12 -14  -1    0.00    0.30
  12 -14  -1    0.00    0.30
 -12 -14   1    0.10    0.20
  12  14  -1    0.30    0.20
 -12  14   1    0.00    0.20
  12  14  -1    0.00    0.20
 -11 -14   1    5.30    0.50
  11 -14  -1    5.00    0.70
  11 -14  -1    4.50    0.80
 -11  14   1    5.00    0.80
 -11  14   1    4.90    0.60
  11  14  -1    5.70    0.60
  11  14  -1    6.00    0.60
 -10 -14   1    0.50    0.20
 -10 -14   1    0.10    0.20
  10 -14  -1    0.50    0.30
  10 -14  -1    0.60    0.30
 -10  14   1    0.60    0.20
 -10  14   1    0.60    0.30
  10  14  -1    0.40    0.20
  10  14  -1    0.30    0.30
   9 -14  -1    1.10    0.30
  -9 -14   1    1.60    0.40
   9 -14  -1    1.50    0.40
  -9 -14   1    1.60    0.30
   9  14  -1    1.90    0.30
  -9  14   1    1.30    0.30
  -9  14   1    1.30    0.30
  -8 -14   1    1.20    0.30
  -8 -14   1    0.80    0.30
   8 -14  -1    1.60    0.40
   8 -14  -1    1.30    0.40
   8  14  -1    1.20    0.30
   8  14  -1    1.20    0.30
  -8  14   1    1.00    0.30
   7 -14  -1    5.10    0.60
   7 -14  -1    4.50    0.50
  -7 -14   1    3.90    0.40
  -7 -14   1    5.00    0.50
   7  14  -1    4.90    0.40
  -7  14   1    5.20    0.50
  -7  14   1    4.50    0.50
   7  14  -1    4.70    0.40
  -6 -14   1    0.90    0.20
  -6 -14   1    0.70    0.20
   6 -14  -1    0.90    0.20
   6 -14  -1    0.60    0.20
   6  14  -1    1.10    0.20
   6  14  -1    0.80    0.20
  -6  14   1    0.50    0.20
  -6  14   1    0.50    0.20
  -5 -14   1    2.20    0.20
   5 -14  -1    2.10    0.30
   5 -14  -1    2.70    0.30
  -5 -14   1    2.00    0.30
  -5  14   1    1.80    0.30
  -5  14   1    2.10    0.30
   5  14  -1    2.50    0.30
   5  14  -1    2.90    0.30
   4 -14  -1    0.60    0.20
  -4 -14   1    0.50    0.10
  -4 -14   1    0.40    0.20
  -4  14   1    0.70    0.20
   4  14  -1    0.50    0.20
  -4  14   1    0.30    0.20
   4  14  -1    0.50    0.20
  -3 -14   1    0.10    0.10
   3 -14  -1    0.10    0.10
  -3 -14   1    0.10    0.10
   3 -14  -1    0.10    0.10
  -3  14   1    0.10    0.10
   3  14  -1    0.00    0.10
   3  14  -1    0.00    0.10
   2 -14  -1   -0.20    0.10
  -2 -14   1    0.00    0.10
  -2 -14   1   -0.10    0.10
   2 -14  -1    0.00    0.10
   2  14  -1   -0.20    0.10
   2  14  -1    0.00    0.10
   1 -14  -1    0.00    0.10
   1 -14  -1    0.10    0.10
  -1 -14   1    0.00    0.10
  -1 -14   1    0.00    0.10
  -1 -14   1    0.00    0.10
  -1  14   1    0.10    0.10
   1  14  -1    0.00    0.10
   1  14  -1    0.00    0.10
  -1  14   1    0.10    0.10
   0 -14   1    0.50    0.10
   0 -14   1    0.60    0.10
   0 -14  -1    0.40    0.10
   0 -14  -1    0.50    0.10
   0  14  -1    0.40    0.10
   0  14   1    0.50    0.10
   0  14   1    0.40    0.10
   0  14  -1    0.60    0.10
  -1 -14  -1    0.70    0.10
   1 -14   1    0.50    0.10
  -1 -14  -1    0.60    0.10
   1  14   1    0.60    0.10
   1  14   1    0.60    0.10
  -1  14  -1    0.50    0.10
   2 -14   1    0.40    0.20
   2 -14   1    0.50    0.20
   2 -14   1    0.70    0.10
  -2 -14  -1    0.60    0.10
   2  14   1    0.60    0.10
  -2  14  -1    0.60    0.20
  -2  14  -1    0.50    0.20
   3 -14   1    0.50    0.20
  -3 -14  -1    0.80    0.20
   3 -14   1    0.90    0.20
  -3  14  -1    0.70    0.20
  -3  14  -1    0.50    0.20
  -4 -14  -1    0.40    0.10
   4 -14   1    0.20    0.10
   4 -14   1    0.30    0.20
  -4 -14  -1    0.40    0.10
   4  14   1    0.30    0.10
   4  14   1    0.40    0.10
  -4  14  -1    0.50    0.20
   5 -14   1    0.40    0.20
   5 -14   1    0.60    0.20
  -5 -14  -1    0.70    0.10
  -5 -14  -1    0.90    0.20
   5  14   1    0.50    0.10
   5  14   1    0.60    0.10
  -6 -14  -1    0.60    0.10
   6 -14   1    0.60    0.20
  -6 -14  -1    0.50    0.10
   6 -14   1    0.40    0.20
  -6  14  -1    0.40    0.20
   6  14   1    0.50    0.10
   6  14   1    0.40    0.10
   7 -14   1    2.80    0.50
  -7 -14  -1    1.90    0.30
  -7 -14  -1    2.10    0.30
   7 -14   1    2.80    0.50
   7  14   1    1.80    0.30
  -7  14  -1    1.90    0.40
   7  14   1    2.10    0.30
  -8 -14  -1    0.30    0.10
   8 -14   1    0.50    0.30
   8 -14   1    0.50    0.30
  -8 -14  -1    0.50    0.20
   8  14   1    0.30    0.20
  -8  14  -1    0.00    0.20
   8  14   1    0.70    0.20
  -8  14  -1    0.40    0.20
   9 -14   1   -0.10    0.20
   9 -14   1   -0.20    0.20
   9  14   1    0.10    0.10
  -9  14  -1   -0.10    0.20
   9  14   1    0.00    0.20
 -10 -14  -1    0.00    0.20
  10 -14   1    0.50    0.30
  10 -14   1    0.30    0.20
 -10 -14  -1    0.20    0.20
  10  14   1    0.10    0.20
 -10  14  -1    0.60    0.20
 -10  14  -1   -0.30    0.20
  10  14   1    0.10    0.20
  11 -14   1    3.90    0.70
  11 -14   1    3.90    0.80
  11  14   1    2.60    0.50
  11  14   1    2.70    0.50
 -12 -14  -1   -0.10    0.20
 -12 -14  -1    0.10    0.20
 -12  14  -1    0.30    0.20
  12  14   1    1.00    0.50
  12  14   1    0.50    0.20
 -13 -14  -1    4.00    0.60
 -13 -14  -1    2.60    0.50
  13 -14   1    2.80    0.70
  13 -14   1    2.80    0.70
  13  14   1    3.20    0.60
 -13  14  -1    3.50    0.80
  13  14   1    4.00    0.70
 -14 -14  -1    4.90    0.60
 -14 -14  -1    6.40    0.90
 -14  14  -1    5.10    1.10
 -14  14  -1    5.80    1.00
 -15 -14  -1    1.20    0.50
  15 -14   1    1.50    0.60
  15 -14   1    2.10    0.60
 -15 -14  -1    1.90    0.40
 -15  14  -1    2.80    0.60
  15  14   1    1.50    0.50
  15  14   1    1.80    0.50
 -16  14  -1    3.90    0.90
  17 -14   1    2.10    0.60
  17 -14   1    2.30    0.70
 -17 -14  -1    2.40    0.50
  17  14   1    1.40    0.50
  18 -14   1    0.40    0.50
 -18 -14  -1    0.00    0.40
  18 -14   1    0.60    0.60
  18  14   1    1.00    0.50
  18  14   1    0.40    0.50
 -18  14  -1   -0.10    0.50
 -19 -14  -1    0.00    0.40
 -19 -14  -1    0.30    0.30
  19  14   1   -0.70    0.60
  19  14   1    0.50    0.30
  20 -14   1   -0.20    0.50
  20  14   1   -0.40    0.40
 -21 -14  -1    6.70    0.90
 -20 -15   1    0.60    0.20
  20 -15  -1   -0.30    0.40
  20  15  -1   -0.70    0.50
  19 -15  -1   -0.70    0.50
  19 -15  -1   -0.20    0.60
 -19 -15   1   -0.10    0.30
  19  15  -1    0.10    0.50
 -18 -15   1    0.60    0.30
  18 -15  -1    0.50    0.50
  18 -15  -1    0.40    0.50
 -18 -15   1    0.20    0.40
  18  15  -1    0.40    0.50
  18  15  -1    0.40    0.50
  17 -15  -1   -0.40    0.30
  17 -15  -1   -0.60    0.40
 -16 -15   1   10.30    1.00
  16 -15  -1   10.60    1.20
 -16 -15   1    9.70    1.10
 -16  15   1    7.90    1.30
  16  15  -1   11.50    1.20
  16  15  -1   10.50    1.00
 -15 -15   1    2.10    0.50
  15 -15  -1    2.50    0.60
 -15 -15   1    2.10    0.50
  15 -15  -1    1.50    0.50
 -15  15   1    1.40    0.50
  15  15  -1    2.40    0.50
  15  15  -1    2.40    0.50
 -14 -15   1   22.90    1.80
 -14 -15   1   24.20    1.70
  14 -15  -1   21.90    1.90
  14 -15  -1   21.60    1.90
  14  15  -1   25.80    1.80
 -14  15   1   27.70    1.90
  14  15  -1   25.40    1.70
 -14  15   1   21.50    2.00
  13 -15  -1    0.70    0.30
 -13 -15   1    0.30    0.30
 -13 -15   1    0.60    0.20
  13 -15  -1    0.50    0.40
  13  15  -1    0.40    0.30
 -13  15   1    0.10    0.30
  13  15  -1    1.00    0.30
  12 -15  -1    1.00    0.40
  12 -15  -1    1.30    0.40
 -12 -15   1    1.00    0.30
 -12 -15   1    0.90    0.20
  12  15  -1    0.80    0.30
 -12  15   1    0.40    0.40
  12  15  -1    0.60    0.30
  11 -15  -1    3.10    0.60
 -11 -15   1    2.70    0.40
  11 -15  -1    2.20    0.50
  11  15  -1    2.90    0.50
 -11  15   1    1.70    0.50
  11  15  -1    3.00    0.50
 -11  15   1    3.40    0.50
  10 -15  -1    0.20    0.30
 -10 -15   1    0.40    0.20
  10 -15  -1    0.00    0.30
  10  15  -1    0.40    0.20
  10  15  -1    0.00    0.20
 -10  15   1    0.10    0.20
 -10  15   1   -0.10    0.20
   9 -15  -1    1.60    0.40
   9 -15  -1    1.80    0.40
  -9 -15   1    2.30    0.40
  -9  15   1    1.70    0.40
   9  15  -1    2.20    0.40
  -9  15   1    1.70    0.30
   9  15  -1    2.20    0.40
   8 -15  -1    4.50    0.60
   8 -15  -1    4.20    0.50
  -8 -15   1    4.10    0.40
  -8 -15   1    3.90    0.50
   8  15  -1    3.90    0.40
  -8  15   1    3.80    0.50
  -8  15   1    4.10    0.60
   8  15  -1    4.20    0.50
   7 -15  -1   39.80    2.40
   7 -15  -1   39.80    2.40
  -7 -15   1   41.80    2.30
  -7 -15   1   38.20    2.30
  -7  15   1   42.70    2.50
  -7  15   1   36.40    2.40
   7  15  -1   42.20    2.30
   7  15  -1   41.30    2.30
  -6 -15   1    3.90    0.40
   6 -15  -1    2.90    0.40
   6 -15  -1    3.00    0.40
  -6 -15   1    3.40    0.30
   6  15  -1    4.00    0.40
  -6  15   1    3.70    0.40
   6  15  -1    4.00    0.40
  -5 -15   1    5.60    0.40
   5 -15  -1    4.50    0.50
  -5 -15   1    6.10    0.40
   5 -15  -1    5.40    0.50
  -5  15   1    5.10    0.50
   5  15  -1    6.20    0.50
   5  15  -1    6.00    0.40
  -5  15   1    6.40    0.50
   4 -15  -1    3.00    0.40
   4 -15  -1    4.10    0.40
  -4 -15   1    3.70    0.30
  -4 -15   1    3.60    0.30
   4  15  -1    4.00    0.40
   4  15  -1    3.50    0.40
  -4  15   1    3.60    0.40
  -4  15   1    2.90    0.40
   3 -15  -1    5.00    0.50
  -3 -15   1    5.40    0.40
  -3 -15   1    5.10    0.40
   3 -15  -1    4.70    0.40
   3  15  -1    5.50    0.40
  -3  15   1    4.60    0.40
   3  15  -1    4.70    0.40
  -2 -15   1    2.10    0.20
  -2 -15   1    2.00    0.20
   2 -15  -1    1.40    0.20
  -2  15   1    1.90    0.20
   2  15  -1    2.00    0.20
   2  15  -1    1.80    0.20
  -1 -15   1    1.90    0.30
   1 -15  -1    2.00    0.30
  -1 -15   1    1.90    0.30
   1 -15  -1    1.30    0.20
   1  15  -1    2.10    0.40
   1  15  -1    1.80    0.30
  -1  15   1    2.00    0.40
   0 -15  -1    4.40    0.40
   0 -15   1    3.50    0.50
   0 -15   1    4.00    0.50
   0 -15  -1    4.10    0.40
   0  15   1    5.60    0.50
   0  15  -1    4.90    0.60
   0  15  -1    5.30    0.50
  -1 -15  -1   12.70    0.80
  -1 -15  -1   12.90    0.80
   1 -15   1   11.50    0.80
   1 -15   1   14.10    0.90
   1  15   1   13.30    0.80
  -1  15  -1   12.30    0.90
  -1  15  -1   12.70    0.80
   1  15   1   13.30    0.80
   2 -15   1    7.20    0.70
  -2 -15  -1    8.00    0.50
   2 -15   1    7.80    0.60
   2 -15   1    7.00    0.60
   2  15   1    8.50    0.50
  -2  15  -1    8.00    0.60
  -2  15  -1    7.60    0.60
   2  15   1    8.60    0.50
  -3 -15  -1    6.70    0.50
   3 -15   1    5.00    0.50
   3 -15   1    5.70    0.60
  -3  15  -1    5.20    0.60
   3  15   1    6.80    0.50
  -3  15  -1    4.80    0.60
   4 -15   1   23.20    1.50
  -4 -15  -1   24.20    1.30
   4 -15   1   18.80    1.40
  -4 -15  -1   22.00    1.30
   4  15   1   22.20    1.30
   4  15   1   23.10    1.30
  -5 -15  -1    3.80    0.30
   5 -15   1    3.50    0.40
  -5 -15  -1    3.70    0.30
   5 -15   1    4.00    0.40
   5  15   1    3.80    0.30
   5  15   1    4.10    0.30
  -6 -15  -1   29.40    1.70
  -6 -15  -1   28.00    1.70
   6 -15   1   27.30    1.80
   6 -15   1   26.30    1.80
   6  15   1   29.20    1.70
  -6  15  -1   25.90    1.80
   6  15   1   28.70    1.70
  -7 -15  -1   21.90    1.40
  -7 -15  -1   23.80    1.50
   7 -15   1   22.50    1.60
   7 -15   1   26.10    1.70
   7  15   1   24.00    1.50
  -7  15  -1   22.10    1.60
   7  15   1   23.00    1.50
   8 -15   1   14.10    1.10
  -8 -15  -1   15.00    1.00
  -8 -15  -1   14.80    1.10
   8 -15   1   15.40    1.20
  -8  15  -1   12.70    1.20
   8  15   1   14.40    1.00
  -8  15  -1   14.20    1.10
   8  15   1   13.90    1.00
  -9 -15  -1    1.40    0.30
  -9 -15  -1    0.80    0.40
   9 -15   1    2.00    0.50
   9 -15   1    2.10    0.60
  -9  15  -1    1.40    0.50
  -9  15  -1    1.40    0.50
   9  15   1    1.20    0.40
  10 -15   1   32.40    2.20
 -10 -15  -1   34.50    2.00
 -10 -15  -1   34.40    2.10
  10 -15   1   32.50    2.20
  10  15   1   33.00    2.00
 -10  15  -1   34.10    2.20
 -10  15  -1   28.00    2.30
  10  15   1   31.70    2.30
 -11 -15  -1   31.70    2.10
  11 -15   1   30.40    2.20
 -11 -15  -1   32.70    2.00
  11 -15   1   30.20    2.20
  11  15   1   31.00    2.00
 -11  15  -1   33.10    2.20
  11  15   1   31.90    2.00
 -12 -15  -1   53.49    3.20
  12 -15   1   47.70    3.20
 -12 -15  -1   51.59    3.00
  12 -15   1   49.50    3.30
  12  15   1   50.09    3.10
 -12  15  -1   56.39    3.30
 -12  15  -1   42.90    3.30
  12  15   1   50.39    3.00
  13 -15   1    0.10    0.40
  13 -15   1    0.10    0.40
 -13 -15  -1    0.10    0.30
 -13 -15  -1    0.60    0.40
 -13  15  -1    0.10    0.20
  13  15   1    0.60    0.40
  13  15   1    0.50    0.20
 -13  15  -1   -0.30    0.40
 -14 -15  -1   79.39    4.50
  14 -15   1   75.19    4.70
 -14 -15  -1   74.89    4.60
  14 -15   1   75.19    4.70
  14  15   1   74.79    4.50
 -14  15  -1   65.69    4.90
  14  15   1   75.39    4.50
 -14  15  -1   84.69    5.00
 -15 -15  -1    0.10    0.20
  15 -15   1    0.40    0.30
 -15 -15  -1    0.00    0.30
  15 -15   1    0.20    0.40
  15  15   1   -0.10    0.30
  15  15   1   -0.20    0.20
 -16 -15  -1   26.20    1.70
  16 -15   1   22.90    2.00
 -16 -15  -1   23.90    1.90
  16 -15   1   23.20    2.00
  16  15   1   22.30    1.80
  16  15   1   21.40    1.80
 -16  15  -1   19.10    2.20
  17 -15   1    8.90    1.20
 -17 -15  -1    9.60    1.20
 -17 -15  -1   10.70    1.00
  17 -15   1   10.30    1.30
  17  15   1    9.10    1.20
 -17  15  -1    7.10    1.50
  17  15   1   10.10    1.10
  18 -15   1    3.30    0.80
 -18 -15  -1    2.80    0.70
 -18 -15  -1    3.40    0.60
  18 -15   1    3.10    0.80
  18  15   1    2.20    0.60
 -19 -15  -1   -0.40    0.30
  19 -15   1   -0.30    0.50
  19 -15   1   -0.60    0.40
  19  15   1   -0.40    0.30
 -20 -15  -1   13.00    1.20
  20  15   1    9.20    1.20
  20  15   1   10.80    1.40
 -21 -15  -1    0.70    0.40
  20 -16  -1    0.10    0.40
  20 -16  -1   -0.30    0.50
  20  16  -1   -0.50    0.40
 -19 -16   1    1.60    0.40
  19 -16  -1    2.00    0.70
  19 -16  -1    1.80    0.60
 -19 -16   1    1.30    0.60
  19  16  -1    1.50    0.70
  19  16  -1    0.90    0.50
 -19  16   1    0.00    0.80
 -18 -16   1    0.50    0.40
  18 -16  -1    0.80    0.50
  18 -16  -1    0.10    0.50
 -18 -16   1    0.20    0.40
 -18  16   1   -0.10    0.40
  18  16  -1    0.60    0.50
  18  16  -1    0.00    0.40
  17 -16  -1    0.10    0.40
  17 -16  -1    0.00    0.40
 -16 -16   1    1.30    0.30
  16 -16  -1    1.40    0.40
 -16 -16   1    0.80    0.40
 -16  16   1    0.50    0.50
  16  16  -1    1.20    0.40
 -15 -16   1    0.00    0.20
  15 -16  -1    0.30    0.30
 -15 -16   1   -0.10    0.20
  15  16  -1    0.00    0.30
  15  16  -1   -0.20    0.30
 -14 -16   1    0.00    0.20
  14 -16  -1   -0.40    0.30
 -14 -16   1   -0.10    0.20
  14 -16  -1    0.40    0.40
  14  16  -1    0.10    0.30
 -14  16   1   -0.40    0.30
 -13 -16   1    0.40    0.20
  13 -16  -1    0.50    0.30
 -13 -16   1    0.00    0.20
  13 -16  -1    0.30    0.30
  13  16  -1    0.50    0.30
 -13  16   1    0.50    0.20
  13  16  -1    0.30    0.20
 -12 -16   1    2.40    0.40
  12 -16  -1    2.50    0.60
 -12 -16   1    2.20    0.40
  12 -16  -1    2.50    0.50
  12  16  -1    2.30    0.40
 -12  16   1    1.70    0.50
 -12  16   1    2.70    0.50
 -11 -16   1    1.70    0.40
 -11 -16   1    2.60    0.40
  11 -16  -1    2.40    0.50
  11 -16  -1    4.00    0.70
 -11  16   1    2.70    0.40
  11  16  -1    2.80    0.50
  11  16  -1    2.40    0.50
  10 -16  -1    0.10    0.30
 -10 -16   1    0.20    0.20
 -10 -16   1    0.50    0.20
  10 -16  -1    0.80    0.30
 -10  16   1    0.70    0.20
  10  16  -1    0.40    0.30
  10  16  -1    0.60    0.30
 -10  16   1    0.40    0.30
  -9 -16   1    0.80    0.20
   9 -16  -1    0.50    0.30
  -9 -16   1    1.00    0.20
   9 -16  -1    0.70    0.20
   9  16  -1    0.90    0.20
  -9  16   1    0.90    0.20
   9  16  -1    0.80    0.20
  -9  16   1    0.60    0.20
  -8 -16   1    1.20    0.20
   8 -16  -1    1.20    0.30
  -8 -16   1    1.70    0.30
  -8  16   1    1.10    0.20
   8  16  -1    1.40    0.30
   8  16  -1    1.60    0.30
   7 -16  -1    0.90    0.30
  -7 -16   1    0.60    0.20
   7 -16  -1    0.70    0.20
  -7 -16   1    0.60    0.20
  -7  16   1    0.70    0.20
  -7  16   1    0.70    0.20
   7  16  -1    0.70    0.20
   7  16  -1    0.60    0.20
  -6 -16   1    0.30    0.10
  -6 -16   1    0.10    0.10
   6 -16  -1    0.20    0.10
   6 -16  -1    0.20    0.20
   6  16  -1    0.30    0.10
   6  16  -1    0.30    0.10
  -6  16   1    0.10    0.10
   5 -16  -1    0.20    0.10
   5 -16  -1    0.30    0.20
  -5 -16   1    0.20    0.10
  -5 -16   1    0.30    0.10
   5  16  -1    0.20    0.10
  -5  16   1    0.00    0.20
   5  16  -1    0.30    0.10
  -5  16   1    0.20    0.10
  -5  16   1    0.20    0.10
   4 -16  -1    0.10    0.10
  -4 -16   1    0.10    0.10
  -4 -16   1    0.10    0.10
   4 -16  -1    0.10    0.10
  -4  16   1    0.10    0.10
   4  16  -1    0.00    0.10
  -4  16   1    0.00    0.10
   4  16  -1    0.10    0.10
  -3 -16   1    1.30    0.20
  -3 -16   1    0.70    0.10
   3 -16  -1    1.10    0.20
   3  16  -1    1.30    0.30
   3  16  -1    1.10    0.20
   2 -16  -1    0.90    0.20
  -2 -16   1    1.20    0.20
   2  16  -1    0.90    0.20
   2  16  -1    1.00    0.20
  -2  16   1    1.30    0.20
  -1 -16   1    0.70    0.10
   1 -16  -1    0.40    0.10
   1 -16  -1    0.40    0.10
  -1 -16   1    0.50    0.10
  -1  16   1    0.60    0.10
  -1  16   1    0.40    0.10
   1  16  -1    0.50    0.10
   1  16  -1    0.90    0.20
   0 -16   1    1.60    0.20
   0 -16  -1    1.60    0.20
   0 -16   1    1.60    0.20
   0 -16  -1    1.50    0.20
   0  16   1    1.70    0.20
   0  16  -1    1.50    0.20
   0  16   1    1.70    0.20
   0  16  -1    1.70    0.30
  -1 -16  -1    0.70    0.10
   1 -16   1    0.70    0.20
   1 -16   1    0.50    0.10
   1 -16   1    0.50    0.20
  -1 -16  -1    0.70    0.10
   1  16   1    0.50    0.10
  -1  16  -1    0.70    0.10
  -1  16  -1    0.40    0.20
   1  16   1    0.70    0.20
   2 -16   1    3.80    0.40
   2 -16   1    3.60    0.50
  -2  16  -1    4.50    0.50
   2  16   1    3.70    0.40
  -3 -16  -1    0.50    0.10
   3 -16   1    0.60    0.20
   3 -16   1    0.50    0.10
  -3  16  -1    0.60    0.20
  -3  16  -1    0.30    0.20
   3  16   1    0.50    0.10
   3  16   1    0.40    0.10
   4 -16   1    0.00    0.10
  -4 -16  -1    0.00    0.10
  -4 -16  -1    0.00    0.10
   4 -16   1   -0.10    0.10
  -4  16  -1   -0.10    0.10
  -4  16  -1   -0.10    0.10
   4  16   1    0.00    0.10
  -5 -16  -1    0.00    0.10
   5 -16   1   -0.10    0.10
  -5 -16  -1    0.00    0.10
   5 -16   1    0.00    0.10
   5  16   1    0.00    0.10
   5  16   1   -0.10    0.10
  -6 -16  -1    2.30    0.30
   6 -16   1    2.70    0.40
   6 -16   1    1.40    0.30
  -6 -16  -1    1.70    0.20
   6  16   1    2.50    0.30
  -6  16  -1    1.70    0.30
   6  16   1    2.50    0.30
  -7 -16  -1    2.80    0.40
   7  16   1    3.20    0.50
   8 -16   1    4.80    0.90
  -8 -16  -1    4.30    0.40
   8 -16   1    4.50    0.60
  -8 -16  -1    4.20    0.50
  -8  16  -1    4.10    0.50
   8  16   1    4.90    0.50
   8  16   1    4.10    0.60
  -8  16  -1    2.90    0.70
   9 -16   1    0.40    0.20
  -9 -16  -1    0.40    0.20
  -9 -16  -1    0.30    0.20
   9 -16   1    0.50    0.30
  -9  16  -1    0.80    0.20
   9  16   1    0.30    0.20
  -9  16  -1    0.10    0.20
   9  16   1    0.30    0.20
  10 -16   1    0.20    0.20
 -10 -16  -1    0.00    0.20
  10 -16   1    0.10    0.30
 -10 -16  -1    0.10    0.10
 -10  16  -1    0.00    0.20
 -10  16  -1    0.00    0.40
 -11 -16  -1    0.30    0.20
  11 -16   1    0.40    0.30
  11 -16   1    0.20    0.20
 -11 -16  -1    0.20    0.20
  11  16   1    0.70    0.30
  11  16   1    0.50    0.20
  12 -16   1    0.70    0.30
 -12 -16  -1    0.50    0.20
 -12 -16  -1    0.50    0.20
  12 -16   1    0.30    0.30
 -12  16  -1    0.10    0.30
  13 -16   1    4.60    0.90
  13 -16   1    4.60    1.00
 -13  16  -1    4.40    0.70
  14 -16   1    4.40    0.80
 -14 -16  -1    3.60    0.80
  15 -16   1   -0.10    0.30
 -15 -16  -1    0.00    0.20
  15 -16   1    0.60    0.40
  15  16   1   -0.20    0.30
 -15  16  -1   -0.50    0.40
 -16 -16  -1   -0.20    0.20
 -16 -16  -1    0.20    0.30
  16 -16   1    0.30    0.40
  16 -16   1    0.20    0.30
 -16  16  -1   -0.30    0.40
  16  16   1    0.90    0.40
  16  16   1   -0.10    0.30
  17 -16   1    2.00    0.60
  17 -16   1    1.80    0.60
 -17 -16  -1    1.90    0.50
  17  16   1    2.40    0.60
  17  16   1    2.00    0.50
 -17  16  -1    1.10    0.60
 -18 -16  -1   -0.30    0.30
  18 -16   1   -0.20    0.40
  18 -16   1   -0.70    0.40
  19 -16   1   -0.10    0.50
  19 -16   1   -0.20    0.40
  20  16   1    0.40    0.70
  20  16   1   -0.60    0.40
 -20 -17   1   18.70    1.50
  19 -17  -1    5.50    1.20
  19 -17  -1    6.00    1.20
 -19 -17   1    6.60    0.80
 -19 -17   1    5.50    1.10
  19  17  -1    4.60    0.80
  19  17  -1    4.80    0.90
  18 -17  -1    0.50    0.50
 -18 -17   1   -0.20    0.30
  18 -17  -1    0.30    0.40
  18  17  -1   -0.50    0.50
 -17 -17   1    8.60    0.90
  17 -17  -1    8.50    1.20
  17 -17  -1    8.80    1.10
  17  17  -1    6.00    1.00
 -17  17   1    6.00    1.20
  17  17  -1    7.10    1.10
  16 -17  -1    1.70    0.50
  16 -17  -1    0.40    0.40
 -16 -17   1    0.80    0.30
 -16  17   1    0.20    0.50
  16  17  -1    0.30    0.40
 -15 -17   1   17.70    1.50
  15 -17  -1   17.70    1.60
 -15 -17   1   18.30    1.40
 -15  17   1   14.00    1.70
  15  17  -1   16.90    1.40
  15  17  -1   17.20    1.50
  14 -17  -1   -0.20    0.20
 -14 -17   1    0.00    0.20
  14 -17  -1    0.70    0.30
  13 -17  -1   10.00    1.20
  13 -17  -1    9.80    1.10
 -13 -17   1   10.10    0.90
 -13 -17   1    8.10    1.00
 -13  17   1   10.30    1.00
 -13  17   1    7.70    1.20
  13  17  -1    9.00    0.90
  13  17  -1    8.90    0.90
 -12 -17   1    5.30    0.60
  12 -17  -1    4.70    0.80
 -12 -17   1    4.80    0.50
  12 -17  -1    5.00    0.80
  12  17  -1    5.00    0.70
  12  17  -1    5.20    0.70
 -12  17   1    3.60    0.70
 -12  17   1    5.20    0.60
  11 -17  -1    0.00    0.20
  11 -17  -1    0.10    0.20
 -11 -17   1    0.30    0.20
 -11 -17   1    0.20    0.10
 -11  17   1    0.60    0.30
  11  17  -1    0.60    0.20
  11  17  -1    0.10    0.20
  10 -17  -1    0.60    0.30
 -10 -17   1    0.10    0.20
 -10 -17   1    0.20    0.20
  10 -17  -1    0.70    0.30
 -10  17   1    0.40    0.20
  10  17  -1    0.10    0.20
  10  17  -1    0.10    0.20
 -10  17   1    0.30    0.20
  -9 -17   1    8.80    0.90
   9 -17  -1    9.40    1.00
  -9 -17   1   11.00    0.80
   9  17  -1    8.40    0.80
  -9  17   1    9.10    0.90
  -9  17   1   11.60    1.10
   9  17  -1    9.20    0.90
   8 -17  -1    0.60    0.30
   8 -17  -1    0.50    0.20
  -8 -17   1    0.40    0.20
  -8 -17   1    0.30    0.20
  -8  17   1    0.30    0.20
   8  17  -1    0.30    0.30
   8  17  -1    0.30    0.20
  -8  17   1    0.20    0.20
  -7 -17   1    4.20    0.50
   7 -17  -1    3.30    0.60
  -7 -17   1    3.50    0.40
  -7  17   1    4.10    0.60
  -6 -17   1    0.20    0.10
   6 -17  -1    0.10    0.10
  -6 -17   1    0.20    0.10
   6 -17  -1    0.20    0.20
   6  17  -1    0.10    0.10
  -6  17   1    0.00    0.10
   6  17  -1    0.00    0.10
  -6  17   1    0.10    0.20
  -6  17   1    0.40    0.20
  -5 -17   1    2.40    0.30
  -5 -17   1    2.30    0.30
   5 -17  -1    2.70    0.40
   5 -17  -1    2.10    0.30
   5  17  -1    2.30    0.30
  -5  17   1    2.90    0.40
  -5  17   1    2.20    0.40
   5  17  -1    2.50    0.30
  -4 -17   1    0.70    0.10
  -4 -17   1    0.60    0.10
   4 -17  -1    0.40    0.10
   4 -17  -1    0.60    0.10
  -4  17   1    0.60    0.10
   4  17  -1    0.40    0.10
  -4  17   1    0.60    0.10
   4  17  -1    0.60    0.10
   3 -17  -1    0.10    0.10
   3 -17  -1    0.20    0.10
  -3 -17   1    0.20    0.10
  -3  17   1    0.20    0.10
   3  17  -1    0.20    0.10
   3  17  -1    0.10    0.10
  -2 -17   1    2.30    0.30
   2 -17  -1    1.80    0.30
   2  17  -1    2.70    0.30
   2  17  -1    2.80    0.30
  -1 -17   1    8.20    0.60
  -1 -17   1    7.80    0.60
   1 -17  -1    7.10    0.50
   1 -17  -1    6.50    0.60
   1  17  -1    7.70    0.60
   1  17  -1    8.10    0.60
  -1  17   1    6.70    0.60
   0 -17   1    4.20    0.40
   0 -17  -1    4.80    0.40
   0 -17  -1    4.50    0.40
   0 -17   1    3.90    0.40
   0  17   1    5.00    0.40
   0  17  -1    4.30    0.40
   0  17  -1    3.40    0.50
   1 -17   1    0.50    0.20
  -1 -17  -1    0.20    0.10
   1 -17   1    0.20    0.20
   1  17   1    1.00    0.20
   2 -17   1   12.80    1.00
   2 -17   1   13.50    0.90
  -2 -17  -1   14.30    0.90
   2 -17   1   12.20    0.90
  -2  17  -1   12.90    0.90
  -2  17  -1   13.90    0.90
   2  17   1   14.60    0.80
   2  17   1   14.90    0.90
  -3 -17  -1    1.70    0.20
   3 -17   1    1.80    0.30
   3 -17   1    1.50    0.20
  -3  17  -1    1.60    0.30
   3  17   1    1.30    0.20
   3  17   1    1.80    0.20
  -3  17  -1    1.60    0.30
   4 -17   1    0.90    0.20
  -4 -17  -1    1.60    0.20
   4 -17   1    1.40    0.30
   4  17   1    1.40    0.20
  -4  17  -1    1.30    0.30
   4  17   1    1.30    0.20
  -4  17  -1    1.10    0.30
  -5 -17  -1    4.90    0.40
  -5 -17  -1    5.10    0.40
   5 -17   1    5.40    0.50
   5 -17   1    4.50    0.50
   5  17   1    4.90    0.40
   5  17   1    5.00    0.40
  -6 -17  -1    3.40    0.40
  -6 -17  -1    3.20    0.30
   6 -17   1    3.50    0.50
   6 -17   1    3.70    0.40
   6  17   1    3.50    0.40
  -6  17  -1    2.90    0.50
   6  17   1    3.40    0.40
  -7 -17  -1    7.00    0.60
  -7 -17  -1    6.40    0.50
   7 -17   1    6.00    0.70
   7  17   1    6.80    0.60
   7  17   1    7.10    0.60
  -7  17  -1    6.70    0.70
  -8 -17  -1   35.80    2.10
   8 -17   1   32.70    2.10
   8 -17   1   33.20    2.20
  -8 -17  -1   33.50    2.10
   8  17   1   35.60    2.00
  -8  17  -1   29.10    2.30
  -8  17  -1   31.70    2.10
   8  17   1   35.40    2.10
  -9 -17  -1    8.00    0.70
   9 -17   1    8.50    1.00
   9 -17   1    9.40    0.90
  -9 -17  -1    8.90    0.80
   9  17   1   11.00    0.80
  -9  17  -1    7.40    1.10
  -9  17  -1   10.80    0.90
  10 -17   1    8.70    0.90
 -10 -17  -1    9.60    0.80
  10 -17   1    7.90    1.00
 -10 -17  -1    8.60    0.70
 -10  17  -1    8.70    0.80
  10  17   1    9.50    0.90
  10  17   1    8.80    0.80
 -11 -17  -1    0.00    0.10
  11 -17   1    0.10    0.30
 -11 -17  -1    0.30    0.20
  11 -17   1    0.20    0.30
  11  17   1    0.00    0.20
 -11  17  -1   -0.20    0.20
  11  17   1    0.10    0.20
 -11  17  -1    0.10    0.20
 -12 -17  -1    3.10    0.60
  12 -17   1    3.10    0.60
 -12 -17  -1    3.10    0.50
  12 -17   1    4.40    0.70
 -12  17  -1    1.90    0.60
  12  17   1    2.50    0.40
  12  17   1    2.40    0.50
 -12  17  -1    3.60    0.50
 -13 -17  -1   -0.10    0.20
 -13 -17  -1   -0.10    0.20
  13 -17   1    0.40    0.40
  13 -17   1   -0.20    0.30
  13  17   1   -0.40    0.30
 -13  17  -1    0.00    0.30
 -13  17  -1   -0.50    0.40
  13  17   1   -0.40    0.20
 -14 -17  -1   18.40    1.30
  14 -17   1   16.10    1.50
  14 -17   1   17.10    1.60
 -14 -17  -1   16.00    1.40
  14  17   1   16.20    1.30
  14  17   1   16.20    1.30
 -14  17  -1   12.80    1.60
 -15 -17  -1    1.80    0.50
 -15 -17  -1    2.90    0.50
  15 -17   1    2.20    0.50
  15 -17   1    3.10    0.60
 -15  17  -1    1.30    0.60
  15  17   1    1.80    0.40
  15  17   1    2.20    0.50
  16 -17   1    5.30    1.00
 -16 -17  -1    5.50    0.90
 -16 -17  -1    6.50    0.80
  16  17   1    5.40    0.90
  16  17   1    5.00    0.80
 -16  17  -1    4.40    1.00
 -17 -17  -1    1.40    0.40
 -17 -17  -1    2.30    0.50
  17 -17   1    1.90    0.60
  17 -17   1    1.00    0.50
  17  17   1    1.20    0.60
 -17  17  -1    0.10    0.60
  17  17   1    1.90    0.50
 -18 -17  -1   -0.10    0.40
 -18 -17  -1    0.10    0.30
  18 -17   1   -0.40    0.50
  18 -17   1    0.70    0.50
  18  17   1   -0.50    0.40
  18  17   1   -0.10    0.50
  19 -17   1    0.20    0.50
 -19 -17  -1    0.30    0.40
 -19 -17  -1    0.80    0.40
  19 -17   1    1.20    0.50
  19  17   1    0.30    0.30
  19  17   1   -0.60    0.50
 -19  17  -1   -0.20    0.50
 -20 -17  -1    7.70    1.00
  20  17   1    5.30    1.00
  20 -18  -1    0.00    0.40
  20  18  -1    1.00    0.60
 -19 -18   1    0.10    0.40
 -19 -18   1    0.70    0.30
  19 -18  -1   -0.10    0.50
  19  18  -1    0.10    0.50
  19  18  -1    0.20    0.40
  18 -18  -1    1.80    0.50
 -18 -18   1    1.20    0.40
 -18 -18   1    1.20    0.50
  18 -18  -1    2.10    0.70
 -18  18   1    0.40    0.50
  18  18  -1    0.60    0.60
  18  18  -1    1.20    0.60
  17 -18  -1    0.80    0.40
 -17 -18   1   -0.10    0.30
 -17 -18   1    0.30    0.30
  17  18  -1    0.00    0.40
 -17  18   1    0.20    0.40
 -16 -18   1    0.70    0.30
  16 -18  -1    0.20    0.40
 -16 -18   1    0.60    0.40
  16 -18  -1    1.40    0.80
  16  18  -1    1.60    0.50
 -15 -18   1    2.10    0.50
 -15 -18   1    3.00    0.60
  14 -18  -1    0.30    0.40
  14 -18  -1    0.80    0.30
 -14 -18   1   -0.20    0.20
 -14 -18   1    0.00    0.20
  14  18  -1   -0.40    0.30
  14  18  -1   -0.40    0.30
 -14  18   1    0.00    0.30
 -13 -18   1    1.10    0.30
 -13 -18   1    0.40    0.30
  13  18  -1    1.20    0.40
  13  18  -1    1.50    0.50
 -13  18   1    2.30    0.60
 -12 -18   1    0.10    0.20
  12 -18  -1    0.30    0.30
 -12 -18   1    0.20    0.20
 -12  18   1    0.50    0.20
  12  18  -1    0.10    0.20
  12  18  -1    0.30    0.20
 -12  18   1    0.00    0.20
 -11 -18   1    0.40    0.20
 -11 -18   1    0.80    0.20
  11 -18  -1    0.30    0.40
  11  18  -1    0.50    0.20
  11  18  -1    0.40    0.20
 -11  18   1    0.50    0.30
 -10 -18   1    4.10    0.50
  10 -18  -1    3.70    0.60
 -10 -18   1    3.70    0.40
  10 -18  -1    4.70    0.60
  10  18  -1    3.00    0.50
 -10  18   1    3.90    0.50
  10  18  -1    2.70    0.50
 -10  18   1    3.90    0.60
   9 -18  -1    1.60    0.30
   9  18  -1    1.90    0.30
  -9  18   1    1.30    0.40
  -9  18   1    1.60    0.40
   9  18  -1    2.30    0.50
  -8 -18   1    8.10    0.70
   8 -18  -1    7.90    0.70
  -8 -18   1    7.80    0.60
   8 -18  -1    8.20    1.00
  -8  18   1    7.40    0.70
   8  18  -1    7.20    0.70
  -8  18   1    8.60    0.80
   8  18  -1    8.50    0.70
  -7 -18   1    0.00    0.10
  -7 -18   1    0.00    0.10
   7 -18  -1    0.20    0.10
   7  18  -1   -0.10    0.10
  -7  18   1    0.10    0.10
   7  18  -1    0.10    0.10
  -7  18   1    0.10    0.20
   6 -18  -1    0.00    0.10
  -6 -18   1   -0.10    0.10
   6 -18  -1   -0.10    0.20
  -6 -18   1    0.00    0.10
   6  18  -1    0.10    0.10
  -6  18   1   -0.10    0.10
  -6  18   1    0.00    0.20
   6  18  -1    0.00    0.10
   5 -18  -1    2.20    0.30
   5 -18  -1    2.80    0.40
  -5 -18   1    3.00    0.30
  -5 -18   1    3.00    0.30
   5  18  -1    2.90    0.30
   5  18  -1    3.00    0.30
  -5  18   1    3.20    0.40
  -4 -18   1    1.20    0.20
   4 -18  -1    1.00    0.20
  -4 -18   1    0.80    0.10
   4  18  -1    0.90    0.20
  -4  18   1    1.00    0.20
   4  18  -1    0.60    0.20
   3 -18  -1    0.60    0.20
   3 -18  -1    0.40    0.10
  -3 -18   1    0.50    0.10
  -3 -18   1    0.70    0.10
   3  18  -1    0.50    0.10
  -3  18   1    0.40    0.10
   3  18  -1    0.60    0.10
  -2 -18   1    0.30    0.10
   2  18  -1    0.10    0.10
   2  18  -1    0.30    0.10
  -2  18   1    0.30    0.10
   1 -18  -1    0.00    0.10
  -1 -18   1    0.00    0.10
  -1 -18   1    0.00    0.10
   1 -18  -1    0.00    0.10
   1  18  -1    0.00    0.10
   1  18  -1    0.00    0.10
  -1  18   1   -0.10    0.10
  -1  18   1   -0.10    0.10
   0 -18   1    0.70    0.20
   0 -18  -1    0.90    0.20
   0 -18   1    0.70    0.20
   0 -18  -1    1.10    0.20
   0  18   1    1.10    0.20
   0  18  -1    1.10    0.20
   0  18   1    1.40    0.20
   0  18  -1    0.80    0.20
  -1 -18  -1    0.10    0.10
   1 -18   1    0.10    0.10
   1 -18   1    0.00    0.10
  -1  18  -1    0.00    0.10
   1  18   1    0.00    0.10
   2 -18   1    0.20    0.10
   2 -18   1    0.10    0.10
  -2 -18  -1    0.30    0.10
   2 -18   1    0.20    0.10
  -2  18  -1    0.30    0.10
   2  18   1    0.20    0.10
  -2  18  -1    0.30    0.10
   2  18   1    0.20    0.10
  -3 -18  -1    2.80    0.30
   3 -18   1    2.10    0.30
   3 -18   1    2.10    0.30
   3  18   1    2.20    0.30
  -3  18  -1    2.30    0.30
  -3  18  -1    2.30    0.30
   3  18   1    2.40    0.20
   4 -18   1    0.20    0.10
  -4 -18  -1    0.10    0.10
   4 -18   1    0.00    0.10
  -4  18  -1    0.10    0.10
   4  18   1    0.20    0.10
  -4  18  -1    0.20    0.20
   4  18   1    0.10    0.10
  -5 -18  -1    4.80    0.40
  -5 -18  -1    5.10    0.40
   5 -18   1    4.10    0.50
   5 -18   1    5.00    0.50
   5  18   1    5.00    0.40
   5  18   1    4.80    0.40
  -5  18  -1    6.30    0.70
   6 -18   1   -0.20    0.20
  -6 -18  -1    0.10    0.20
   6 -18   1    0.10    0.30
  -6  18  -1    0.10    0.40
   6  18   1    0.10    0.20
   6  18   1    0.10    0.20
  -7 -18  -1    0.10    0.10
   7 -18   1    0.00    0.10
  -7 -18  -1    0.10    0.10
   7 -18   1    0.00    0.20
   7  18   1    0.20    0.10
  -7  18  -1    0.20    0.20
  -8 -18  -1    3.50    0.60
  -8 -18  -1    2.80    0.40
  -8  18  -1    1.80    0.40
   9 -18   1   14.90    1.20
  -9 -18  -1   15.40    1.10
   9 -18   1   13.90    1.20
  -9 -18  -1   14.90    1.10
   9  18   1   14.00    1.10
  -9  18  -1   14.20    1.20
   9  18   1   15.20    1.10
  10 -18   1    0.00    0.20
 -10 -18  -1   -0.10    0.10
  10 -18   1    0.10    0.20
 -10 -18  -1    0.00    0.20
  10  18   1   -0.30    0.20
 -10  18  -1   -0.10    0.20
 -10  18  -1   -0.20    0.20
  10  18   1   -0.20    0.10
  11 -18   1   -0.30    0.30
  11 -18   1    0.10    0.20
 -11 -18  -1    0.00    0.20
 -11 -18  -1    0.40    0.20
  11  18   1   -0.30    0.20
  11  18   1   -0.10    0.20
 -11  18  -1    0.00    0.20
 -12 -18  -1    0.70    0.30
 -12 -18  -1    0.90    0.30
  12 -18   1    1.00    0.30
  12 -18   1    1.10    0.40
 -12  18  -1    1.00    0.30
  12  18   1    0.40    0.30
 -12  18  -1    0.50    0.40
  12  18   1    0.60    0.40
  13 -18   1    1.20    0.40
 -13 -18  -1    0.90    0.30
  13 -18   1    0.70    0.40
 -13 -18  -1    0.80    0.30
  13  18   1    0.50    0.30
 -13  18  -1    0.30    0.40
  13  18   1    0.60    0.40
 -14 -18  -1    0.30    0.20
  14 -18   1    0.60    0.30
 -14 -18  -1    0.10    0.20
  14 -18   1    0.20    0.30
  14  18   1    0.40    0.30
  14  18   1    0.30    0.30
 -14  18  -1   -0.50    0.40
  15 -18   1    6.00    0.90
 -15 -18  -1    5.60    0.70
 -15 -18  -1    7.20    1.20
  15  18   1    5.10    0.80
  15  18   1    6.00    0.90
 -16 -18  -1    0.10    0.20
 -16 -18  -1   -0.10    0.20
  16 -18   1    0.50    0.40
  16 -18   1   -0.10    0.30
  16  18   1   -0.10    0.30
  16  18   1    0.10    0.40
 -17 -18  -1    0.00    0.30
  17 -18   1    0.80    0.50
 -17 -18  -1    0.40    0.30
  17 -18   1    0.40    0.40
 -17  18  -1   -0.20    0.50
  17  18   1   -0.20    0.40
  17  18   1   -0.50    0.30
  18 -18   1   -0.40    0.50
 -18 -18  -1   -0.40    0.40
 -18 -18  -1    0.20    0.30
  18 -18   1   -0.20    0.40
  18  18   1   -0.70    0.40
  18  18   1   -0.90    0.50
  19 -18   1    0.20    0.50
 -19 -18  -1   -0.10    0.40
 -19 -18  -1    0.50    0.20
  19 -18   1   -0.30    0.40
  19  18   1   -0.50    0.40
 -20 -18  -1    1.60    0.30
  20  18   1    0.30    0.40
  20 -19  -1    1.50    0.60
  20  19  -1    0.20    0.60
 -19 -19   1    0.90    0.40
  19 -19  -1    1.60    0.80
  19  19  -1    1.40    0.80
 -19  19   1    0.80    0.50
  19  19  -1    1.20    0.50
  18 -19  -1    0.20    0.40
 -18 -19   1   -0.20    0.30
  18 -19  -1   -0.10    0.40
 -18 -19   1   -0.40    0.20
  17 -19  -1   19.60    1.70
 -17 -19   1   15.80    1.60
 -17 -19   1   15.60    1.30
  17 -19  -1   18.90    1.60
  17  19  -1   15.90    1.40
  17  19  -1   16.50    1.50
 -17  19   1   14.00    1.70
 -16 -19   1    0.30    0.30
  16 -19  -1    0.20    0.30
 -16 -19   1    0.30    0.20
  16  19  -1    1.30    0.50
 -16  19   1    0.20    0.50
  16  19  -1   -0.30    0.30
 -15 -19   1   24.90    2.00
  15 -19  -1   30.80    2.20
 -15 -19   1   25.30    1.90
  15  19  -1   28.00    1.90
 -15  19   1   23.20    2.20
  15  19  -1   30.30    2.00
 -14 -19   1    0.10    0.20
  14 -19  -1    0.60    0.30
 -14 -19   1   -0.10    0.20
  14  19  -1   -0.40    0.30
  14  19  -1   -0.10    0.30
 -14  19   1   -0.10    0.30
 -13 -19   1    1.20    0.30
 -13 -19   1    0.90    0.30
  13  19  -1    0.90    0.40
  13  19  -1    0.70    0.40
 -13  19   1    1.70    0.50
 -12 -19   1    2.90    0.40
 -12 -19   1    3.90    0.60
  12  19  -1    4.50    0.60
 -12  19   1    3.50    0.70
  11 -19  -1   -0.10    0.30
 -11 -19   1    0.70    0.20
 -11 -19   1    0.30    0.20
  11 -19  -1    0.20    0.30
  11  19  -1    0.50    0.20
 -11  19   1    0.10    0.20
  11  19  -1    0.50    0.20
 -11  19   1    0.40    0.30
  10 -19  -1    0.80    0.20
  10 -19  -1    0.70    0.30
 -10 -19   1    0.50    0.20
 -10 -19   1    0.30    0.20
  10  19  -1    0.20    0.20
  10  19  -1    0.00    0.20
 -10  19   1    0.30    0.20
  -9 -19   1   24.80    1.60
   9 -19  -1   26.90    1.90
  -9 -19   1   25.20    1.70
   9 -19  -1   28.40    1.80
   9  19  -1   26.10    1.70
   9  19  -1   25.70    1.70
  -9  19   1   27.60    1.90
  -8 -19   1    6.30    0.60
   8 -19  -1    7.50    0.80
  -8 -19   1    6.80    0.60
   8 -19  -1    7.30    0.70
   8  19  -1    6.90    0.60
   8  19  -1    7.20    0.60
  -8  19   1    7.90    0.70
  -8  19   1    6.80    0.70
   7 -19  -1   -0.10    0.20
  -7 -19   1    0.00    0.10
   7 -19  -1    0.10    0.20
  -7  19   1   -0.20    0.20
  -7  19   1    0.10    0.20
   6 -19  -1    0.50    0.20
  -6 -19   1    0.80    0.20
  -6 -19   1    0.70    0.20
   6 -19  -1    0.40    0.20
   6  19  -1    0.50    0.20
  -6  19   1    0.00    0.20
   6  19  -1    0.50    0.20
  -6  19   1    0.30    0.30
   5 -19  -1    1.70    0.30
  -5 -19   1    2.30    0.30
   5  19  -1    2.70    0.30
   5  19  -1    2.10    0.30
   4 -19  -1    9.60    0.70
  -4 -19   1   10.70    0.70
  -4 -19   1   10.10    0.70
   4 -19  -1   10.30    0.80
   4  19  -1   11.10    0.80
  -4  19   1   12.30    0.80
   4  19  -1   11.30    0.70
  -4  19   1    9.10    0.80
   3 -19  -1    3.50    0.30
  -3 -19   1    3.60    0.30
  -3 -19   1    3.20    0.30
   3  19  -1    3.80    0.30
   2 -19  -1    1.60    0.20
   2 -19  -1    1.50    0.20
  -2  19   1    2.20    0.20
  -1 -19   1    1.00    0.20
  -1 -19   1    1.10    0.20
   1 -19  -1    0.90    0.20
   1 -19  -1    1.10    0.20
   1  19  -1    1.50    0.30
  -1  19   1    0.90    0.30
   1  19  -1    1.10    0.20
  -1  19   1    1.10    0.20
   0 -19   1   17.20    1.10
   0 -19  -1   17.00    1.10
   0 -19   1   17.20    1.10
   0 -19  -1   17.20    1.10
   0  19  -1   17.80    1.10
   0  19   1   18.10    1.00
   0  19  -1   17.70    1.30
  -1 -19  -1    0.20    0.10
   1 -19   1    0.20    0.10
  -1 -19  -1    0.30    0.10
   1 -19   1    0.30    0.10
  -1  19  -1    0.30    0.10
   1  19   1    0.30    0.10
   1  19   1    0.20    0.10
  -1  19  -1    0.30    0.10
  -2 -19  -1    1.40    0.20
   2 -19   1    2.20    0.40
   2 -19   1    1.40    0.30
  -2  19  -1    2.00    0.30
   3 -19   1    2.50    0.40
   3 -19   1    2.80    0.40
   3  19   1    2.70    0.30
  -3  19  -1    2.30    0.40
   4 -19   1    8.90    0.70
  -4 -19  -1    8.00    0.60
   4 -19   1    7.90    0.70
   4  19   1    9.70    0.60
  -4  19  -1    7.10    0.80
   4  19   1    9.30    0.60
   5 -19   1    5.10    0.60
  -5 -19  -1    4.70    0.40
   5 -19   1    5.30    0.70
  -5 -19  -1    5.10    0.40
   5  19   1    5.40    0.50
  -5  19  -1    4.70    1.00
   5  19   1    5.60    0.50
  -6 -19  -1    6.00    0.50
   6 -19   1    6.30    0.70
   6 -19   1    6.70    0.60
  -6 -19  -1    6.00    0.50
   6  19   1    5.60    0.50
   6  19   1    5.60    0.50
   7 -19   1    0.10    0.20
  -7 -19  -1    0.30    0.10
   7 -19   1    0.20    0.20
   7  19   1    0.50    0.20
   7  19   1    0.20    0.10
  -7  19  -1    0.20    0.20
   8 -19   1   38.60    2.30
   8 -19   1   35.30    2.40
  -8 -19  -1   33.60    2.20
  -8 -19  -1   37.20    2.20
   8  19   1   38.40    2.20
  -8  19  -1   39.80    2.40
   8  19   1   36.00    2.20
   9 -19   1    7.50    0.70
  -9 -19  -1    6.90    0.60
   9 -19   1    7.40    0.80
  -9 -19  -1    7.60    0.70
   9  19   1    6.30    0.60
   9  19   1    6.50    0.60
  -9  19  -1    5.60    0.70
  -9  19  -1    5.40    0.80
  10 -19   1    0.10    0.20
 -10 -19  -1    0.20    0.10
  10 -19   1    0.30    0.30
 -10 -19  -1   -0.10    0.10
 -10  19  -1    0.00    0.20
  10  19   1    0.20    0.20
  10  19   1    0.30    0.20
 -10  19  -1    0.30    0.20
 -11 -19  -1    0.20    0.20
 -11 -19  -1    0.00    0.10
  11 -19   1    0.00    0.20
  11 -19   1    0.30    0.30
 -11  19  -1    0.00    0.30
  11  19   1    0.30    0.20
  11  19   1    0.20    0.20
 -11  19  -1    0.20    0.20
 -12 -19  -1    0.30    0.30
  12  19   1    0.70    0.30
 -12  19  -1   -0.20    0.40
 -13 -19  -1    4.70    0.70
 -13 -19  -1    4.40    0.60
  13 -19   1    6.70    0.90
  13  19   1    5.00    0.70
  14 -19   1   29.90    2.30
  14 -19   1   29.90    2.10
 -14 -19  -1   30.70    2.00
 -14 -19  -1   28.70    2.10
  14  19   1   27.80    2.00
 -14  19  -1   23.60    2.40
  14  19   1   27.50    2.00
 -15 -19  -1    0.90    0.20
  15  19   1    0.90    0.40
 -15  19  -1    0.50    0.50
  15  19   1    0.80    0.30
 -16 -19  -1   12.10    1.40
 -16 -19  -1   10.70    1.10
  16  19   1   16.10    1.30
  17 -19   1    1.70    0.50
 -17 -19  -1    1.40    0.50
  17 -19   1    2.70    0.70
 -17 -19  -1    1.40    0.40
 -17  19  -1    1.00    0.50
  17  19   1    0.50    0.50
  17  19   1    1.10    0.50
  18 -19   1    1.10    0.60
  18 -19   1    1.40    0.60
 -18 -19  -1    0.70    0.50
 -18 -19  -1    1.20    0.40
 -18  19  -1    1.10    1.10
  18  19   1    0.60    0.50
  18  19   1    1.20    0.60
 -19 -19  -1    0.60    0.30
  19 -19   1   -0.30    0.40
  19 -19   1    0.30    0.50
  19  19   1   -0.40    0.50
 -19  19  -1    0.50    0.50
 -20 -19  -1    3.80    0.70
  20  19   1    2.60    0.70
 -20 -20   1   39.70    2.50
  20 -20  -1   35.30    3.30
  20  20  -1   29.40    2.70
  20  20  -1   33.80    2.60
  19 -20  -1   38.70    2.80
 -19 -20   1   39.40    2.50
  19 -20  -1   35.40    3.40
 -19 -20   1   35.40    2.80
  19  20  -1   30.40    3.10
  19  20  -1   35.80    2.60
 -19  20   1   37.50    3.00
 -18 -20   1    1.00    0.50
 -18 -20   1    0.90    0.30
  18 -20  -1    0.40    0.40
  18 -20  -1    1.80    0.60
  18  20  -1    0.80    0.50
 -17 -20   1   52.49    3.20
  17 -20  -1   50.89    3.50
 -17 -20   1   45.60    3.20
  17 -20  -1   52.29    3.40
  17  20  -1   48.70    3.20
 -17  20   1   42.80    3.60
  17  20  -1   50.59    3.20
  16 -20  -1    0.30    0.30
 -16 -20   1    0.20    0.30
  16 -20  -1    0.60    0.50
 -16 -20   1    0.30    0.20
  16  20  -1    0.20    0.30
 -16  20   1    0.10    0.40
  15 -20  -1  141.19    8.50
 -15 -20   1  154.28    8.30
 -15 -20   1  147.59    8.50
  15 -20  -1  152.68    8.50
 -15  20   1  136.09    8.70
  15  20  -1  145.99    8.30
  15  20  -1  151.68    8.30
 -14 -20   1   54.49    3.50
 -14 -20   1   58.09    3.40
  14 -20  -1   56.09    3.60
  14 -20  -1   57.29    3.50
  14  20  -1   54.99    3.40
 -14  20   1   50.89    3.70
  14  20  -1   55.19    3.40
  13 -20  -1   12.10    1.30
  13 -20  -1   10.70    1.10
 -13 -20   1   12.90    1.20
  13  20  -1   12.00    1.10
 -13  20   1    9.80    1.30
  13  20  -1   11.50    1.10
  12 -20  -1  212.48   12.40
 -12 -20   1  218.28   11.90
 -12 -20   1  215.98   12.00
  12 -20  -1  210.98   12.00
 -12  20   1  230.28   12.10
  12  20  -1  215.08   11.90
  12  20  -1  219.78   11.90
 -12  20   1  215.98   12.30
 -11 -20   1    0.50    0.20
  11 -20  -1    1.20    0.50
 -11 -20   1    0.80    0.20
  11  20  -1    0.80    0.30
  11  20  -1    0.90    0.30
 -10 -20   1   95.79    5.50
 -10 -20   1   95.19    5.50
  10 -20  -1   94.59    5.60
  10 -20  -1   95.09    5.70
  10  20  -1  101.69    5.50
 -10  20   1   98.99    5.60
 -10  20   1  101.29    5.80
  10  20  -1  101.79    5.50
  -9 -20   1  276.07   15.30
  -9 -20   1  287.67   15.30
   9 -20  -1  275.27   15.50
   9 -20  -1  273.37   15.40
  -9  20   1  295.87   15.60
   9  20  -1  285.67   15.30
   9  20  -1  289.47   15.40
   8 -20  -1  208.48   11.80
   8 -20  -1  208.88   11.60
  -8 -20   1  208.88   11.60
  -8  20   1  213.98   11.70
  -8  20   1  219.98   11.80
   8  20  -1  224.28   11.70
   8  20  -1  208.38   11.60
  -7 -20   1   64.19    3.80
   7 -20  -1   67.79    3.90
  -7 -20   1   66.79    4.00
   7 -20  -1   70.39    3.80
  -7  20   1   70.69    4.00
  -7  20   1   66.39    3.90
  -7  20   1   66.89    3.90
   7  20  -1   63.99    4.00
   7  20  -1   64.79    3.80
   6 -20  -1   73.29    4.20
  -6 -20   1   72.09    4.00
  -6 -20   1   67.29    4.10
  -6  20   1   74.89    4.20
  -6  20   1   77.59    4.20
   6  20  -1   71.79    4.10
   5 -20  -1  509.35   30.80
  -5 -20   1  604.44   30.70
   5 -20  -1  567.14   30.90
  -5 -20   1  563.84   30.80
   5  20  -1  614.24   30.80
  -5  20   1  627.34   30.80
  -5  20   1  505.75   30.90
   5  20  -1  613.24   30.80
  -4 -20   1  166.88    9.30
   4 -20  -1  161.78    9.30
  -4 -20   1  181.48    9.20
   4 -20  -1  164.08    9.40
  -4  20   1  183.58    9.30
   4  20  -1  176.48    9.30
   4  20  -1  175.08    9.30
  -4  20   1  160.68    9.30
   3 -20  -1  179.68   11.30
  -3 -20   1  198.98   11.30
   3  20  -1  228.68   11.30
  -3  20   1  215.08   11.20
   3  20  -1  221.68   11.30
   2 -20  -1  773.92   48.30
   2 -20  -1  900.61   48.30
  -2 -20   1  869.01   48.20
   2  20  -1  982.20   48.30
   2  20  -1  944.11   48.20
  -2  20   1  919.31   48.30
  -2  20   1  945.81   48.20
   1 -20  -1   55.19    3.30
  -1 -20   1   55.59    3.40
  -1 -20   1   58.79    3.40
   1 -20  -1   61.39    3.40
  -1  20   1   60.39    3.40
   1  20  -1   66.39    3.40
   1  20  -1   62.99    3.30
  -1  20   1   60.69    3.30
   0 -20  -1   31.40    1.80
   0 -20   1   30.60    1.90
   0 -20  -1   29.70    1.80
   0 -20   1   31.00    1.90
   0  20  -1   32.80    1.90
   0  20   1   33.00    1.80
   0  20  -1   32.00    1.80
   0  20   1   33.00    1.90
  -1 -20  -1   45.20    2.70
  -1 -20  -1   46.40    2.70
   1 -20   1   42.10    2.70
   1 -20   1   48.40    2.70
  -1  20  -1   47.60    2.80
  -1  20  -1   50.19    2.70
   1  20   1   48.60    2.70
   1  20   1   50.49    2.60
   2 -20   1  326.87   20.20
   2 -20   1  351.66   20.30
  -2 -20  -1  370.16   20.10
   2  20   1  406.86   20.10
  -2  20  -1  386.16   20.20
  -2  20  -1  389.56   20.10
   2  20   1  396.26   20.10
   3 -20   1  664.83   37.60
   3 -20   1  703.13   37.60
  -3 -20  -1  682.13   37.50
   3  20   1  736.43   37.50
  -3  20  -1  660.23   37.60
   3  20   1  743.43   37.50
  -3  20  -1  729.23   37.60
   4 -20   1  503.55   27.00
   4 -20   1  464.85   27.00
  -4 -20  -1  497.85   26.90
   4  20   1  547.05   26.90
  -4  20  -1  468.55   27.10
  -4  20  -1  526.45   27.10
   4  20   1  519.15   27.00
  -5 -20  -1  348.77   18.70
   5 -20   1  300.47   18.80
   5 -20   1  356.56   18.80
   5  20   1  367.66   18.70
   5  20   1  385.36   18.70
  -5  20  -1  375.76   18.90
  -5  20  -1  301.07   19.40
   6 -20   1  159.58    9.00
  -6 -20  -1  167.18    8.90
  -6 -20  -1  161.88    8.90
   6 -20   1  162.48    9.40
  -6  20  -1  154.98    9.10
   6  20   1  168.98    8.90
  -6  20  -1  155.68    9.10
   6  20   1  175.48    8.90
   7 -20   1   53.69    3.50
  -7 -20  -1   52.69    3.10
   7 -20   1   55.59    3.20
  -7 -20  -1   52.59    3.10
   7  20   1   56.69    3.10
   7  20   1   52.49    3.10
  -7  20  -1   51.29    3.20
   8 -20   1  917.31   49.10
  -8 -20  -1  889.61   49.00
   8 -20   1  917.81   49.20
  -8 -20  -1  916.71   49.00
  -8  20  -1  933.01   49.30
   8  20   1  910.21   49.00
   8  20   1  941.91   49.00
  -9 -20  -1   15.20    1.10
   9 -20   1   15.30    1.30
  -9 -20  -1   15.50    1.10
   9 -20   1   14.80    1.10
  -9  20  -1   15.50    1.20
   9  20   1   15.20    1.10
   9  20   1   16.00    1.10
  -9  20  -1   12.80    1.30
 -10 -20  -1   94.49    5.30
  10 -20   1   90.49    5.30
  10 -20   1   97.09    5.50
 -10 -20  -1   94.89    5.30
  10  20   1   93.99    5.30
 -10  20  -1   96.59    5.40
 -10  20  -1   85.09    5.60
  10  20   1   94.89    5.30
  11 -20   1   20.60    1.50
  11 -20   1   20.40    2.20
 -11 -20  -1   24.00    1.50
 -11 -20  -1   21.90    1.40
  11  20   1   21.10    1.50
 -11  20  -1   17.40    1.70
 -11  20  -1   19.80    1.50
 -12 -20  -1  232.88   13.00
  12 -20   1  236.68   13.20
 -12 -20  -1  244.58   13.00
  12 -20   1  228.58   13.00
 -12  20  -1  217.98   13.40
 -12  20  -1  261.97   13.20
  12  20   1  230.88   12.90
  12  20   1  237.88   13.00
  13 -20   1   58.49    3.70
  13 -20   1   58.79    3.60
 -13 -20  -1   60.79    3.50
 -13 -20  -1   56.49    3.60
  13  20   1   60.59    3.60
 -13  20  -1   54.99    3.90
  13  20   1   54.69    3.50
 -14 -20  -1   12.10    1.20
 -14 -20  -1   11.90    1.00
  14 -20   1   11.60    1.30
  14 -20   1   12.40    1.20
  14  20   1   13.40    1.20
 -14  20  -1   10.00    1.50
  14  20   1   13.20    1.20
  15 -20   1   52.59    3.40
 -15 -20  -1   53.29    3.30
 -15  20  -1   46.80    3.80
  15  20   1   51.89    3.30
  15  20   1   53.49    3.30
 -16 -20  -1  185.78   10.40
  16 -20   1  170.58   10.40
  16 -20   1  180.18   10.20
  16  20   1  174.48   10.10
  16  20   1  181.08   10.20
 -16  20  -1  190.68   11.10
 -17 -20  -1    0.10    0.30
  17 -20   1    0.00    0.40
  17 -20   1    0.10    0.40
 -17 -20  -1    0.40    0.40
 -17  20  -1   -0.20    0.50
  17  20   1   -0.20    0.40
  17  20   1   -0.40    0.30
  18 -20   1    5.60    1.20
  18 -20   1    5.80    1.10
 -18  20  -1    5.30    1.10
  18  20   1    8.50    1.20
  19 -20   1    7.60    1.30
  19 -20   1    9.50    1.20
 -19 -20  -1    7.40    1.20
 -19 -20  -1    9.90    1.00
  19  20   1    9.10    1.10
  19  20   1    6.90    1.20
 -20 -20  -1   16.00    1.40
  20  20   1   13.60    1.50
 -20 -21   1    6.20    0.90
  20  21  -1    6.00    0.90
  19 -21  -1    0.40    0.40
  19 -21  -1    0.40    0.50
 -19 -21   1    0.60    0.40
 -19 -21   1    0.40    0.30
  19  21  -1    1.20    0.60
  19  21  -1    0.10    0.40
 -19  21   1    0.10    0.50
 -18 -21   1    1.90    0.50
  18 -21  -1    3.40    0.70
 -18 -21   1    2.50    0.50
  18 -21  -1    2.60    0.80
  18  21  -1    2.30    0.60
 -18  21   1    1.20    0.70
  18  21  -1    2.40    0.70
  17 -21  -1    2.30    0.50
 -17 -21   1    1.60    0.50
  17 -21  -1    2.10    0.60
 -17  21   1    1.20    0.60
  16 -21  -1    9.60    1.00
 -16 -21   1    8.80    1.00
  16 -21  -1    7.10    1.10
 -16 -21   1    9.20    0.90
  16  21  -1    8.20    1.00
 -16  21   1    7.40    1.30
  16  21  -1    7.30    0.90
 -15 -21   1   12.90    1.10
  15 -21  -1   13.80    1.40
 -15 -21   1   13.80    1.30
 -15  21   1   13.20    1.60
  14 -21  -1    3.20    0.60
 -14 -21   1    2.40    0.50
 -14 -21   1    3.40    0.60
  13 -21  -1    0.40    0.40
 -13 -21   1    0.10    0.20
 -13 -21   1    0.20    0.20
  13 -21  -1    0.20    0.30
  13  21  -1    0.10    0.20
  13  21  -1    0.40    0.30
 -13  21   1    0.10    0.40
  12 -21  -1    5.10    0.70
 -12 -21   1    5.90    0.70
 -12  21   1    4.40    0.90
  11 -21  -1    0.30    0.30
  11 -21  -1    1.00    0.30
 -11 -21   1    1.00    0.30
 -11 -21   1    0.90    0.20
 -11  21   1    0.50    0.30
 -11  21   1    0.50    0.30
  11  21  -1    1.00    0.30
  11  21  -1    0.60    0.20
  10 -21  -1   31.40    2.20
 -10 -21   1   31.30    2.00
 -10 -21   1   32.50    2.00
  10 -21  -1   31.30    2.10
 -10  21   1   33.10    2.30
  10  21  -1   32.70    2.00
 -10  21   1   32.10    2.10
  10  21  -1   33.70    2.00
   9 -21  -1    3.60    0.50
   9 -21  -1    3.20    0.60
   9  21  -1    4.00    0.50
  -9  21   1    3.50    0.60
  -9  21   1    3.00    0.50
   8 -21  -1   19.30    1.30
   8 -21  -1   20.00    1.40
  -8 -21   1   15.80    1.20
  -8  21   1   20.30    1.40
   8  21  -1   19.40    1.40
  -8  21   1   18.80    1.30
  -8  21   1   17.40    1.40
   7 -21  -1    0.00    0.20
  -7 -21   1    0.20    0.20
  -7 -21   1    0.10    0.10
   7 -21  -1   -0.20    0.20
  -7  21   1    0.50    0.20
  -7  21   1    0.30    0.20
   7  21  -1    0.40    0.20
   7  21  -1    0.10    0.10
  -7  21   1    0.10    0.30
   6 -21  -1   13.90    1.10
  -6 -21   1   13.50    0.90
  -6 -21   1   13.30    0.90
   6 -21  -1   12.20    1.00
   6  21  -1   14.50    0.90
  -6  21   1   14.90    1.10
   6  21  -1   13.90    1.00
  -6  21   1   15.50    1.10
  -5 -21   1    2.70    0.40
  -5 -21   1    3.60    0.40
   5  21  -1    4.20    0.50
   4 -21  -1    4.40    0.50
   4 -21  -1    4.40    0.40
  -4 -21   1    5.50    0.40
  -4 -21   1    4.40    0.40
  -4  21   1    5.40    0.50
  -4  21   1    4.30    0.40
   4  21  -1    6.30    0.50
   4  21  -1    6.10    0.50
  -3 -21   1    0.70    0.20
  -3  21   1    1.30    0.20
   2 -21  -1   22.80    1.50
  -2 -21   1   21.10    1.40
   2  21  -1   26.60    1.40
   2  21  -1   27.30    1.50
  -2  21   1   24.50    1.40
  -2  21   1   23.00    1.50
   1 -21  -1    2.10    0.30
  -1 -21   1    2.40    0.30
  -1 -21   1    2.40    0.30
   1 -21  -1    2.60    0.30
  -1  21   1    1.90    0.30
  -1  21   1    2.10    0.30
   1  21  -1    3.00    0.30
   0 -21   1    3.20    0.30
   0 -21  -1    3.10    0.30
   0 -21   1    3.00    0.30
   0 -21  -1    3.00    0.30
   0  21  -1    2.90    0.30
   0  21   1    3.00    0.40
   0  21   1    3.10    0.30
   0  21  -1    2.80    0.40
   1 -21   1    0.50    0.10
  -1 -21  -1    0.40    0.10
   1 -21   1    0.60    0.20
  -1 -21  -1    0.40    0.10
  -1  21  -1    0.60    0.20
  -1  21  -1    0.40    0.10
   2 -21   1   31.30    1.90
   2 -21   1   26.30    1.90
  -2 -21  -1   28.90    1.80
  -2  21  -1   32.20    1.80
  -2  21  -1   30.40    1.90
   2  21   1   35.80    1.80
   3 -21   1    1.60    0.30
  -3 -21  -1    2.20    0.30
   3 -21   1    2.00    0.30
  -3  21  -1    1.90    0.40
   4 -21   1    5.20    0.50
   4 -21   1    4.70    0.50
  -4  21  -1    4.10    0.60
   4  21   1    4.70    0.50
  -5 -21  -1    7.10    0.60
   5 -21   1    7.90    0.70
   5 -21   1    6.50    0.70
   5  21   1    7.30    0.60
   5  21   1    8.50    0.60
  -6 -21  -1    4.20    0.50
   6 -21   1    4.00    0.60
   6 -21   1    3.90    0.50
  -6 -21  -1    4.80    0.40
   6  21   1    5.00    0.50
  -6  21  -1    3.30    0.60
   6  21   1    4.40    0.50
   7 -21   1    0.90    0.30
   7 -21   1    0.90    0.40
  -7 -21  -1    0.80    0.30
  -7 -21  -1    1.10    0.30
   7  21   1    0.90    0.30
  -7  21  -1    1.20    0.50
  -7  21  -1    0.70    0.30
   9 -21   1   17.00    1.30
  -9 -21  -1   15.20    1.10
   9 -21   1   17.30    1.20
  -9 -21  -1   15.60    1.10
  -9  21  -1   15.50    1.20
   9  21   1   15.20    1.10
   9  21   1   15.70    1.10
  -9  21  -1   14.00    1.40
  10 -21   1    7.00    0.90
 -10 -21  -1    8.60    0.70
 -10 -21  -1    7.90    0.80
 -10  21  -1    9.60    0.90
  10  21   1    9.90    0.80
  10  21   1    9.90    0.80
 -10  21  -1    7.90    1.10
 -11 -21  -1    0.00    0.20
  11 -21   1   -0.10    0.20
  11 -21   1    0.30    0.20
  11  21   1   -0.20    0.40
 -11  21  -1    0.70    0.30
  12 -21   1   21.70    1.70
 -12  21  -1   28.30    2.20
  13 -21   1    5.80    0.80
  13 -21   1    8.00    1.00
 -13 -21  -1    5.90    0.70
 -13 -21  -1    5.30    0.80
  13  21   1    8.30    0.90
 -13  21  -1    7.60    1.20
  13  21   1    8.70    0.90
 -14 -21  -1    1.40    0.30
  14 -21   1    1.70    0.50
 -14 -21  -1    0.80    0.30
  14 -21   1    1.20    0.30
 -14  21  -1    1.10    0.50
  14  21   1    1.00    0.40
  14  21   1    0.90    0.40
 -15 -21  -1    3.30    0.60
  15  21   1    5.00    0.80
  16 -21   1    4.80    0.90
  16 -21   1    4.90    0.90
 -17 -21  -1    2.30    0.60
  17 -21   1    4.30    0.90
  17 -21   1    3.50    0.70
 -17  21  -1    3.10    0.80
  17  21   1    2.90    0.60
  17  21   1    2.10    0.60
  18 -21   1    3.50    1.10
  18 -21   1    2.30    0.80
 -18 -21  -1    3.00    0.60
  18  21   1    2.10    0.70
 -18  21  -1    2.40    0.70
  18  21   1    1.70    0.50
 -20 -21  -1   -0.30    0.40
 -20 -22   1    0.70    0.30
 -19 -22   1    3.60    0.60
  19 -22  -1    3.60    0.80
 -19 -22   1    2.20    0.60
  19 -22  -1    4.80    0.90
 -19  22   1    2.80    0.70
  19  22  -1    3.20    0.70
  19  22  -1    1.90    0.60
 -18 -22   1    1.40    0.50
 -18 -22   1    0.70    0.40
  18 -22  -1    2.70    0.60
  18  22  -1    1.10    0.50
  18  22  -1    1.40    0.50
 -17 -22   1   -0.20    0.30
  17 -22  -1   -0.10    0.40
 -17 -22   1   -0.10    0.20
  17 -22  -1   -0.20    0.40
  17  22  -1    0.10    0.40
  17  22  -1   -0.10    0.30
 -16 -22   1    0.30    0.20
  16 -22  -1    1.20    0.40
  16 -22  -1    0.80    0.30
 -16 -22   1    0.40    0.30
  16  22  -1    0.40    0.30
  16  22  -1    0.70    0.30
 -15 -22   1    1.10    0.40
 -15 -22   1    1.10    0.30
  15 -22  -1    0.60    0.50
  15 -22  -1    1.30    0.50
  15  22  -1    1.10    0.40
  15  22  -1    0.80    0.30
 -15  22   1    1.00    0.50
  14 -22  -1    0.50    0.40
  14 -22  -1    0.90    0.30
 -14 -22   1    0.80    0.30
 -14 -22   1    1.10    0.30
  14  22  -1    0.50    0.30
  14  22  -1    1.10    0.30
  13 -22  -1    7.30    1.00
 -13 -22   1    6.90    0.70
  13 -22  -1    7.00    0.80
 -13 -22   1    5.30    0.80
  13  22  -1    5.90    0.80
  13  22  -1    5.60    0.80
 -12 -22   1    3.30    0.70
 -12 -22   1    3.80    0.60
 -11 -22   1    0.10    0.10
  11 -22  -1   -0.40    0.30
 -11 -22   1    0.10    0.10
  11 -22  -1    0.00    0.20
  11  22  -1    0.00    0.20
  11  22  -1   -0.20    0.10
 -11  22   1   -0.30    0.20
 -10 -22   1    1.60    0.30
  10 -22  -1    0.90    0.40
 -10 -22   1    1.90    0.40
  10 -22  -1    1.20    0.30
 -10  22   1    0.60    0.30
 -10  22   1    0.80    0.30
   9 -22  -1    1.90    0.40
  -9 -22   1    2.20    0.30
  -9 -22   1    1.70    0.40
   9 -22  -1    2.20    0.40
   9  22  -1    1.80    0.40
  -9  22   1    1.50    0.40
  -9  22   1    1.40    0.40
   9  22  -1    1.90    0.40
  -9  22   1    2.60    0.40
  -8 -22   1   -0.10    0.10
   8 -22  -1   -0.30    0.20
   8 -22  -1    0.00    0.20
  -8 -22   1    0.00    0.10
   8  22  -1   -0.20    0.20
  -8  22   1   -0.10    0.50
   8  22  -1   -0.20    0.20
  -8  22   1   -0.30    0.20
  -7 -22   1    1.70    0.30
   7 -22  -1    1.30    0.30
   7 -22  -1    1.50    0.50
  -7 -22   1    1.80    0.30
  -7  22   1    1.00    0.30
   7  22  -1    2.00    0.40
  -7  22   1    1.20    0.30
   7  22  -1    1.60    0.30
  -7  22   1    0.80    0.50
  -6 -22   1    2.50    0.30
   6 -22  -1    2.20    0.40
  -6 -22   1    2.30    0.30
   6 -22  -1    2.90    0.50
   6  22  -1    2.80    0.40
  -6  22   1    2.40    0.50
   6  22  -1    2.70    0.40
  -5 -22   1    4.50    0.40
  -5 -22   1    4.00    0.50
   5  22  -1    4.10    0.50
  -4 -22   1    0.20    0.10
   4 -22  -1    0.30    0.20
   4 -22  -1    0.00    0.10
  -4 -22   1    0.10    0.10
   4  22  -1    0.40    0.10
   4  22  -1    0.40    0.10
  -4  22   1    0.00    0.10
  -3 -22   1    8.50    0.60
   3 -22  -1    8.00    0.70
   3  22  -1   10.40    0.70
   3  22  -1    9.70    0.70
  -3  22   1    9.00    0.60
   2 -22  -1    1.60    0.20
  -2 -22   1    1.50    0.20
   2 -22  -1    1.20    0.20
   2  22  -1    1.60    0.30
   2  22  -1    1.70    0.20
  -2  22   1    1.90    0.20
  -2  22   1    1.60    0.30
  -1 -22   1    0.10    0.10
  -1 -22   1    0.10    0.10
   1 -22  -1    0.10    0.10
   1 -22  -1    0.10    0.10
   1  22  -1    0.20    0.10
  -1  22   1    0.20    0.10
   1  22  -1    0.30    0.10
  -1  22   1    0.10    0.10
   0 -22  -1    0.30    0.10
   0 -22   1    0.50    0.10
   0 -22  -1    0.30    0.10
   0 -22   1    0.30    0.10
   0  22  -1    0.40    0.10
   0  22   1    0.40    0.10
   0  22  -1    0.50    0.10
   0  22   1    0.20    0.10
   1 -22   1   11.10    0.80
   1 -22   1   11.00    0.80
  -1 -22  -1   11.30    0.80
  -1 -22  -1   11.10    0.80
  -1  22  -1   12.00    0.80
   1  22   1   12.10    0.80
  -1  22  -1   12.60    0.90
   1  22   1   12.40    0.80
   2 -22   1    4.50    0.50
  -2 -22  -1    4.60    0.40
   2  22   1    5.00    0.40
  -2  22  -1    3.80    0.50
  -2  22  -1    4.70    0.40
   2  22   1    4.80    0.40
   3 -22   1    0.40    0.20
   3 -22   1    0.40    0.20
   3  22   1    0.30    0.10
  -3  22  -1    0.10    0.20
   3  22   1    0.30    0.10
  -4 -22  -1    3.40    0.40
   4 -22   1    3.30    0.50
   4 -22   1    2.30    0.50
  -4  22  -1    2.50    0.40
   4  22   1    3.40    0.40
  -5 -22  -1    2.50    0.40
   5 -22   1    3.00    0.40
   5 -22   1    2.60    0.40
   5  22   1    3.40    0.40
  -5  22  -1    3.00    0.60
   6 -22   1    2.30    0.50
   6 -22   1    2.10    0.40
  -6 -22  -1    2.50    0.30
  -6 -22  -1    2.30    0.30
  -6  22  -1    1.80    0.50
   6  22   1    2.60    0.40
   6  22   1    2.50    0.40
  -6  22  -1    1.50    0.40
   7 -22   1   18.10    1.30
  -7 -22  -1   18.00    1.20
   7 -22   1   19.00    1.30
   7  22   1   18.60    1.20
   7  22   1   18.50    1.20
  -7  22  -1   17.10    1.40
  -7  22  -1   16.00    1.40
  -8 -22  -1    3.90    0.40
  -8 -22  -1    3.80    0.50
   8 -22   1    4.70    0.50
   8 -22   1    4.50    0.60
   8  22   1    3.90    0.50
   8  22   1    4.10    0.50
  -8  22  -1    5.20    0.70
  -9 -22  -1   17.20    1.30
   9 -22   1   18.50    1.30
   9 -22   1   18.00    1.40
  -9 -22  -1   18.40    1.20
  -9  22  -1   16.40    1.60
   9  22   1   18.00    1.20
   9  22   1   19.10    1.30
  -9  22  -1   19.10    1.40
 -10 -22  -1    1.10    0.30
  10 -22   1    1.20    0.40
 -10 -22  -1    1.90    0.40
  10 -22   1    1.30    0.30
 -10  22  -1    1.50    0.30
 -10  22  -1    1.00    0.40
  10  22   1    2.20    0.40
  10  22   1    1.30    0.30
 -11 -22  -1    0.40    0.20
  11 -22   1    0.40    0.20
  11 -22   1    0.30    0.30
 -11 -22  -1    0.20    0.20
  11  22   1    0.20    0.20
 -11  22  -1    0.40    0.20
  11  22   1   -0.20    0.20
  12 -22   1    1.90    0.40
 -12 -22  -1    1.60    0.40
  12 -22   1    1.80    0.60
  12  22   1    2.60    0.50
  12  22   1    2.00    0.40
 -12  22  -1    1.90    0.60
  13 -22   1    4.20    0.90
 -13 -22  -1    5.00    0.70
 -13 -22  -1    6.20    0.70
  13 -22   1    5.00    0.80
  13  22   1    6.00    0.80
 -13  22  -1    5.70    1.10
  13  22   1    5.90    0.70
  14 -22   1    0.10    0.30
 -14 -22  -1    0.10    0.20
 -14 -22  -1   -0.10    0.20
  14 -22   1    0.00    0.20
  14  22   1   -0.20    0.20
 -15 -22  -1   26.10    1.80
  15 -22   1   23.60    2.00
  15 -22   1   26.00    1.90
 -15 -22  -1   24.80    1.90
  15  22   1   25.40    1.80
 -15  22  -1   23.30    2.20
  16 -22   1    0.50    0.40
  16 -22   1    0.60    0.40
 -16 -22  -1    1.00    0.30
  16  22   1    1.00    0.50
 -16  22  -1    0.60    0.50
  16  22   1    0.60    0.30
 -17 -22  -1    3.30    0.60
 -17 -22  -1    1.60    0.50
  17 -22   1    2.90    0.70
  17  22   1    2.40    0.70
 -17  22  -1    2.40    0.70
  17  22   1    2.70    0.50
 -18 -22  -1   -0.30    0.20
  18 -22   1   -0.30    0.40
 -18 -22  -1   -0.60    0.40
  18 -22   1   -0.20    0.30
 -18  22  -1   -0.20    0.40
 -19 -22  -1    0.00    0.40
 -19 -22  -1    0.50    0.60
  19  22   1   -0.40    0.40
 -20 -23   1   13.70    1.10
  20  23  -1    9.10    1.20
  19 -23  -1   -0.20    0.50
 -19 -23   1   -0.40    0.40
  19 -23  -1    0.30    0.40
 -19 -23   1    0.20    0.30
  19  23  -1   -0.30    0.30
 -18 -23   1   15.70    1.40
  18 -23  -1   14.30    1.70
 -18 -23   1   15.20    1.50
  18 -23  -1   16.00    1.60
  18  23  -1   15.60    1.50
  18  23  -1   13.10    1.40
  17 -23  -1   22.90    2.00
  17 -23  -1   23.50    1.80
 -17 -23   1   23.40    1.70
 -17 -23   1   21.90    1.80
  17  23  -1   20.80    1.70
  17  23  -1   20.30    1.80
 -16 -23   1   53.69    3.60
 -16 -23   1   58.99    3.50
  16 -23  -1   56.59    3.50
  16 -23  -1   57.69    3.70
  16  23  -1   53.89    3.40
  16  23  -1   54.49    3.70
 -16  23   1   49.50    3.90
  15 -23  -1    5.40    1.10
 -15 -23   1    6.50    1.30
 -15 -23   1    6.70    0.80
  15 -23  -1    6.70    0.90
 -15  23   1    3.70    1.00
  15  23  -1    5.80    0.90
 -14 -23   1   21.00    1.50
 -14 -23   1   19.10    1.60
  14 -23  -1   19.80    1.50
  14 -23  -1   18.60    1.70
 -14  23   1   15.60    1.90
  14  23  -1   21.10    1.50
  14  23  -1   19.90    1.50
  13 -23  -1   23.20    1.80
 -13 -23   1   23.10    1.50
 -13 -23   1   21.60    1.60
  13 -23  -1   22.10    1.60
  13  23  -1   21.00    1.60
 -13  23   1   18.70    1.80
  13  23  -1   22.00    1.60
 -12 -23   1    5.00    0.60
 -12 -23   1    3.60    0.70
  12  23  -1    5.40    0.70
  12  23  -1    4.80    0.70
 -11 -23   1    0.00    0.20
  11 -23  -1    0.30    0.20
  11 -23  -1   -0.30    0.20
 -11 -23   1    0.00    0.10
  11  23  -1   -0.20    0.10
 -11  23   1   -0.40    0.20
  11  23  -1    0.20    0.20
  10 -23  -1  103.59    6.10
 -10 -23   1  103.89    5.90
 -10 -23   1  100.69    5.90
  10 -23  -1  104.89    6.00
  10  23  -1  108.69    6.00
 -10  23   1  109.19    6.20
  10  23  -1  104.69    5.90
 -10  23   1  106.79    6.00
 -10  23   1  107.79    6.10
  -9 -23   1    2.50    0.40
  -9 -23   1    2.20    0.40
   9 -23  -1    2.40    0.50
   9 -23  -1    3.00    0.40
   9  23  -1    2.10    0.40
  -9  23   1    1.70    0.40
  -9  23   1    2.30    0.50
   9  23  -1    2.00    0.40
  -8 -23   1   35.40    2.20
   8 -23  -1   35.90    2.20
  -8 -23   1   35.40    2.20
   8 -23  -1   35.50    2.40
  -8  23   1   39.10    2.40
   8  23  -1   38.40    2.20
  -8  23   1   34.80    2.40
  -8  23   1   37.80    2.30
   8  23  -1   35.40    2.20
  -7 -23   1    1.20    0.20
  -7 -23   1    1.60    0.30
   7 -23  -1    2.30    0.50
   7 -23  -1    1.10    0.30
   7  23  -1    1.40    0.30
   7  23  -1    2.00    0.40
  -6 -23   1    2.00    0.30
   6 -23  -1    2.60    0.40
   6  23  -1    2.90    0.40
   6  23  -1    2.10    0.50
   5 -23  -1    0.40    0.20
   5 -23  -1    0.20    0.10
  -5 -23   1    0.20    0.10
  -5 -23   1    0.40    0.10
  -5  23   1    0.30    0.20
   5  23  -1    0.40    0.10
   5  23  -1    0.30    0.10
  -5  23   1    0.20    0.20
  -4 -23   1    0.60    0.20
   4 -23  -1    0.20    0.10
   4  23  -1    0.40    0.20
  -4  23   1    0.50    0.20
  -4  23   1    0.30    0.20
   4  23  -1    0.60    0.20
  -3 -23   1   37.30    2.30
  -3  23   1   39.80    2.20
   3  23  -1   39.60    2.30
   3  23  -1   40.10    2.30
  -2 -23   1   16.50    1.10
   2 -23  -1   15.00    1.10
  -2  23   1   18.40    1.10
   2  23  -1   17.50    1.10
   2  23  -1   17.50    1.10
  -2  23   1   18.70    1.20
  -1 -23   1   44.00    2.70
   1 -23  -1   44.90    2.70
   1 -23  -1   43.60    2.70
  -1 -23   1   47.30    2.70
  -1  23   1   49.90    2.70
  -1  23   1   49.70    2.70
   1  23  -1   48.80    2.70
   1  23  -1   52.19    2.80
   0 -23   1   33.60    2.10
   0 -23  -1   33.20    2.00
   0 -23   1   34.50    2.10
   0 -23  -1   34.90    2.10
   0  23  -1   36.60    2.10
   0  23   1   37.90    2.10
   0  23  -1   37.50    2.20
   0  23   1   36.90    2.00
  -1 -23  -1   57.59    3.30
   1 -23   1   56.09    3.40
  -1 -23  -1   57.49    3.30
   1 -23   1   57.39    3.40
  -1  23  -1   57.59    3.30
   1  23   1   61.69    3.30
   1  23   1   62.39    3.30
  -1  23  -1   60.39    3.40
  -2 -23  -1    1.70    0.30
   2 -23   1    2.00    0.30
   2 -23   1    1.80    0.30
  -2  23  -1    1.70    0.30
  -2  23  -1    1.50    0.30
   2  23   1    2.20    0.30
  -2  23  -1    2.00    0.30
   3 -23   1   31.70    2.00
  -3 -23  -1   32.10    1.90
  -3  23  -1   32.10    2.10
  -3  23  -1   33.60    2.00
   3  23   1   34.40    1.90
   3  23   1   32.90    2.00
   4 -23   1    0.30    0.20
   4 -23   1    0.60    0.20
  -4 -23  -1    0.60    0.20
  -4  23  -1    0.30    0.20
   4  23   1    0.60    0.10
  -4  23  -1    0.60    0.30
   4  23   1    0.60    0.20
   5 -23   1   89.39    4.90
   5 -23   1   76.49    4.90
  -5 -23  -1   87.29    4.80
  -5  23  -1   79.69    5.20
   5  23   1   92.99    4.80
  -5  23  -1   93.39    5.00
   5  23   1   87.99    4.80
   6 -23   1   34.90    2.20
   6 -23   1   27.20    1.90
  -6 -23  -1   30.80    1.80
  -6 -23  -1   30.60    1.90
  -6  23  -1   27.10    2.10
   6  23   1   31.30    1.90
   6  23   1   32.90    1.90
  -6  23  -1   33.00    2.20
   7  23   1    3.00    0.50
   8 -23   1    0.30    0.20
  -8 -23  -1    0.20    0.10
   8 -23   1    0.00    0.10
  -8 -23  -1    0.30    0.20
  -8  23  -1    0.70    0.30
   8  23   1    0.00    0.10
   8  23   1    0.00    0.10
  -9 -23  -1   41.90    2.60
   9 -23   1   43.20    2.80
   9 -23   1   44.40    2.70
  -9 -23  -1   44.90    2.70
  -9  23  -1   43.40    3.00
   9  23   1   45.50    2.80
   9  23   1   44.50    2.60
  -9  23  -1   48.20    2.80
  10 -23   1   25.70    1.80
 -10 -23  -1   26.70    1.80
  10 -23   1   26.20    1.90
 -10 -23  -1   28.40    1.80
 -10  23  -1   26.90    2.10
  10  23   1   26.90    1.70
 -10  23  -1   29.10    1.90
  10  23   1   26.10    1.80
  11 -23   1    5.30    0.70
 -12 -23  -1    2.50    0.50
 -12 -23  -1    3.00    0.50
  12 -23   1    3.40    0.50
 -12  23  -1    2.50    0.60
  12  23   1    2.70    0.50
  12  23   1    2.90    0.50
  13 -23   1   -0.10    0.30
 -13 -23  -1   -0.10    0.20
  13 -23   1    0.10    0.20
 -13 -23  -1    0.10    0.20
 -13  23  -1   -0.50    0.40
 -14 -23  -1    0.50    0.30
  14 -23   1    0.80    0.30
 -14 -23  -1    0.20    0.30
  14  23   1    0.00    0.30
 -14  23  -1    0.10    0.50
  14  23   1   -0.40    0.30
 -15 -23  -1    0.50    0.40
  15 -23   1    0.70    0.40
 -15 -23  -1    0.70    0.30
  15 -23   1    1.00    0.30
  15  23   1    0.20    0.30
 -15  23  -1    0.70    0.50
  15  23   1    0.50    0.40
  16 -23   1   24.20    1.80
  16 -23   1   24.60    2.00
 -16 -23  -1   25.40    1.80
 -16  23  -1   26.10    2.30
  16  23   1   22.20    1.90
  17 -23   1    7.60    1.20
 -17 -23  -1    6.40    1.10
 -17 -23  -1    7.20    0.90
  17  23   1    6.90    0.90
 -17  23  -1    4.40    1.00
  17  23   1    5.40    1.10
  18 -23   1   -0.30    0.40
 -18 -23  -1    0.50    0.30
 -18 -23  -1    0.00    0.30
  18 -23   1    0.40    0.30
  18  23   1   -0.40    0.40
 -18  23  -1   -0.60    0.50
  18  23   1   -0.10    0.30
 -19 -23  -1    0.80    0.40
 -20 -24   1    0.70    0.30
 -19 -24   1    1.20    0.30
  19 -24  -1    0.50    0.50
  19 -24  -1    1.00    0.40
 -19 -24   1    0.20    0.40
 -19  24   1   -0.40    0.50
  19  24  -1    0.40    0.50
  18 -24  -1   -0.30    0.40
 -18 -24   1    0.30    0.40
 -18 -24   1    0.00    0.30
  18  24  -1    0.10    0.40
  18  24  -1    1.30    0.50
 -18  24   1   -0.60    0.40
 -17 -24   1   -0.30    0.20
  17 -24  -1    0.20    0.40
  17 -24  -1   -0.30    0.30
  17  24  -1   -0.60    0.30
  16 -24  -1    0.50    0.40
 -16 -24   1    0.20    0.30
  16 -24  -1    1.10    0.30
  16  24  -1    1.00    0.40
 -16  24   1    0.30    0.50
  15 -24  -1    0.40    0.40
 -15 -24   1    0.10    0.20
  15 -24  -1    0.10    0.20
  15  24  -1    0.10    0.30
  15  24  -1   -0.70    0.40
 -14 -24   1    0.10    0.10
  14 -24  -1   -0.20    0.20
  14 -24  -1    0.00    0.30
 -14 -24   1    0.00    0.20
  14  24  -1    0.10    0.20
  14  24  -1    0.10    0.30
 -13 -24   1    3.40    0.60
  13 -24  -1    4.20    0.60
 -13 -24   1    4.00    0.50
  13  24  -1    4.00    0.60
  13  24  -1    3.80    0.60
  12 -24  -1    5.70    0.70
 -12 -24   1    4.30    0.80
  12 -24  -1    5.10    0.90
 -12 -24   1    5.40    0.70
  12  24  -1    5.40    0.70
  12  24  -1    5.90    0.80
  11 -24  -1   -0.10    0.20
  11 -24  -1    0.10    0.20
 -11 -24   1   -0.10    0.20
 -11 -24   1    0.00    0.10
  11  24  -1    0.00    0.20
  11  24  -1    0.00    0.20
 -11  24   1    0.30    0.20
 -11  24   1   -0.40    0.20
 -10 -24   1    4.50    0.60
  10 -24  -1    2.00    0.50
  10 -24  -1    2.90    0.50
 -10 -24   1    2.80    0.40
 -10  24   1    3.30    0.50
  10  24  -1    3.40    0.50
 -10  24   1    3.90    0.70
  10  24  -1    3.50    0.50
   9 -24  -1    5.80    0.70
  -9 -24   1    4.70    0.50
   9 -24  -1    5.70    0.60
  -9 -24   1    5.00    0.60
  -9  24   1    4.10    0.70
  -9  24   1    5.60    0.60
   9  24  -1    5.00    0.60
   9  24  -1    5.30    0.60
  -9  24   1    5.50    0.80
   8 -24  -1    0.60    0.20
  -8 -24   1    0.50    0.20
   8 -24  -1    0.30    0.20
  -8 -24   1    0.40    0.20
   8  24  -1    0.20    0.20
  -8  24   1    0.00    0.30
   8  24  -1    0.30    0.20
  -8  24   1    0.00    0.20
  -7 -24   1    2.50    0.40
  -7 -24   1    2.60    0.40
   7 -24  -1    2.30    0.40
   7 -24  -1    2.60    0.50
  -7  24   1    3.00    0.60
   7  24  -1    2.40    0.40
   7  24  -1    1.80    0.30
  -6 -24   1    1.60    0.30
  -6 -24   1    1.60    0.30
   6 -24  -1    1.10    0.30
   6  24  -1    1.90    0.40
   6  24  -1    1.10    0.20
  -5 -24   1    8.10    0.70
   5 -24  -1    9.00    0.70
   5 -24  -1    9.60    0.80
  -5 -24   1    8.70    0.70
   5  24  -1    9.20    0.70
  -5  24   1    8.50    0.90
   5  24  -1    9.20    0.70
  -5  24   1    9.40    0.70
   4 -24  -1   12.30    0.90
  -4 -24   1   11.30    0.80
  -4  24   1   13.10    0.80
   4  24  -1   11.90    0.90
   4  24  -1   12.00    0.80
  -4  24   1    9.50    0.90
  -3 -24   1    4.10    0.40
   3 -24  -1    3.80    0.50
   3 -24  -1    4.50    0.50
  -3  24   1    4.70    0.40
   3  24  -1    4.30    0.50
   3  24  -1    4.50    0.50
   2 -24  -1    1.00    0.30
   2 -24  -1    1.20    0.30
  -2  24   1    0.90    0.30
  -2  24   1    0.90    0.20
   1 -24  -1    5.60    0.50
  -1 -24   1    6.30    0.50
  -1 -24   1    6.00    0.50
   1 -24  -1    5.80    0.50
  -1  24   1    6.20    0.60
   1  24  -1    6.50    0.50
   1  24  -1    6.20    0.60
  -1  24   1    6.00    0.50
   0 -24   1    1.90    0.30
   0 -24  -1    2.20    0.30
   0 -24  -1    2.10    0.30
   0 -24   1    1.70    0.30
   0  24  -1    1.40    0.20
   0  24   1    1.90    0.30
   0  24  -1    1.20    0.30
   0  24   1    2.10    0.30
  -1 -24  -1    4.10    0.40
  -1 -24  -1    3.50    0.40
   1  24   1    3.50    0.50
   1  24   1    3.90    0.40
  -1  24  -1    3.90    0.60
  -1  24  -1    3.20    0.50
  -2 -24  -1    3.00    0.40
   2  24   1    2.30    0.30
  -2  24  -1    1.70    0.40
   2  24   1    2.10    0.40
  -3 -24  -1    1.80    0.30
   3 -24   1    1.90    0.30
  -3  24  -1    1.20    0.30
   3  24   1    1.60    0.30
   3  24   1    1.40    0.30
   4 -24   1    4.80    0.50
  -4 -24  -1    4.10    0.40
   4 -24   1    4.00    0.50
  -4  24  -1    3.70    0.60
  -4  24  -1    4.50    0.60
   4  24   1    4.60    0.40
   4  24   1    4.10    0.40
   5 -24   1    5.60    0.60
   5 -24   1    4.80    0.60
  -5 -24  -1    5.10    0.50
   5  24   1    4.70    0.50
  -5  24  -1    6.80    0.70
  -5  24  -1    6.60    0.70
  -6 -24  -1    0.40    0.20
   6 -24   1    0.60    0.20
   6 -24   1    0.70    0.20
   6  24   1    0.20    0.10
  -6  24  -1    0.40    0.20
   6  24   1    0.70    0.20
  -6  24  -1    0.60    0.30
   7 -24   1    0.30    0.20
   7 -24   1    0.10    0.10
  -7 -24  -1    0.10    0.10
  -7 -24  -1    0.10    0.10
  -7  24  -1   -0.30    0.20
   7  24   1    0.00    0.10
   7  24   1   -0.20    0.10
   8 -24   1    1.00    0.30
  -8 -24  -1    0.90    0.20
  -8 -24  -1    1.10    0.20
   8 -24   1    1.20    0.30
   8  24   1    1.10    0.30
  -8  24  -1    1.60    0.40
   9 -24   1    0.20    0.20
  -9 -24  -1    0.50    0.20
  -9 -24  -1    0.20    0.20
   9 -24   1    0.80    0.40
  -9  24  -1    1.10    0.40
   9  24   1    0.80    0.30
   9  24   1    0.40    0.20
  -9  24  -1    0.00    0.30
  10 -24   1    1.60    0.50
  10 -24   1    2.00    0.40
 -10 -24  -1    1.10    0.30
  10  24   1    1.10    0.30
 -10  24  -1    1.10    0.40
  10  24   1    1.20    0.30
 -10  24  -1    1.50    0.40
  11 -24   1    0.70    0.30
  11 -24   1    0.30    0.30
 -11 -24  -1    0.70    0.20
  11  24   1    0.50    0.30
 -11  24  -1    0.60    0.30
  11  24   1    0.80    0.30
  12 -24   1    0.00    0.30
 -12 -24  -1    0.00    0.20
 -12 -24  -1    0.00    0.20
  12 -24   1    0.00    0.20
 -12  24  -1   -0.30    0.30
  12  24   1   -0.20    0.20
  12  24   1   -0.30    0.20
  13 -24   1    0.00    0.20
 -13 -24  -1   -0.20    0.20
  13 -24   1   -0.20    0.40
 -13 -24  -1   -0.10    0.30
 -13  24  -1   -0.40    0.40
  14 -24   1   -0.10    0.20
  14 -24   1    0.20    0.40
 -14 -24  -1    0.10    0.20
 -14  24  -1    0.10    0.50
  14  24   1   -0.50    0.30
  15 -24   1    0.50    0.40
  15 -24   1    0.70    0.30
 -15  24  -1   -0.50    0.40
  15  24   1   -0.40    0.30
  15  24   1   -0.30    0.30
 -16 -24  -1    0.20    0.20
  16 -24   1    0.60    0.30
 -16 -24  -1    0.00    0.30
  16 -24   1    0.20    0.40
 -16  24  -1   -0.30    0.40
  16  24   1    0.10    0.40
  16  24   1    0.20    0.40
  17 -24   1    0.70    0.40
 -17 -24  -1    0.40    0.30
  17 -24   1    0.60    0.50
 -17 -24  -1   -0.50    0.30
  17  24   1   -0.60    0.50
  17  24   1   -0.40    0.30
 -18 -24  -1    0.30    0.30
 -18 -24  -1    0.30    0.30
  18 -24   1    0.30    0.40
  18 -24   1    0.50    0.50
  18  24   1    0.40    0.30
 -18  24  -1    0.90    0.50
  18  24   1   -0.40    0.60
 -19 -24  -1    0.50    0.20
 -20 -25   1    0.50    0.30
  19 -25  -1    0.40    0.50
 -19 -25   1    0.90    0.40
 -19 -25   1    1.40    0.40
  19  25  -1    1.30    0.50
  19  25  -1    1.10    0.50
 -18 -25   1    0.30    0.20
  18 -25  -1    1.10    0.50
  18 -25  -1    0.50    0.30
  18  25  -1    0.00    0.50
  18  25  -1    0.80    0.40
 -17 -25   1   -0.40    0.20
  17 -25  -1   -0.30    0.40
  16 -25  -1    1.40    0.40
 -16 -25   1    0.70    0.40
 -16 -25   1    0.70    0.40
  16  25  -1    0.50    0.40
  16  25  -1    1.10    0.40
 -16  25   1    0.40    0.50
 -15 -25   1    6.60    0.70
 -15 -25   1    7.50    1.10
  15  25  -1    6.60    0.90
 -15  25   1    4.30    1.00
  15  25  -1    5.40    0.80
  14 -25  -1   12.60    1.20
 -14 -25   1   11.70    1.00
 -14 -25   1   11.90    1.10
  14 -25  -1   11.10    1.10
  14  25  -1   11.50    1.10
  14  25  -1   10.20    1.00
  13 -25  -1    1.30    0.50
  13 -25  -1    1.20    0.30
 -13 -25   1    2.10    0.40
 -13 -25   1    1.10    0.30
 -13  25   1    0.60    0.40
  13  25  -1    1.80    0.40
  13  25  -1    1.60    0.40
 -12 -25   1    1.60    0.30
  12 -25  -1    1.20    0.30
  12 -25  -1    0.50    0.40
 -12 -25   1    1.40    0.30
  12  25  -1    0.90    0.30
 -12  25   1    1.70    0.50
 -11 -25   1   30.30    2.30
  11 -25  -1   27.50    1.90
  11 -25  -1   30.00    2.30
 -11  25   1   28.30    2.00
 -11  25   1   25.80    2.20
  11  25  -1   29.10    1.90
  11  25  -1   27.10    1.90
  10 -25  -1    0.80    0.30
 -10 -25   1    0.80    0.20
 -10 -25   1    0.40    0.20
  10 -25  -1    0.70    0.20
 -10  25   1    0.70    0.40
  10  25  -1    0.30    0.20
  10  25  -1    0.50    0.30
 -10  25   1    0.40    0.30
  -9 -25   1    4.10    0.50
   9 -25  -1    4.10    0.60
   9 -25  -1    5.10    0.60
  -9 -25   1    4.80    0.50
   9  25  -1    3.70    0.60
  -9  25   1    3.70    0.70
   9  25  -1    4.00    0.60
  -9  25   1    4.20    0.70
   8 -25  -1    4.70    0.50
  -8 -25   1    5.50    0.50
   8 -25  -1    4.60    0.60
  -8 -25   1    5.70    0.50
   8  25  -1    5.00    0.60
  -8  25   1    3.80    0.70
  -8  25   1    4.50    0.50
  -8  25   1    5.60    0.80
   8  25  -1    4.60    0.70
   7 -25  -1    8.40    0.70
   7 -25  -1    8.70    0.80
  -7 -25   1    8.40    0.70
  -7 -25   1    8.20    0.70
  -7  25   1    8.40    0.70
   7  25  -1    8.80    0.70
  -7  25   1    9.00    0.80
   7  25  -1    9.00    0.90
  -6 -25   1   26.60    1.60
  -6 -25   1   25.60    1.60
   6 -25  -1   24.30    1.70
  -6  25   1   26.80    1.80
   6  25  -1   26.70    1.70
  -6  25   1   27.30    1.80
   6  25  -1   27.00    1.60
  -5 -25   1   18.50    1.20
   5 -25  -1   18.60    1.30
   5 -25  -1   19.10    1.30
  -5 -25   1   19.10    1.20
  -5  25   1   18.80    1.50
  -5  25   1   20.70    1.30
   5  25  -1   19.00    1.30
  -4 -25   1    0.60    0.20
   4 -25  -1    0.60    0.20
  -4  25   1    0.50    0.20
   4  25  -1    0.40    0.20
  -4  25   1    0.20    0.10
   4  25  -1    0.50    0.20
  -3 -25   1   13.30    0.90
   3 -25  -1   12.30    1.00
   3 -25  -1   15.20    1.30
  -3  25   1   15.00    0.90
   3  25  -1   14.40    1.00
  -3  25   1   14.10    1.10
   2 -25  -1    2.70    0.40
  -2 -25   1    2.90    0.30
   2 -25  -1    2.70    0.40
   2  25  -1    2.90    0.30
   2  25  -1    2.50    0.40
  -2  25   1    3.10    0.30
  -2  25   1    2.40    0.50
  -1 -25   1   18.60    1.30
   1 -25  -1   19.10    1.20
  -1 -25   1   21.00    1.30
   1 -25  -1   19.30    1.30
   1  25  -1   20.40    1.30
  -1  25   1   20.20    1.50
  -1  25   1   20.70    1.20
   1  25  -1   19.60    1.30
   0 -25   1    0.20    0.10
   0 -25  -1    0.30    0.10
   0 -25  -1    0.40    0.10
   0  25  -1    0.00    0.20
   0  25  -1    0.00    0.10
   0  25   1    0.50    0.10
   1 -25   1    0.10    0.10
   1 -25   1    0.00    0.10
  -1 -25  -1    0.20    0.10
   1  25   1    0.00    0.10
   1  25   1    0.00    0.10
  -1  25  -1   -0.10    0.10
  -1  25  -1   -0.20    0.20
  -2 -25  -1    0.00    0.10
   2 -25   1    0.20    0.10
   2 -25   1    0.10    0.10
   2  25   1    0.10    0.10
   2  25   1   -0.10    0.10
  -2  25  -1   -0.10    0.10
  -2  25  -1    0.00    0.20
   3 -25   1    4.80    0.50
  -3 -25  -1    5.40    0.50
   3  25   1    5.50    0.50
  -3  25  -1    5.60    0.80
  -3  25  -1    4.90    0.60
   3  25   1    5.20    0.50
  -4 -25  -1    3.00    0.40
   4 -25   1    3.30    0.40
   4 -25   1    2.90    0.40
   4  25   1    2.50    0.40
  -4  25  -1    2.50    0.50
  -4  25  -1    2.70    0.50
   4  25   1    2.90    0.40
   5 -25   1    8.60    0.90
   5 -25   1    6.00    0.80
  -5 -25  -1    9.20    0.70
  -5  25  -1    8.10    1.20
  -5  25  -1    6.50    1.00
   6 -25   1    0.20    0.20
  -6 -25  -1    0.50    0.20
   6 -25   1    0.60    0.20
  -6  25  -1    0.80    0.40
  -6  25  -1    0.10    0.30
   6  25   1    0.40    0.20
  -7 -25  -1    3.80    0.40
   7 -25   1    4.40    0.50
  -7 -25  -1    4.00    0.40
   7 -25   1    3.90    0.50
   7  25   1    3.10    0.40
   7  25   1    3.90    0.40
  -7  25  -1    3.50    0.70
  -7  25  -1    3.10    0.60
  -8 -25  -1    1.90    0.40
  -8 -25  -1    2.10    0.30
   8 -25   1    2.60    0.40
   8 -25   1    1.60    0.30
   8  25   1    1.90    0.30
  -8  25  -1    1.90    0.50
   8  25   1    1.60    0.30
  -9 -25  -1   13.60    1.00
   9 -25   1   13.50    1.10
  -9 -25  -1   13.30    1.00
   9 -25   1   14.50    1.10
  -9  25  -1   13.40    1.50
  -9  25  -1   15.10    1.30
   9  25   1   12.60    1.00
  -9  25  -1   15.60    1.30
   9  25   1   12.90    1.00
 -10 -25  -1    4.80    0.70
  10 -25   1    6.00    0.60
  10 -25   1    4.70    0.70
 -10 -25  -1    5.30    0.60
  10  25   1    5.60    0.60
 -10  25  -1    4.10    1.00
  10  25   1    5.30    0.60
 -10  25  -1    6.30    0.70
 -11 -25  -1    0.30    0.20
 -11 -25  -1   -0.20    0.20
  11 -25   1    0.80    0.40
  11 -25   1    0.20    0.30
  11  25   1    0.00    0.20
  11  25   1    0.60    0.30
 -11  25  -1   -0.30    0.40
  12 -25   1    2.50    0.50
  12 -25   1    2.50    0.50
 -12 -25  -1    2.10    0.40
 -12 -25  -1    2.10    0.40
  12  25   1    2.00    0.40
  12  25   1    2.10    0.50
 -12  25  -1    1.70    0.50
  13 -25   1    1.90    0.40
  13 -25   1    1.60    0.40
 -13 -25  -1    1.50    0.40
 -13  25  -1    1.30    0.60
  13  25   1    1.60    0.40
  13  25   1    1.60    0.40
 -14 -25  -1    1.80    0.40
  14 -25   1    1.10    0.30
 -14 -25  -1    0.80    0.40
  14  25   1    0.90    0.50
  14  25   1    0.80    0.40
 -15 -25  -1   38.60    2.80
  15 -25   1   43.10    2.80
 -15 -25  -1   44.60    2.70
  15 -25   1   42.80    2.70
  15  25   1   39.70    2.70
  15  25   1   37.80    2.70
 -15  25  -1   39.20    3.20
  16 -25   1    1.50    0.50
 -16 -25  -1    0.90    0.40
 -16 -25  -1    1.60    0.40
  16  25   1    0.90    0.40
  16  25   1    0.30    0.40
 -16  25  -1    0.10    0.50
  17 -25   1   23.30    1.90
 -17 -25  -1   18.90    1.80
 -17 -25  -1   22.00    1.60
  17  25   1   18.00    1.70
  17  25   1   16.00    1.70
 -18 -25  -1    1.20    0.40
 -18 -25  -1    1.10    0.40
  18 -25   1    1.30    0.40
  18 -25   1    1.20    0.60
  18  25   1    0.90    0.70
  18  25   1    1.20    0.40
 -19 -25  -1    0.90    0.30
  19  25   1   -0.10    0.40
 -20  26   1    2.70    0.50
 -19 -26   1   -0.60    0.40
  19 -26  -1   -0.20    0.40
  19  26  -1   -0.40    0.40
  19  26  -1    0.10    0.30
  18 -26  -1    0.50    0.30
 -18 -26   1   -0.10    0.50
 -18 -26   1    0.10    0.20
  18 -26  -1    0.50    0.70
  18  26  -1   -0.30    0.30
 -18  26   1   -0.10    0.30
  18  26  -1   -0.60    0.60
  17 -26  -1    1.70    0.60
  17 -26  -1    1.20    0.40
 -17 -26   1    0.10    0.20
  16 -26  -1    0.40    0.30
  16 -26  -1    0.10    0.40
 -16 -26   1    0.00    0.20
  16  26  -1   -0.30    0.30
  16  26  -1    0.00    0.30
 -15 -26   1    3.90    0.60
  15 -26  -1    5.30    0.70
  15 -26  -1    5.50    0.90
 -15 -26   1    3.80    0.80
 -15  26   1    2.50    0.70
  15  26  -1    3.60    0.60
  15  26  -1    4.20    0.70
 -14 -26   1    0.20    0.20
  14 -26  -1   -0.10    0.30
 -14 -26   1    0.00    0.20
 -14  26   1    0.50    0.30
  14  26  -1    0.30    0.20
  14  26  -1    0.20    0.30
  13 -26  -1    1.40    0.30
 -13 -26   1    2.60    0.50
  13 -26  -1    2.10    0.50
  12 -26  -1    0.00    0.20
 -12 -26   1   -0.10    0.10
  12 -26  -1    0.00    0.30
 -12 -26   1    0.00    0.20
  12  26  -1    0.10    0.20
 -12  26   1    0.20    0.30
  12  26  -1    0.00    0.20
 -10 -26   1    1.30    0.30
  10 -26  -1    0.80    0.40
  10 -26  -1    1.50    0.30
 -10  26   1    0.60    0.30
  10  26  -1    0.90    0.20
  10  26  -1    0.90    0.30
 -10  26   1    0.50    0.30
   9 -26  -1    0.90    0.30
  -9 -26   1    0.50    0.20
   9 -26  -1    1.10    0.30
  -9 -26   1    0.50    0.20
   9  26  -1    0.30    0.20
  -9  26   1    0.40    0.40
  -9  26   1    0.20    0.30
   9  26  -1    0.30    0.20
  -9  26   1    0.10    0.40
  -8 -26   1    0.30    0.20
   8 -26  -1    0.60    0.30
   8 -26  -1    0.30    0.20
  -8 -26   1    0.40    0.20
  -8  26   1   -0.20    0.20
   8  26  -1    0.20    0.20
  -8  26   1    0.10    0.20
   8  26  -1    0.50    0.20
  -8  26   1    0.30    0.30
  -7 -26   1    0.60    0.20
   7 -26  -1    0.60    0.20
   7 -26  -1    0.30    0.20
  -7 -26   1    0.50    0.10
   7  26  -1    0.50    0.20
   7  26  -1    0.40    0.20
  -7  26   1    0.00    0.40
  -6 -26   1    0.40    0.20
   6 -26  -1    0.20    0.20
   6 -26  -1    0.10    0.20
   6  26  -1    0.20    0.20
   6  26  -1    0.00    0.20
  -6  26   1   -0.20    0.20
  -5 -26   1    0.70    0.30
   5 -26  -1    0.80    0.30
   5  26  -1    0.60    0.30
  -5  26   1    0.70    0.30
   5  26  -1    0.90    0.30
  -5  26   1    0.00    0.50
  -4 -26   1    0.80    0.20
  -4  26   1    0.70    0.20
   4  26  -1    0.60    0.20
   3 -26  -1    6.20    0.60
  -3 -26   1    5.70    0.70
   3 -26  -1    5.00    0.50
  -3  26   1    6.70    0.70
  -3  26   1    6.20    0.50
   3  26  -1    6.50    0.60
   3  26  -1    5.90    0.50
   2 -26  -1    0.40    0.20
   2 -26  -1    0.50    0.20
  -2 -26   1    0.60    0.20
  -2  26   1    0.60    0.20
   2  26  -1    0.70    0.30
  -2  26   1    0.40    0.20
   2  26  -1    0.60    0.20
   1 -26  -1    2.70    0.30
  -1 -26   1    2.60    0.30
   1 -26  -1    2.60    0.30
  -1 -26   1    2.70    0.30
   1  26  -1    2.60    0.40
  -1  26   1    3.00    0.30
   1  26  -1    2.70    0.40
  -1  26   1    2.30    0.40
   0 -26   1    2.20    0.30
   0 -26  -1    2.30    0.30
   0 -26   1    2.10    0.30
   0 -26  -1    2.10    0.30
   0  26  -1    1.90    0.30
   0  26   1    1.70    0.30
   0  26   1    1.90    0.30
   0  26  -1    2.10    0.40
  -1 -26  -1    8.70    0.60
   1 -26   1    9.10    0.70
   1 -26   1    8.30    0.70
  -1  26  -1    8.60    0.70
   1  26   1    8.10    0.70
   1  26   1    9.00    0.60
  -1  26  -1    8.30    0.80
  -2 -26  -1    4.70    0.40
   2 -26   1    4.50    0.50
   2  26   1    4.40    0.50
  -2  26  -1    4.70    0.60
   2  26   1    4.80    0.40
  -2  26  -1    4.60    0.70
   3 -26   1    5.00    0.60
   3 -26   1    4.20    0.60
  -3 -26  -1    4.50    0.40
   3  26   1    4.20    0.50
  -3  26  -1    4.70    0.60
  -3  26  -1    4.40    0.50
   3  26   1    4.50    0.40
   4 -26   1    5.30    0.70
   4 -26   1    6.70    0.70
  -4 -26  -1    7.10    0.60
  -4  26  -1    5.40    0.80
   4  26   1    5.80    0.60
  -4  26  -1    5.50    0.80
   4  26   1    7.00    0.60
   5 -26   1    0.10    0.20
  -5 -26  -1    0.20    0.10
   5 -26   1    0.40    0.20
  -5  26  -1    0.30    0.20
   5  26   1    0.20    0.20
  -5  26  -1    0.00    0.20
   5  26   1    0.40    0.20
  -6 -26  -1    1.90    0.30
   6 -26   1    1.60    0.30
   6 -26   1    1.30    0.30
  -6  26  -1    1.30    0.40
   6  26   1    1.60    0.30
  -6  26  -1    1.30    0.30
   6  26   1    1.70    0.30
  -7 -26  -1    5.60    0.50
   7 -26   1    5.50    0.60
  -7 -26  -1    5.00    0.50
   7 -26   1    5.60    0.60
   7  26   1    4.80    0.50
  -7  26  -1    6.10    0.70
   7  26   1    4.20    0.50
  -7  26  -1    3.70    0.80
   8 -26   1    0.10    0.20
  -8 -26  -1   -0.10    0.10
   8 -26   1   -0.20    0.20
  -8  26  -1    0.20    0.30
   8  26   1    0.00    0.20
   9 -26   1    0.40    0.20
   9 -26   1    0.40    0.30
  -9 -26  -1    0.30    0.20
[truncated: 3,225,466 more chars]
