# Supplementary material for: Crystal structure of silver carbonate iodide Ag10(CO3)3I4
Source: Acta Crystallogr E Crystallogr Commun. 2021 Jun 25;77(Pt 7):734–8. doi: 10.1107/S2056989021006022 (PMC8382059; doi:10.1107/S2056989021006022)
Supplement: Supplementary file 2 [file e-77-00734-Isup2.hkl]

data_I                                                                          
_shelx_title ' AgI_90K_6_0m'                                                    
_shelx_refln_list_code          4                                               
_shelx_F_calc_maximum     5903.44                                               
_exptl_crystal_F_000     12352.00                                               
_reflns_d_resolution_high  0.7700                                               
                                                                                
loop_                                                                           
 _space_group_symop_operation_xyz                                               
 'x, y, z'                                                                      
 '-x, y+1/2, -z+1/2'                                                            
 '-x, -y, -z'                                                                   
 'x, -y-1/2, z-1/2'                                                             
                                                                                
_cell_length_a    14.2342                                                       
_cell_length_b    35.4208                                                       
_cell_length_c    16.9683                                                       
_cell_angle_alpha  90.000                                                       
_cell_angle_beta  122.725                                                       
_cell_angle_gamma  90.000                                                       
                                                                                
_shelx_F_squared_multiplier     1.000                                           
                                                                                
loop_                                                                           
 _refln_index_h                                                                 
 _refln_index_k                                                                 
 _refln_index_l                                                                 
 _refln_F_squared_calc                                                          
 _refln_F_squared_meas                                                          
 _refln_F_squared_sigma                                                         
 _refln_observed_status                                                         
   2   0   0      22955.95      28605.01      1715.23 o                         
   3   0   0         91.85         84.88       169.76 o                         
   4   0   0   23045148.62   24677916.80    930945.03 o                         
   5   0   0       9924.74       9041.32       698.74 o                         
   6   0   0   12949161.27   13798518.12    524412.52 o                         
   7   0   0        718.12        452.70       196.03 o                         
   8   0   0     878656.25     949593.17     29468.93 o                         
   9   0   0      20269.31      19715.38      1034.22 o                         
  10   0   0    3915145.40    4091802.29    125894.84 o                         
  11   0   0        843.86        792.23       392.05 o                         
  12   0   0    1316594.37    1377177.02     42993.13 o                         
  13   0   0          1.29       -226.35       392.05 o                         
  14   0   0     309327.18     309301.85     10257.50 o                         
  15   0   0      16462.62      18945.19      1429.15 o                         
   2   1   0       1293.89       1635.91       128.33 o                         
   3   1   0       1125.48       1742.91       138.61 o                         
   5   1   0       1265.72       8488.21      1018.59 o                         
   6   1   0     115523.06     149371.03      3393.87 o                         
   7   1   0        254.39        396.12       138.61 o                         
   8   1   0       5301.07       7037.42       539.07 o                         
   9   1   0      18933.50      21259.52       671.64 o                         
  11   1   0        672.69       1131.76       277.22 o                         
  12   1   0      39913.53      50463.24      2216.09 o                         
  13   1   0       2190.80       1544.31       326.21 o                         
  14   1   0      12805.73      15062.22      1272.61 o                         
  15   1   0      24601.80      23191.98      1177.74 o                         
   1   2   0          3.74          0.00       240.08 o                         
   2   2   0         95.68         97.01       128.33 o                         
   3   2   0         77.60        242.52       128.33 o                         
   5   2   0       6344.55       4907.90       436.65 o                         
   7   2   0       9905.80      10603.88       517.84 o                         
   8   2   0        112.98        339.53       128.33 o                         
   9   2   0      19362.41      22521.47       726.10 o                         
  10   2   0      10439.91      13077.24       719.80 o                         
  11   2   0      22324.04      26068.37       989.81 o                         
  12   2   0         65.53        226.35       277.22 o                         
  13   2   0       3473.79       2402.82       390.25 o                         
  14   2   0        145.92        -67.91       303.68 o                         
  15   2   0        244.57        123.46       407.43 o                         
   1   3   0         71.41          0.00       169.76 o                         
   2   3   0       9408.08       9944.00       303.68 o                         
   3   3   0          0.73        242.52       128.33 o                         
   4   3   0       3286.03       3631.74       148.18 o                         
   5   3   0      11124.82      11491.64      1212.75 o                         
   6   3   0     329470.29     360764.67      6901.60 o                         
   7   3   0      19622.90      23029.20       624.53 o                         
   8   3   0      10561.09      12244.43       430.05 o                         
   9   3   0     111571.14     109253.53      2509.16 o                         
  10   3   0     133106.29     145744.92      3223.43 o                         
  11   3   0      33423.69      32961.28      1203.21 o                         
  12   3   0        355.18       1188.35       339.53 o                         
  13   3   0      29045.93      28892.68      1992.97 o                         
  14   3   0         92.81        135.81       303.68 o                         
  15   3   0       6164.66       4768.40       621.33 o                         
   0   4   0         15.77          0.00       169.76 o                         
   1   4   0       1003.96       3911.96       169.76 o                         
   2   4   0        100.75        203.72       151.84 o                         
   3   4   0      16558.33      25538.46       795.52 o                         
   4   4   0        319.93        291.02       128.33 o                         
   5   4   0      72177.91      78230.59      2368.09 o                         
   6   4   0        786.10        509.29       120.04 o                         
   7   4   0     611868.34     640406.86     12997.58 o                         
   8   4   0        483.00        756.22       128.33 o                         
   9   4   0      29843.27      33759.89       923.30 o                         
  10   4   0       4489.68      14762.10      1398.74 o                         
  11   4   0      38025.60      41316.91      1296.51 o                         
  12   4   0         76.93        169.76       277.22 o                         
  13   4   0     464797.56     478563.18     10857.34 o                         
  14   4   0       2662.77       2557.57       491.21 o                         
  15   4   0        584.31       1952.29       509.29 o                         
   1   5   0       4879.27       4342.39       162.50 o                         
   2   5   0       3925.27       3926.72       169.76 o                         
   3   5   0         58.56        226.35       196.03 o                         
   4   5   0     109107.67     112331.24      3340.52 o                         
   5   5   0       1130.87        956.85       148.18 o                         
   6   5   0     328968.00     350274.83      6721.51 o                         
   7   5   0      17501.55      17885.62       503.35 o                         
   8   5   0      15517.28      18788.60       765.59 o                         
   9   5   0      29214.11      28144.99       835.95 o                         
  10   5   0     404451.70     422171.41      9562.21 o                         
  11   5   0       1645.97       1358.11       277.22 o                         
  12   5   0       3798.46       3709.32       358.73 o                         
  13   5   0       2647.63      11883.49      2376.70 o                         
  14   5   0      59777.54      57812.78      2107.91 o                         
  15   5   0      35345.11      35764.93      1596.85 o                         
   0   6   0         44.87          0.00       169.76 o                         
   1   6   0        766.08        848.82       138.61 o                         
   2   6   0        481.99        509.29       169.76 o                         
   3   6   0       2608.69       2661.46       169.76 o                         
   4   6   0       2130.03       1497.92       169.76 o                         
   5   6   0       7433.38       7756.08       307.11 o                         
   6   6   0       5810.62       5955.84       267.49 o                         
   7   6   0         37.28        169.76       120.04 o                         
   8   6   0        571.70       1001.61       240.08 o                         
   9   6   0      16926.14      17453.02       607.10 o                         
  10   6   0       2376.65       8030.43      1012.49 o                         
  11   6   0      26903.92      28415.76       989.81 o                         
  12   6   0       6717.96       5616.20       501.52 o                         
  13   6   0      20557.44      20563.62      1395.21 o                         
  14   6   0       3446.96       2172.98       455.53 o                         
  15   6   0      13368.52      11501.18      1568.21 o                         
   1   7   0        179.24        452.70       138.61 o                         
   2   7   0       6430.21       6734.70       339.53 o                         
   3   7   0       9114.11      10174.46       304.44 o                         
   4   7   0      12303.09      13738.23       525.00 o                         
   5   7   0       5183.15       8071.12       407.43 o                         
   6   7   0      22228.43      24408.95       833.83 o                         
   7   7   0      52676.59      52755.28      1359.79 o                         
   8   7   0        330.93       2037.17       679.06 o                         
   9   7   0        457.64        780.92       169.76 o                         
  11   7   0      85384.16      88076.85      2139.43 o                         
  12   7   0       2994.69       1818.90       322.10 o                         
  13   7   0       8851.20       6921.67       607.37 o                         
  14   7   0        517.81       1867.41       720.25 o                         
  15   7   0       9112.15       9205.68       912.89 o                         
   0   8   0     589644.54     557729.32     14939.25 o                         
   1   8   0       2498.06       2233.05       120.04 o                         
   2   8   0    1990166.60    1946332.78     60260.86 o                         
   3   8   0        978.87        933.70       169.76 o                         
   4   8   0      70231.84      84634.89      2125.78 o                         
   5   8   0      15691.91      16284.58       607.37 o                         
   6   8   0     625724.39     655511.89     15791.54 o                         
   7   8   0        720.20        339.53       138.61 o                         
   8   8   0      93618.28     107568.87      2415.78 o                         
   9   8   0        738.57       1342.44       255.41 o                         
  10   8   0    1471340.20    1508582.71     33012.02 o                         
  11   8   0      18158.17      17143.46       742.09 o                         
  12   8   0        162.89        746.96       303.68 o                         
  13   8   0        131.51        198.06       371.93 o                         
  14   8   0     161013.52     175078.93      4972.25 o                         
  15   8   0        709.15        430.07       539.66 o                         
   1   9   0        157.07        212.21       120.04 o                         
   2   9   0       6125.68       6732.26       303.68 o                         
   3   9   0        236.33        254.65       169.76 o                         
   4   9   0      69288.87      68240.12      2037.17 o                         
   5   9   0        912.73        611.15       256.66 o                         
   6   9   0       1933.55       2318.49       277.44 o                         
   7   9   0      14261.43      14542.96       922.40 o                         
   8   9   0          6.75        -84.88       245.03 o                         
   9   9   0       4127.41       2992.59       303.68 o                         
  10   9   0      54867.29      62222.11      2028.33 o                         
  11   9   0      72641.67      76081.19      1901.35 o                         
  12   9   0      23082.97      23277.33      1169.96 o                         
  13   9   0        952.87        242.52       376.67 o                         
  14   9   0      16861.93      16033.56      1429.15 o                         
  15   9   0      33326.89      36754.33      1980.49 o                         
   0  10   0       4522.49       4854.34       196.03 o                         
   1  10   0       1753.07       1571.89       138.61 o                         
   2  10   0        201.12        194.02       128.33 o                         
   3  10   0       3434.24       2808.83       339.53 o                         
   4  10   0         11.82       -169.76       169.76 o                         
   5  10   0       3135.76       3055.76       339.53 o                         
   6  10   0       1120.42        848.82       169.76 o                         
   7  10   0       8309.90       7118.90       636.31 o                         
   8  10   0        894.72        806.38       181.49 o                         
   9  10   0      24023.62      23340.08       916.45 o                         
  10  10   0        415.01        282.94       144.78 o                         
  11  10   0       5773.44       5123.44       415.84 o                         
  12  10   0         46.22        203.72       303.68 o                         
  13  10   0       3200.38       1749.88       371.93 o                         
  14  10   0       1864.58        999.72       541.36 o                         
  15  10   0       1095.01       -216.06      1069.46 o                         
   1  11   0       1456.97       2815.26       217.22 o                         
   2  11   0       1220.74       1546.74       149.61 o                         
   3  11   0       9182.01       9137.22       647.30 o                         
   4  11   0      68744.53      65766.73      2037.17 o                         
   5  11   0       3173.41       2054.43       214.74 o                         
   6  11   0      11487.28      14207.01       630.49 o                         
   7  11   0      14922.44      16490.02       822.81 o                         
   8  11   0      30183.15      31368.33      1013.68 o                         
   9  11   0       2559.53        679.06       490.07 o                         
  10  11   0      79085.06      81136.13      2183.15 o                         
  11  11   0        447.64        339.53       480.17 o                         
  12  11   0      16447.30      15921.95       895.54 o                         
  13  11   0      31930.84      33905.37      1828.71 o                         
  14  11   0      39508.00      38077.63      1905.84 o                         
  15  11   0      15424.48      11322.95      1143.34 o                         
   0  12   0       2247.35       2744.52       196.03 o                         
   1  12   0    6998611.36    6800037.12    184431.17 o                         
   2  12   0      25572.84      21458.90       794.78 o                         
   3  12   0    1313861.88    1321515.04     35310.95 o                         
   4  12   0       6503.59       5512.83       399.52 o                         
   5  12   0       1905.44       7195.96       520.06 o                         
   6  12   0       8012.36       9032.19       555.68 o                         
   7  12   0    1097193.80    1185570.58     28454.84 o                         
   8  12   0       5700.02       4338.77       494.09 o                         
   9  12   0     136741.32     154527.24      4780.48 o                         
  10  12   0      12958.89      14097.38       685.95 o                         
  11  12   0     196805.37     201909.22      4929.98 o                         
  12  12   0       4573.41       5258.12       539.66 o                         
  13  12   0      94687.64      97381.83      3000.13 o                         
  14  12   0        457.20       -216.06       365.89 o                         
  15  12   0       1791.26       1878.72       539.66 o                         
   1  13   0       7830.95       8482.03       328.99 o                         
   2  13   0        212.80       2753.95       551.30 o                         
   3  13   0       5517.64       5348.80       322.10 o                         
   4  13   0      77668.62      78091.90      2376.70 o                         
   5  13   0      50231.47      47395.24      1527.88 o                         
   6  13   0      17305.05      21101.14       759.21 o                         
   7  13   0      17997.59      20064.68      1054.14 o                         
   8  13   0      43541.45      45602.64      1484.01 o                         
   9  13   0      36206.08      39019.26      1331.66 o                         
  10  13   0      89463.86      96965.89      2761.60 o                         
  11  13   0         30.93       -145.51       226.35 o                         
  13  13   0       3780.33       1923.99       444.55 o                         
  14  13   0      91521.23      89743.15      3265.56 o                         
   0  14   0       4713.95       5023.87       339.53 o                         
   1  14   0          1.88        113.18       113.18 o                         
   2  14   0      11148.14       7130.10      1018.59 o                         
   3  14   0        254.51        407.43       151.84 o                         
   4  14   0        219.16        424.41       169.76 o                         
   5  14   0       1626.19       1459.97       245.03 o                         
   6  14   0        770.17        424.41       169.76 o                         
   8  14   0        149.16        831.84       210.12 o                         
   9  14   0      21680.21      22815.61      1049.67 o                         
  10  14   0       8039.49       8629.00       685.95 o                         
  11  14   0      11362.52      11310.08       822.81 o                         
  12  14   0       2015.60       1501.07       476.87 o                         
  13  14   0         31.67       -339.53       339.53 o                         
  14  14   0         47.53       -297.09       434.33 o                         
   1  15   0       7384.62       6084.22       375.07 o                         
   2  15   0        363.51        396.12       138.61 o                         
   3  15   0     246707.23     250731.37      7789.81 o                         
   4  15   0      10515.82       9129.19       509.29 o                         
   5  15   0      15933.35      16757.53       679.06 o                         
   6  15   0      42552.25      45754.29      1527.88 o                         
   7  15   0       3621.00       3712.91       485.33 o                         
   8  15   0      96592.39      95961.93      2669.26 o                         
   9  15   0      84690.26      88011.46      2548.66 o                         
  10  15   0      16658.19      14299.99       810.34 o                         
  11  15   0      27202.11      27896.19      1056.31 o                         
  12  15   0       3011.21      12413.72      1680.58 o                         
  13  15   0        561.19       -169.76       339.53 o                         
  14  15   0      19427.12      20353.23      1358.11 o                         
   0  16   0    6361988.69    6327824.24    337117.72 o                         
   1  16   0       1641.06       1852.59       175.05 o                         
   2  16   0     170823.43     181204.81      5092.93 o                         
   3  16   0        165.51        282.94       138.61 o                         
   4  16   0     510911.58     506609.60     13750.90 o                         
   5  16   0       4034.77       2557.78       339.53 o                         
   6  16   0    1581007.63    1633632.41     43756.04 o                         
   7  16   0        712.99        339.53       226.35 o                         
   8  16   0     279826.22     297305.98      7499.88 o                         
   9  16   0         82.22       -164.70       164.70 o                         
  10  16   0       1278.92       1907.77       360.54 o                         
  11  16   0        985.88       1479.37       322.10 o                         
  12  16   0    1744137.10    1843879.85     44398.01 o                         
  13  16   0          3.70       -339.53       339.53 o                         
  14  16   0      35519.11      35650.12      2019.56 o                         
   1  17   0      26248.23      25374.27       797.34 o                         
   2  17   0      16706.79      15496.22       827.08 o                         
   3  17   0      66401.45      68495.02      2075.92 o                         
   4  17   0      22528.59      21927.22       848.82 o                         
   5  17   0       2848.44       2431.02       256.66 o                         
   7  17   0      17102.12      17434.70       966.80 o                         
   8  17   0     139684.64     137108.83      4199.68 o                         
   9  17   0      15531.44      17641.52       966.80 o                         
  10  17   0        176.79       -196.03       196.03 o                         
  11  17   0      19427.72      20304.71      1093.71 o                         
  12  17   0      11865.66      23687.51      2739.67 o                         
  13  17   0      15668.74      14425.78      1481.49 o                         
  14  17   0      46416.45      60358.00      3234.45 o                         
   0  18   0       2630.43       2101.64       188.34 o                         
   1  18   0          4.56        -84.88       120.04 o                         
   2  18   0      13837.48      13385.34       577.48 o                         
   3  18   0       3016.11       2066.27       313.25 o                         
   4  18   0       5375.55       5254.79       349.37 o                         
   5  18   0          0.88       -196.03       196.03 o                         
   6  18   0         46.30         84.88       169.76 o                         
   7  18   0      12983.24      13401.12       794.78 o                         
   8  18   0      20104.11      23524.44      1138.09 o                         
   9  18   0      42048.45      43730.41      1735.71 o                         
  10  18   0       3090.96       1697.64       365.89 o                         
  11  18   0      26317.35      28010.69      1168.62 o                         
  12  18   0       1513.45       1358.11       588.08 o                         
  13  18   0       2366.48       1358.11       509.29 o                         
  14  18   0      25152.87      25170.23      1595.22 o                         
   1  19   0       3778.19       3691.79       258.72 o                         
   2  19   0      18984.51      17742.14       527.05 o                         
   3  19   0       1816.73       1422.79       151.84 o                         
   4  19   0      59543.78      56582.89      1670.26 o                         
   5  19   0       1466.34       1446.69       204.74 o                         
   6  19   0      19503.18      21584.75      1098.37 o                         
   7  19   0       8400.82      11154.88       948.65 o                         
   8  19   0     192732.50     201112.63      5855.02 o                         
   9  19   0       2255.65       2055.04       392.05 o                         
  10  19   0      20591.20      20844.08      1169.96 o                         
  11  19   0         12.05       1923.99       588.08 o                         
  12  19   0      46838.54      50231.27      2477.66 o                         
  13  19   0       7492.51      19479.62      2430.65 o                         
  14  19   0      50471.69      54736.05      2674.09 o                         
   0  20   0        829.43        763.94       169.76 o                         
   1  20   0     204566.76     204954.08      4035.12 o                         
   2  20   0      57212.53      55249.27      1737.08 o                         
   3  20   0     234990.28     234933.39      6577.11 o                         
   4  20   0       6963.07       5254.93       354.30 o                         
   6  20   0       9688.90       8684.89       621.33 o                         
   7  20   0    2564755.32    2604878.53     69603.32 o                         
   8  20   0       9227.93       8454.18       698.74 o                         
   9  20   0      68800.38      67877.59      2376.70 o                         
  10  20   0         16.14          0.00       339.53 o                         
  11  20   0    1794336.89    1845401.92     49740.91 o                         
  12  20   0       2661.22       1584.47       588.08 o                         
  13  20   0     130894.90     127327.98      4194.74 o                         
  14  20   0       2439.16       1527.88       720.25 o                         
   1  21   0       9735.02       8171.32       384.99 o                         
   2  21   0      14398.32      13599.66       486.98 o                         
   3  21   0      13873.91      11867.85       882.12 o                         
   4  21   0       3274.73       2815.26       277.22 o                         
   5  21   0      13818.53      13581.13       773.30 o                         
   6  21   0       7692.60       6536.37       576.20 o                         
   7  21   0      13824.82      18127.13      1568.21 o                         
   8  21   0       9633.13      10925.37       794.78 o                         
   9  21   0       7124.73       5311.98       509.29 o                         
  10  21   0        674.57        271.62       343.05 o                         
  11  21   0       9075.31      19252.28      1695.03 o                         
  12  21   0     119345.63     115959.43      4571.21 o                         
  13  21   0       4979.08       4384.34       698.74 o                         
   0  22   0      26162.02      25811.48      1098.37 o                         
   1  22   0         63.29        509.29       120.04 o                         
   2  22   0       3295.54       3384.33       267.49 o                         
   3  22   0       1224.78        795.21       144.78 o                         
   4  22   0       3540.33       2172.98       277.22 o                         
   5  22   0      10093.83      10441.74       630.49 o                         
   6  22   0      36801.34      37835.72      1479.54 o                         
   7  22   0      17415.05      17767.04      1054.14 o                         
   8  22   0      17845.07      17265.94       966.80 o                         
   9  22   0        317.13        271.62       256.66 o                         
  10  22   0      36756.57      37226.46      1649.95 o                         
  11  22   0      47207.00      53407.46      2160.55 o                         
  12  22   0        485.06          0.00       560.19 o                         
  13  22   0        520.34        135.81      1018.59 o                         
   1  23   0     162163.41     161905.95      3334.97 o                         
   2  23   0       2814.82       6990.40       693.03 o                         
   3  23   0      85161.88      80051.09      1921.26 o                         
   4  23   0      10734.97       9074.90       646.15 o                         
   5  23   0     260006.30     255726.11      7171.42 o                         
   7  23   0     124100.32     124764.18      3859.97 o                         
   8  23   0      30464.56      27593.04      1308.95 o                         
   9  23   0      95202.01     102495.49      3496.76 o                         
  10  23   0        287.57        271.62       256.66 o                         
  11  23   0     327664.75     346052.28      9972.82 o                         
  12  23   0      10961.40       6646.52       926.38 o                         
  13  23   0      20187.62      19874.90      1626.13 o                         
   1  24   0      20655.04      20634.03       624.53 o                         
   2  24   0     943994.89     887490.80     22553.19 o                         
   3  24   0        758.75        941.42       133.17 o                         
   4  24   0      18266.33      20425.11      1227.64 o                         
   5  24   0       2773.81       2889.76       291.02 o                         
   6  24   0     524593.38     518651.42     12754.70 o                         
   7  24   0      11727.37      11473.01       794.78 o                         
   8  24   0       1793.94       4214.64       677.59 o                         
   9  24   0       1657.20       1212.60       514.46 o                         
  10  24   0     541664.88     550874.75     15447.14 o                         
  11  24   0        458.37        113.18       392.05 o                         
  12  24   0        182.37       -509.29       720.25 o                         
  13  24   0        538.28        339.53       720.25 o                         
   1  25   0      68807.45      67517.87      1551.04 o                         
   2  25   0        680.61       6027.84      1358.11 o                         
   3  25   0     214149.90     215157.51      6400.00 o                         
   4  25   0        110.19        116.15       176.45 o                         
   5  25   0       2890.87       3977.33       588.08 o                         
   6  25   0       1085.07        950.68       303.68 o                         
   7  25   0       8551.67       7392.75       735.10 o                         
   8  25   0      18471.02      17388.13      1272.61 o                         
   9  25   0        274.30       -254.65       300.10 o                         
  11  25   0     174876.22     176753.58      5473.44 o                         
  12  25   0       5600.77       2623.63       636.31 o                         
  13  25   0       1785.99        407.43       698.74 o                         
   0  26   0        102.79        -84.88       171.52 o                         
   1  26   0       9210.28       9113.37       393.88 o                         
   2  26   0       3372.12       4254.66       349.37 o                         
   3  26   0       7360.38       7763.35       444.55 o                         
   5  26   0          4.04       -164.70       164.70 o                         
   6  26   0       5065.53       4493.46       483.30 o                         
   7  26   0       2371.10       1527.88       339.53 o                         
   8  26   0      12511.87      13583.07       966.80 o                         
   9  26   0      14958.21      12304.76      1176.16 o                         
  10  26   0       1180.74        246.93       365.89 o                         
  11  26   0        991.38        780.92       399.52 o                         
  12  26   0         31.59       -434.33       434.33 o                         
   1  27   0       3998.36      12689.87       784.11 o                         
   2  27   0     125340.01     117922.02      2954.93 o                         
   3  27   0      51194.79      49267.04      1377.98 o                         
   4  27   0     297039.80     285440.57      7212.48 o                         
   5  27   0       5599.44       3380.30       337.50 o                         
   6  27   0     225325.78     215243.25      5586.76 o                         
   7  27   0        425.82         84.88       277.22 o                         
   8  27   0     111549.75     109257.42      4116.56 o                         
   9  27   0      13882.99       8233.56       980.13 o                         
  10  27   0      21372.04      18117.67      1169.96 o                         
  11  27   0        841.91        611.15       399.52 o                         
  12  27   0      18533.99      19013.59      2716.23 o                         
   0  28   0       2148.90       1222.30       343.05 o                         
   1  28   0    1660014.70    1603719.82     30340.33 o                         
   2  28   0        493.14        169.76       277.22 o                         
   3  28   0     531657.84     486360.29     10900.99 o                         
   5  28   0      71553.36      67829.86      2030.68 o                         
   6  28   0       1395.24        679.06       256.66 o                         
   7  28   0      25525.02      33510.54      1550.20 o                         
   8  28   0       1898.40       1901.36       399.52 o                         
   9  28   0      25432.85      23882.94      1377.82 o                         
  10  28   0        313.08       -339.53       339.53 o                         
  11  28   0     429838.60     418178.11     11967.47 o                         
  12  28   0       6366.03       6279.49       899.43 o                         
   1  29   0      10594.36      19702.82      1019.60 o                         
   2  29   0      38566.35      37566.78      1149.85 o                         
   3  29   0      69018.72      69834.80      1890.87 o                         
   4  29   0       5715.65       4883.56       403.63 o                         
   5  29   0       8097.46       6251.56       483.41 o                         
   6  29   0      41321.99      39748.27      1267.74 o                         
   7  29   0        399.46         67.91       256.66 o                         
   8  29   0      13334.40      12286.54      1249.90 o                         
   9  29   0      29473.16      26003.50      1435.52 o                         
  10  29   0       2482.86       2090.78       444.55 o                         
  11  29   0      21797.97      18960.99      1292.30 o                         
  12  29   0      24945.19      23301.83      1822.91 o                         
   0  30   0       1951.73       3734.81      1018.59 o                         
   1  30   0       1793.30      11204.44      1358.11 o                         
   2  30   0       7020.45       6264.03       449.94 o                         
   3  30   0       5095.64       5309.07       397.61 o                         
   4  30   0        552.38        565.88       204.74 o                         
   5  30   0        521.84        509.29       196.03 o                         
   6  30   0       1752.96       2164.29       420.15 o                         
   7  30   0      57866.66      59434.78      1994.37 o                         
   8  30   0      16301.44      12712.48       963.35 o                         
   9  30   0        390.41       -392.05       392.05 o                         
  10  30   0      18956.06      17851.14      1204.67 o                         
  11  30   0      16400.51      15819.03      1469.24 o                         
   1  31   0       4130.31       3030.51       365.89 o                         
   2  31   0       7336.05       6392.82       449.94 o                         
   3  31   0      50502.56      51743.19      1567.02 o                         
   5  31   0       1799.83       1527.88       287.12 o                         
   6  31   0      10301.48      21547.81      4074.34 o                         
   7  31   0      15460.79      14285.10       895.32 o                         
   8  31   0        563.42       -444.55       444.55 o                         
   9  31   0     129438.30     123116.78      4029.83 o                         
  10  31   0       1434.79       2376.70       576.20 o                         
  11  31   0      24759.00      23317.07      1642.06 o                         
   0  32   0    8150465.93    7847132.56    241093.36 o                         
   1  32   0        126.26       1110.35       292.06 o                         
   2  32   0      15164.83      15423.70       922.18 o                         
   3  32   0       4050.28       3443.50       349.37 o                         
   4  32   0    1944725.62    1865763.88     37802.09 o                         
   5  32   0        171.95       -204.74       204.74 o                         
   6  32   0    2322130.81    2178429.48     47566.29 o                         
   7  32   0        148.16       -371.93       371.93 o                         
   8  32   0       5197.62       4442.55       539.66 o                         
   9  32   0       7976.41      11067.85      1098.37 o                         
  10  32   0     924261.89     887874.75     24446.04 o                         
  11  32   0       3770.87       1947.82       444.55 o                         
   1  33   0      98074.39      96468.31      2516.60 o                         
   2  33   0      21241.28      18138.43       776.66 o                         
   3  33   0      14274.83      11820.86       693.06 o                         
   4  33   0       6370.65      15948.02      1178.99 o                         
   5  33   0      67608.13      65085.16      1890.87 o                         
   6  33   0      38827.95      47336.26      1905.84 o                         
   7  33   0       6091.39       4518.66       576.20 o                         
   8  33   0        120.22       -212.21       434.33 o                         
   9  33   0       2557.50       2085.67       576.20 o                         
  10  33   0        745.06       2716.23       720.25 o                         
   0  34   0          4.54       1131.76       392.05 o                         
   1  34   0       7068.56       6810.34       521.67 o                         
   2  34   0        146.53        -84.88       277.22 o                         
   3  34   0       1966.88        998.61       328.99 o                         
   4  34   0         21.48       -237.67       247.86 o                         
   5  34   0       1119.75       1178.36       291.02 o                         
   7  34   0      18651.20      15308.62       993.55 o                         
   8  34   0       8240.95       5795.96       711.84 o                         
   9  34   0         84.87       -291.02       291.02 o                         
  10  34   0         69.16       -588.08       588.08 o                         
   2  35   0       8440.27       8830.49       656.47 o                         
   3  35   0      19603.07      27642.25      1060.64 o                         
   4  35   0      30601.99      27469.73      1056.31 o                         
   5  35   0      12935.81       8817.71      1198.05 o                         
   6  35   0       1700.84       1324.16       399.52 o                         
   7  35   0       2628.03       2577.78       407.43 o                         
   8  35   0      21353.51      15830.99      1169.96 o                         
   9  35   0       2997.80        188.63       444.55 o                         
  10  35   0      57987.27      52463.99      2450.29 o                         
   0  36   0        564.32       -277.22       277.22 o                         
   1  36   0     782182.72     746411.36     16656.29 o                         
   2  36   0       2254.30       1258.25       291.02 o                         
   3  36   0     801341.23     780074.86     17394.83 o                         
   4  36   0       2066.62       1565.60       501.52 o                         
   5  36   0      64422.73      57242.53      1857.06 o                         
   6  36   0         69.64       -339.53       339.53 o                         
   7  36   0     268523.19     239868.58      6375.18 o                         
   8  36   0        744.82       -365.89       365.89 o                         
   9  36   0        108.28       1493.92       539.66 o                         
   1  37   0      51074.65      58969.54      1902.41 o                         
   3  37   0      40767.58      43686.28      2156.29 o                         
   4  37   0      68350.72      67502.58      2244.66 o                         
   5  37   0      22414.35      20776.25      1049.63 o                         
   6  37   0      31309.26      29382.40      1155.44 o                         
   7  37   0      11875.42      10867.83      1127.15 o                         
   8  37   0      14593.68       9360.01       922.18 o                         
   9  37   0       1834.92       -339.53       509.29 o                         
   0  38   0       7233.01       6943.36      1018.59 o                         
   1  38   0       3557.61       3910.43       736.79 o                         
   2  38   0       6618.33       5487.99       833.11 o                         
   3  38   0       2259.80       2769.84       588.08 o                         
   4  38   0      11011.68      12587.56       840.11 o                         
   5  38   0      13007.05      14625.86       919.42 o                         
   6  38   0      10597.89      10164.83       726.42 o                         
   7  38   0       1784.81       2829.40       588.08 o                         
   8  38   0        584.12       -720.25       720.25 o                         
   1  39   0      88182.91     101418.83      5390.74 o                         
   2  39   0      24947.77      23676.81       960.20 o                         
   3  39   0      11478.04      12400.38       810.34 o                         
   4  39   0      51455.71      54075.67      1878.53 o                         
   5  39   0     273199.93     273398.82      6535.77 o                         
   6  39   0      30238.20      33470.04      1745.92 o                         
   7  39   0      94657.85      90003.55      3724.51 o                         
   8  39   0      10465.28       7922.71       906.11 o                         
   0  40   0     341271.54     328969.04     18674.06 o                         
   1  40   0       2334.24       1600.63       322.10 o                         
   2  40   0     218204.53     204714.32      5434.89 o                         
   3  40   0       1200.09        882.77       303.68 o                         
   4  40   0     351439.29     344539.01      8911.74 o                         
   5  40   0        211.16         22.64       326.21 o                         
   6  40   0     209067.83     201804.43      5555.90 o                         
   7  40   0       2844.86       2098.66       894.80 o                         
   1  41   0        437.85       -169.76       339.53 o                         
   2  41   0      24598.31      24281.94      1168.62 o                         
   3  41   0        775.82        -67.91       366.69 o                         
   4  41   0      57070.00      56491.41      1994.37 o                         
   5  41   0       1074.30       -339.53       339.53 o                         
   7  41   0       2102.65        792.23       444.55 o                         
   0  42   0       1377.84       1018.59       480.17 o                         
   1  42   0       8656.40       7673.03       685.95 o                         
   2  42   0       4735.34       4266.74       644.21 o                         
   3  42   0      12173.44      12595.56      1018.59 o                         
   4  42   0       3399.64       2553.84       407.43 o                         
   5  42   0       4372.96       2217.16       444.55 o                         
   2  43   0      15518.54      14421.87       911.05 o                         
   3  43   0        876.34       3387.19       422.49 o                         
   4  43   0      53618.65      49842.01      2180.30 o                         
   5  43   0       2518.37        287.29       707.94 o                         
   0  44   0      22936.01      23810.64      1920.66 o                         
   1  44   0    1493849.74    1497558.10     40613.25 o                         
   2  44   0      10400.22      10919.67      2037.17 o                         
   3  44   0     395176.82     387384.85      9898.11 o                         
   4  44   0       2459.80       2952.26       476.87 o                         
   2  45   0       6560.68       4558.09      1060.51 o                         
   3  45   0        228.88       2702.37       539.66 o                         
   0  46   0       2137.41       3055.76      1018.59 o                         
 -15   1   1      11207.58      10196.38       802.76 o                         
 -14   1   1      37316.79      36672.15      1311.35 o                         
 -13   1   1         41.21        -84.88       339.53 o                         
 -12   1   1     287596.34     303446.69      6975.89 o                         
 -11   1   1       2751.67       3277.19       304.10 o                         
 -10   1   1      12747.45      13959.63       693.06 o                         
  -9   1   1       3594.83       3512.97       291.02 o                         
  -8   1   1      11238.58      11545.33       530.43 o                         
  -7   1   1        433.60        485.04       128.33 o                         
  -6   1   1     209364.87     226961.69      4729.21 o                         
  -5   1   1       3252.00       3232.90       229.01 o                         
  -4   1   1     106119.49     121486.81      2789.89 o                         
  -3   1   1       2140.32       2258.60       128.33 o                         
  -2   1   1       5845.72       6267.83       207.13 o                         
   1   1   1          2.13          0.00       151.84 o                         
   2   1   1         66.96        679.06       138.61 o                         
   3   1   1        635.86        970.08       128.33 o                         
   4   1   1      28503.74      32557.00       720.25 o                         
   5   1   1       5847.06       6400.84       248.88 o                         
   6   1   1     107209.05     111382.30      2248.91 o                         
   7   1   1       1254.15       1256.25       120.04 o                         
   8   1   1       9418.75      11158.94       664.76 o                         
   9   1   1      29985.73      31549.04       932.41 o                         
  10   1   1     408193.86     424434.11      9471.14 o                         
  11   1   1        157.32        199.72       291.02 o                         
  12   1   1      32314.66      36606.26      1356.36 o                         
  13   1   1      11040.67      11380.68       752.96 o                         
  14   1   1     391443.78     411107.95      9515.36 o                         
  15   1   1         34.65       -432.13       533.99 o                         
 -15   2   1       7547.55       5446.60       784.11 o                         
 -14   2   1       9346.31       9379.36       678.68 o                         
 -13   2   1       5105.44       4585.78       415.84 o                         
 -11   2   1       5591.57       3617.28       671.01 o                         
 -10   2   1       2386.32       1826.11       277.22 o                         
  -9   2   1       1033.72        976.14       196.03 o                         
  -8   2   1       7763.11       8426.52       539.66 o                         
  -7   2   1       7135.90       7804.20       415.84 o                         
  -6   2   1       1598.78       1416.32       164.70 o                         
  -5   2   1       4882.77       5432.45       303.68 o                         
  -4   2   1       1395.00       1742.91       138.61 o                         
  -3   2   1       3824.41       4508.42       177.15 o                         
  -2   2   1       1107.55       1296.38       138.61 o                         
   1   2   1        252.22        339.53       169.76 o                         
   2   2   1       2533.71       2895.98       169.76 o                         
   3   2   1        141.79        226.35       196.03 o                         
   4   2   1       2038.70       2143.27       167.66 o                         
   5   2   1       2909.48       2423.00       135.81 o                         
   6   2   1       1415.88       1003.82       196.03 o                         
   7   2   1      15754.80      17237.94       541.95 o                         
   9   2   1      88346.25      93912.16      2175.13 o                         
  10   2   1        416.47       1612.76       339.53 o                         
  11   2   1      23215.14      23899.55       972.08 o                         
  12   2   1       5526.31       4624.16       431.88 o                         
  13   2   1      10233.14      14429.42      1231.89 o                         
  15   2   1      20427.56      19932.05      1256.05 o                         
 -15   3   1      46185.38      46655.89      1660.55 o                         
 -14   3   1       4269.63      11552.34      1098.37 o                         
 -13   3   1      14560.60      14216.09       802.76 o                         
 -11   3   1       7382.91       7595.78       464.31 o                         
 -10   3   1      10992.41      17860.39      1127.15 o                         
  -9   3   1      29497.34      32310.65       879.84 o                         
  -8   3   1      16980.33      16820.83      1470.20 o                         
  -7   3   1      15787.80      15471.52       458.40 o                         
  -6   3   1      38134.71      37589.90       978.51 o                         
  -5   3   1      62883.76      65212.85      1445.92 o                         
  -4   3   1       4089.48       4807.01       155.35 o                         
  -3   3   1      15436.77      17143.93       465.21 o                         
  -2   3   1       1047.71        909.94       120.04 o                         
  -1   3   1        600.47        976.14       151.84 o                         
   0   3   1        477.35        339.53       151.84 o                         
   1   3   1       2142.35       2716.23       169.76 o                         
   2   3   1       3196.68       3422.45       151.84 o                         
   3   3   1      82619.20      87640.11      2644.14 o                         
   4   3   1       3104.59       4984.89       392.05 o                         
   5   3   1       9209.26      12338.02       431.88 o                         
   6   3   1        102.14        271.62       151.84 o                         
   7   3   1     133928.87     141703.99      3058.30 o                         
   8   3   1       9547.84      18938.11      1662.79 o                         
   9   3   1     200534.71     219395.16      5034.98 o                         
  10   3   1      13983.13      18232.77       904.94 o                         
  11   3   1      10123.80      10557.79       635.99 o                         
  12   3   1       2497.97      11130.16      1697.64 o                         
  13   3   1     409295.44     428899.94     10809.33 o                         
  14   3   1      67103.62      74677.77      2594.22 o                         
  15   3   1      13659.30      10190.12      1274.17 o                         
 -15   4   1       1405.60       1984.94       378.29 o                         
 -14   4   1     107612.38     113807.65      3021.90 o                         
 -13   4   1       2516.24       2236.89       307.11 o                         
 -12   4   1    3542523.13    3646030.51     87020.42 o                         
 -11   4   1         49.48        254.65       136.35 o                         
 -10   4   1    1165876.13    1225571.63     24858.80 o                         
  -9   4   1         18.64        127.32       120.04 o                         
  -8   4   1    2298232.07    2392573.09     45015.29 o                         
  -7   4   1       5357.91       4459.57       240.08 o                         
  -6   4   1     111868.37     134375.55      5392.27 o                         
  -5   4   1       4136.79       3954.20       176.45 o                         
  -4   4   1      24866.35      29557.62       713.95 o                         
  -3   4   1       4147.96       3878.17       141.88 o                         
  -2   4   1      42311.70      50656.61      1265.35 o                         
  -1   4   1          9.02         48.50       128.33 o                         
   0   4   1        231.03       2342.75       248.09 o                         
   1   4   1       2481.20       2500.16       196.03 o                         
   2   4   1     193191.38     214702.63      5162.62 o                         
   3   4   1       2060.05       2206.93       151.84 o                         
   4   4   1    5177118.20    5797888.35    315727.43 o                         
   5   4   1        140.51        135.81       151.84 o                         
   6   4   1     502813.23     549470.85     11200.90 o                         
   7   4   1       1430.70        987.72       128.33 o                         
   8   4   1    3873133.07    4039577.86     81201.39 o                         
   9   4   1       3441.04       3165.87       339.53 o                         
  10   4   1     179452.48     199671.18      6627.05 o                         
  11   4   1       2447.33       2500.16       322.10 o                         
  12   4   1     201212.97     216640.80      5677.43 o                         
  14   4   1     200646.30     207973.05      6274.40 o                         
  15   4   1       1717.80        452.70       444.55 o                         
 -15   5   1      58763.39      56509.03      2030.68 o                         
 -14   5   1      15435.02      14623.12      1326.50 o                         
 -13   5   1      18217.86      18769.01      1290.65 o                         
 -11   5   1      22254.73      23118.00       724.36 o                         
 -10   5   1      42061.73      49925.81      2646.81 o                         
  -9   5   1       5998.89       6665.84       351.97 o                         
  -8   5   1        646.74       6111.51      1018.59 o                         
  -7   5   1      14029.20      14888.45       439.35 o                         
  -6   5   1      82773.81      86118.82      1824.13 o                         
  -5   5   1       1075.15       1629.74       144.37 o                         
  -4   5   1       2323.90       1854.35       185.43 o                         
  -3   5   1      43411.20      44327.54      1342.06 o                         
  -2   5   1        251.51        424.41       120.04 o                         
  -1   5   1        307.01        509.29       120.04 o                         
   0   5   1        229.02        282.94       138.61 o                         
   1   5   1       1013.29       1358.11       169.76 o                         
   2   5   1      12956.94      12365.86       509.29 o                         
   3   5   1     113424.30     125259.21      3094.93 o                         
   4   5   1      10283.68      11673.03       455.53 o                         
   5   5   1       6115.20       7241.10       520.39 o                         
   6   5   1         54.26        339.53       169.76 o                         
   7   5   1     120770.18     135558.88      2946.80 o                         
   8   5   1       1209.84       7509.10       951.03 o                         
   9   5   1     202691.74     210271.77      4847.45 o                         
  10   5   1       9334.39       8768.82       639.21 o                         
  11   5   1       3814.80       3197.10       735.10 o                         
  12   5   1      15858.94      16482.92      1296.38 o                         
  13   5   1     301652.02     321928.46      8227.45 o                         
  14   5   1         19.02       1158.39       464.31 o                         
 -15   6   1      14810.57      18453.19      1088.71 o                         
 -13   6   1      19417.93      18999.91      1101.22 o                         
 -12   6   1        120.82        339.53       291.02 o                         
 -11   6   1      13104.86      12465.15       554.24 o                         
 -10   6   1       1215.30       7809.15      1358.11 o                         
  -9   6   1       6575.33       6199.62       439.35 o                         
  -8   6   1       1405.00       1127.72       122.60 o                         
  -7   6   1      23602.13      21799.19       561.99 o                         
  -5   6   1       7438.95      13581.13      1697.64 o                         
  -4   6   1         95.75        169.76       120.04 o                         
  -3   6   1       1897.17       2202.99       167.62 o                         
  -2   6   1        125.44        212.21       120.04 o                         
  -1   6   1       5236.73       4864.97       204.45 o                         
   0   6   1         15.06          0.00       120.04 o                         
   1   6   1       3297.88       3911.96       169.76 o                         
   2   6   1        103.90         84.88       169.76 o                         
   3   6   1        826.58       1282.66       151.84 o                         
   4   6   1       8647.62       9467.03       509.29 o                         
   5   6   1        193.98       -214.74       214.74 o                         
   6   6   1        353.29        407.43       151.84 o                         
   7   6   1        459.53        679.06       151.84 o                         
   8   6   1        296.72        145.51       128.33 o                         
   9   6   1       6480.08      10607.94      1867.41 o                         
  10   6   1       7435.98       6891.74       565.01 o                         
  11   6   1       1433.79       1090.06       657.07 o                         
  12   6   1       3996.12       3796.54       588.08 o                         
  14   6   1         17.33        652.94       344.34 o                         
 -15   7   1      27178.15      24859.15      1241.06 o                         
 -14   7   1     269152.93     272205.71      7074.64 o                         
 -12   7   1       3538.76       3471.95       407.43 o                         
 -11   7   1       6255.91      10155.86       887.37 o                         
 -10   7   1     430665.72     447546.29      8687.42 o                         
  -9   7   1      24551.70      25967.03       963.61 o                         
  -8   7   1       2587.31       3656.72       272.67 o                         
  -7   7   1       6903.70       5884.66       322.10 o                         
  -6   7   1     140118.47     141122.00      3047.83 o                         
  -5   7   1      53898.67      51759.81      1262.32 o                         
  -4   7   1      87679.85      99791.19      2509.54 o                         
  -3   7   1       4698.02       4353.74       175.33 o                         
  -2   7   1        876.92       1641.05       128.33 o                         
  -1   7   1       3456.40       2856.72       128.33 o                         
   0   7   1        770.98       1561.83       120.04 o                         
   1   7   1       2509.64       2253.23       151.84 o                         
   2   7   1       9768.78      10927.78       444.55 o                         
   3   7   1       4533.17       5485.51       339.53 o                         
   4   7   1      52277.47      58275.23      1905.84 o                         
   5   7   1      17814.35      19342.86       719.80 o                         
   6   7   1      44432.12      49541.00      1393.30 o                         
   7   7   1      19163.05      23241.90       840.11 o                         
   8   7   1      17748.86      19076.59       783.53 o                         
   9   7   1        644.79       6111.51      1358.11 o                         
  10   7   1      12800.70      13707.75       641.04 o                         
  11   7   1      44130.45      42056.26      1484.01 o                         
  12   7   1     210636.17     220613.70      5796.98 o                         
  13   7   1        418.11       8488.21      1697.64 o                         
  14   7   1     109529.57     108754.93      3277.22 o                         
 -15   8   1       1779.70       1921.33       486.92 o                         
 -14   8   1        613.44       2150.35       588.08 o                         
 -13   8   1     438993.08     461349.39     11538.77 o                         
 -12   8   1        509.79          0.00       339.53 o                         
 -11   8   1     377987.38     380782.44      7500.43 o                         
 -10   8   1       6706.12      12360.40       835.86 o                         
  -9   8   1    1116062.49    1136873.40     23080.57 o                         
  -8   8   1        716.28       1182.50       159.86 o                         
  -7   8   1     484861.73     495485.82      9467.45 o                         
  -6   8   1       9264.28       8536.87       334.91 o                         
  -5   8   1     106336.65     122652.79      3866.17 o                         
  -4   8   1       2014.81       2201.94       168.02 o                         
  -3   8   1      40082.14      47155.08      1727.66 o                         
  -2   8   1        961.68        869.19       120.04 o                         
  -1   8   1     940098.28     868854.21     18851.22 o                         
   0   8   1       1004.52       1120.44       113.18 o                         
   1   8   1      59620.76      63807.83      1670.26 o                         
   2   8   1       1140.55       1052.54       196.03 o                         
   3   8   1    3271548.79    3353633.16     89193.98 o                         
   4   8   1      11892.41      10663.48       539.66 o                         
   5   8   1      49152.91      62997.00      1851.88 o                         
   6   8   1       2965.91       3485.82       392.05 o                         
   7   8   1     871778.43     941882.61     22684.79 o                         
   8   8   1       7080.42       7338.86       621.33 o                         
   9   8   1     319951.77     347373.20      8766.58 o                         
  10   8   1        254.73        396.12       214.74 o                         
  12   8   1       1483.65       1735.37       444.55 o                         
  13   8   1     283116.22     278444.03      7305.03 o                         
 -15   9   1       2705.57        543.25       455.53 o                         
 -14   9   1      76145.79      78125.54      2517.23 o                         
 -13   9   1      40301.33      49529.63      3991.59 o                         
 -12   9   1       4249.39       3370.59       344.34 o                         
 -11   9   1      16219.52      16504.98       804.18 o                         
 -10   9   1      87130.62      86657.20      2289.98 o                         
  -9   9   1      82741.28      83095.93      2133.48 o                         
  -8   9   1      19359.26      21383.27       753.27 o                         
  -7   9   1       2170.39       1839.11       280.11 o                         
  -6   9   1       6835.91       8015.28       314.34 o                         
  -5   9   1      19782.38      19314.00       558.18 o                         
  -4   9   1       1748.58       2901.03       223.16 o                         
  -3   9   1      26530.85      24166.29       848.82 o                         
  -2   9   1      10158.97      10922.46       294.04 o                         
  -1   9   1      11386.75       9815.54       320.82 o                         
   0   9   1      18874.19      19461.90       420.77 o                         
   1   9   1         10.40        -84.88       169.76 o                         
   2   9   1       2202.27       2799.04       214.74 o                         
   3   9   1       2023.47       1457.97       169.76 o                         
   4   9   1      33301.86      35507.52      1188.35 o                         
   5   9   1      70938.16      72121.88      1940.54 o                         
   6   9   1      33306.50      35761.74      1088.71 o                         
   7   9   1        356.91        203.72       151.84 o                         
   8   9   1       3967.95       3183.08       365.89 o                         
   9   9   1      27796.21      30152.27      1136.86 o                         
  10   9   1     139692.18     149328.15      3620.89 o                         
  11   9   1      17468.48      16491.00       919.42 o                         
  12   9   1     220733.43     235750.55      7450.85 o                         
  13   9   1      12443.20      13870.32      1018.27 o                         
  14   9   1     308488.18     322485.41      9420.77 o                         
 -15  10   1      17839.53      16894.94      1088.71 o                         
 -14  10   1        964.27        365.65       344.34 o                         
 -13  10   1       1295.46        287.29       344.34 o                         
 -12  10   1        251.64         48.50       204.74 o                         
 -11  10   1        511.30        626.01       177.15 o                         
 -10  10   1        965.01       -113.18       188.34 o                         
  -9  10   1      23144.16      24686.28       790.33 o                         
  -8  10   1       2532.75       6451.04      1358.11 o                         
  -7  10   1       2792.52       2174.29       164.70 o                         
  -6  10   1       7221.40       5604.39       310.67 o                         
  -5  10   1        994.69       1192.30       135.81 o                         
  -4  10   1       3598.17       3055.76       343.05 o                         
  -3  10   1      34170.83      35813.91      1429.15 o                         
  -2  10   1       3211.15       2970.18       152.46 o                         
  -1  10   1        327.60        582.05       128.33 o                         
   0  10   1       2692.20       2731.78       118.21 o                         
   1  10   1       1459.98       1154.40       138.61 o                         
   2  10   1       4848.16       4516.37       339.53 o                         
   3  10   1       1478.74       1123.06       169.76 o                         
   4  10   1          0.52        -84.88       169.76 o                         
   5  10   1       4122.08       5481.41       322.10 o                         
   6  10   1       4422.44       5253.08       344.34 o                         
   7  10   1      13773.74      20052.45      1285.22 o                         
   8  10   1      60636.91      67775.20      2245.95 o                         
   9  10   1      14706.04      15524.84       848.49 o                         
  10  10   1      55256.05      60577.51      1908.78 o                         
  11  10   1       5910.78       3346.78       814.87 o                         
  12  10   1      15943.12      20959.17      1173.45 o                         
  13  10   1       4904.93       3298.09       407.43 o                         
  14  10   1        564.94       1697.64       588.08 o                         
 -15  11   1       9573.40       8708.20      1034.22 o                         
 -14  11   1       5033.90       3221.96       539.66 o                         
 -13  11   1      12623.12      14496.03      1296.38 o                         
 -11  11   1      84198.68      84388.08      2030.01 o                         
 -10  11   1        986.40       1205.33       240.08 o                         
  -9  11   1        192.44        339.53       135.81 o                         
  -8  11   1       6516.38       6224.81       397.61 o                         
  -7  11   1         25.56        571.02       128.33 o                         
  -6  11   1         21.13        145.51       128.33 o                         
  -5  11   1      87484.70      92305.00      2396.67 o                         
  -4  11   1        271.27        452.70       266.76 o                         
  -3  11   1       7719.08       8635.78       307.11 o                         
  -2  11   1      20972.10      21261.73       866.58 o                         
  -1  11   1      13279.19      14310.02       384.99 o                         
   0  11   1       3420.37       3539.08       127.73 o                         
   1  11   1       4951.95       5165.86       160.06 o                         
   2  11   1        210.95        169.76       169.76 o                         
   3  11   1       1540.07       2003.22       392.14 o                         
   4  11   1       1724.03       6451.04      1018.59 o                         
   5  11   1     223255.30     238604.53      5919.49 o                         
   6  11   1      11184.74      14098.71       882.12 o                         
   7  11   1       1380.50        648.19       365.89 o                         
   8  11   1      16911.15      21236.46      1003.20 o                         
   9  11   1      84224.05      92771.86      2609.65 o                         
  10  11   1      80867.98      90362.03      2609.65 o                         
  11  11   1      41364.24      45639.75      1820.24 o                         
  12  11   1      45908.01      50737.27      3234.44 o                         
  13  11   1      18942.55      19838.17      1264.77 o                         
  14  11   1      36670.12      39279.20      1820.24 o                         
 -15  12   1       9087.07       6506.90       835.86 o                         
 -14  12   1      68399.18      66357.18      2314.39 o                         
 -13  12   1      10318.54       9522.19      1524.15 o                         
 -12  12   1     552647.49     572367.46     12956.75 o                         
 -11  12   1        441.64        339.53       175.33 o                         
 -10  12   1     261959.77     267229.54      5717.48 o                         
  -9  12   1        802.85       1031.64       204.40 o                         
  -8  12   1       6118.45       7067.23       501.52 o                         
  -7  12   1         30.29       1867.41       480.17 o                         
  -5  12   1       1907.93       1901.36       160.06 o                         
  -4  12   1     380892.66     390561.98      9414.19 o                         
  -3  12   1        418.81        452.70       138.61 o                         
  -2  12   1    3573851.29    3240599.61    158565.52 o                         
  -1  12   1        369.75        242.52       128.33 o                         
   0  12   1    1347161.33    1271670.38     23933.04 o                         
   1  12   1       5563.83       5164.57       267.49 o                         
   2  12   1    4157547.44    4171371.47    128051.14 o                         
   3  12   1        504.72        339.53       169.76 o                         
   4  12   1     558719.22     583859.94     15788.07 o                         
   5  12   1        356.16        254.65       169.76 o                         
   6  12   1     291014.56     304495.78      7560.97 o                         
   7  12   1       2800.35       2823.88       303.68 o                         
   8  12   1    2694521.81    2866647.25     68510.90 o                         
   9  12   1      12971.57      15269.69       810.34 o                         
  10  12   1     344661.31     367691.41      9231.37 o                         
  11  12   1       1440.14        848.82       339.53 o                         
  12  12   1     465049.69     483654.40     12200.63 o                         
  13  12   1      12131.45      13150.93      1093.71 o                         
  14  12   1      29476.40      28665.45      1568.21 o                         
 -15  13   1       6845.36       6036.06      1060.51 o                         
 -14  13   1       4775.95       3168.93       539.66 o                         
 -13  13   1      30871.45      29977.38      1331.66 o                         
 -12  13   1       4472.75       9474.48       931.13 o                         
 -11  13   1     113601.24     116487.86      2951.47 o                         
 -10  13   1      15092.57      13819.62       595.57 o                         
  -9  13   1      25965.35      27486.06       979.11 o                         
  -8  13   1      21188.49      19228.12       695.88 o                         
  -7  13   1       4143.56       4288.71       307.11 o                         
  -6  13   1       5472.64       5504.08       326.21 o                         
  -5  13   1     101685.68     104889.52      3055.76 o                         
  -4  13   1        960.02        905.41       138.61 o                         
  -2  13   1        545.01        594.17       169.76 o                         
  -1  13   1      67843.79      66839.96      1480.82 o                         
   0  13   1      34632.70      31478.96       732.50 o                         
   1  13   1      18828.69      18470.60       472.17 o                         
   2  13   1      21072.50      22250.77      1440.50 o                         
   3  13   1      16208.96      16678.47       679.06 o                         
   4  13   1      23941.45      23942.77       848.82 o                         
   5  13   1      34426.78      34921.86      1188.35 o                         
   6  13   1       3165.94       2557.78       339.53 o                         
   7  13   1        272.94        630.55       188.34 o                         
   8  13   1          5.72        746.96       256.66 o                         
   9  13   1      38142.55      40499.80      1393.30 o                         
  10  13   1      32473.99      30087.34      1179.17 o                         
  11  13   1       6437.74       4791.32       539.66 o                         
  12  13   1      21177.92      29940.15      1887.85 o                         
  13  13   1      16739.04      15503.03      1485.93 o                         
  14  13   1      23119.80      18792.57      1395.21 o                         
 -15  14   1      12936.46      15390.26      1395.21 o                         
 -14  14   1       7449.29       8925.85      1519.21 o                         
 -13  14   1       1202.31          0.00       371.93 o                         
 -12  14   1       3284.83       2196.95       326.21 o                         
 -11  14   1        626.85        381.97       196.03 o                         
 -10  14   1      11970.98      11476.39       794.78 o                         
  -9  14   1       8253.07       7401.43       591.04 o                         
  -8  14   1         63.33         52.24       135.81 o                         
  -7  14   1      14585.05      14772.85      1012.78 o                         
  -6  14   1        320.19        679.06       138.61 o                         
  -5  14   1      67491.84      68920.47      1908.78 o                         
  -3  14   1        916.32        935.77       135.81 o                         
  -2  14   1        265.90       -138.61       138.61 o                         
  -1  14   1       6677.27       6251.04       240.08 o                         
   0  14   1       1376.41       1697.64       120.04 o                         
   1  14   1      14846.71      13637.87       470.56 o                         
   2  14   1       1132.75       1018.59       196.03 o                         
   3  14   1      14666.18      23041.23      1127.15 o                         
   4  14   1       4199.63       3446.21       339.53 o                         
   5  14   1       1330.08       1139.85       169.76 o                         
   6  14   1       2282.30       2565.33       495.51 o                         
   7  14   1       1751.58       1724.80       339.53 o                         
   8  14   1        103.96         84.88       483.83 o                         
   9  14   1      36574.25      40549.94      1421.67 o                         
  10  14   1      10765.60      11299.27       740.42 o                         
  11  14   1      16420.14      17541.57      1093.71 o                         
  12  14   1        135.84       -365.89       365.89 o                         
  13  14   1       8416.78       6457.71       868.65 o                         
  14  14   1        689.60          0.00       588.08 o                         
 -15  15   1        672.31       -494.09       494.09 o                         
 -14  15   1      52422.67      51411.71      2245.95 o                         
 -13  15   1       1028.91       8827.74      1697.64 o                         
 -12  15   1      64759.53      65797.22      2119.25 o                         
 -11  15   1        137.12        -26.12       178.67 o                         
 -10  15   1      30519.21      31466.10      1179.17 o                         
  -8  15   1     373633.08     378966.49      8569.25 o                         
  -7  15   1          4.92        271.62       303.68 o                         
  -6  15   1      15726.84      16861.09       711.84 o                         
  -5  15   1      26074.08      24888.55       776.66 o                         
  -4  15   1      94740.12      88993.97      2834.38 o                         
  -3  15   1      23598.80      20871.56       662.69 o                         
  -2  15   1       6608.74       6432.85       277.22 o                         
  -1  15   1      16220.90      10272.17       784.11 o                         
   0  15   1      14165.82      15570.18       868.47 o                         
   1  15   1      41831.54      39357.82       849.46 o                         
   2  15   1      55176.16      53328.66      1697.64 o                         
   3  15   1      26212.79      24983.98       966.80 o                         
   4  15   1        381.31        679.06       169.76 o                         
   5  15   1      11815.02      12503.46       711.84 o                         
   6  15   1      53057.80      58321.29      2037.17 o                         
   7  15   1       5586.29       6983.19       698.74 o                         
   8  15   1      34137.38      34646.95      1527.88 o                         
   9  15   1       2194.26       1358.11       256.66 o                         
  10  15   1      10633.16      11420.41      1127.15 o                         
  11  15   1         85.02        135.81       294.04 o                         
  12  15   1      50553.17      50523.31      2075.92 o                         
  13  15   1       2388.64        780.92       698.74 o                         
  14  15   1       7574.86       5845.72       899.43 o                         
 -15  16   1       4468.09       3495.88       621.33 o                         
 -14  16   1       2140.08       1546.74       444.55 o                         
 -13  16   1     181152.96     192895.13      5897.90 o                         
 -11  16   1      28099.28      29099.48      1081.65 o                         
 -10  16   1       7600.46       9623.12       685.95 o                         
  -9  16   1     707631.85     736554.26     20155.94 o                         
  -8  16   1       1738.67       2216.92       303.68 o                         
  -7  16   1      45670.74      47169.78      1484.01 o                         
  -6  16   1       1249.94       1052.54       138.61 o                         
  -5  16   1     208088.91     195153.84      5008.25 o                         
  -4  16   1        817.05        848.82       128.33 o                         
  -3  16   1     169339.25     155054.13      3317.29 o                         
  -2  16   1       4866.89       3683.56       303.68 o                         
  -1  16   1    1080486.60    1080108.61     20391.65 o                         
   0  16   1       5435.61       5465.27       248.88 o                         
   1  16   1       4481.53       7380.81       407.43 o                         
   2  16   1      28034.72      28163.41       850.69 o                         
   3  16   1     113154.51     109654.34      3724.51 o                         
   4  16   1        314.89        339.53       169.76 o                         
   5  16   1     358792.27     362219.45     10016.09 o                         
   6  16   1      34848.58      35201.06      1358.11 o                         
   7  16   1      99734.42     114000.13      3558.98 o                         
   8  16   1        500.79        203.72       256.66 o                         
   9  16   1     363235.24     379613.50      9561.78 o                         
  11  16   1     113761.86     119781.90      5272.05 o                         
  12  16   1       2573.65       2580.42       444.55 o                         
  13  16   1      51153.25      51697.25      2245.95 o                         
  14  16   1        417.96       -246.93       365.89 o                         
 -14  17   1      59769.13      63589.05      2537.95 o                         
 -13  17   1      31027.38      30099.26      1565.51 o                         
 -12  17   1     147164.36     148682.28      3809.94 o                         
 -11  17   1      22280.30      21799.82       893.01 o                         
 -10  17   1     120724.81     129922.80      3251.95 o                         
  -9  17   1      13020.85      12788.58       899.43 o                         
  -8  17   1     313715.93     325439.33      7414.76 o                         
  -7  17   1       7096.84       7937.22       470.46 o                         
  -6  17   1      39236.41      39150.35      1358.11 o                         
  -5  17   1      21893.52      21399.08       662.69 o                         
  -4  17   1     191223.79     180437.43      4223.73 o                         
  -3  17   1      18298.01      16693.80       708.59 o                         
  -2  17   1       7534.98       8367.96       686.09 o                         
  -1  17   1      16500.72      17615.42       635.99 o                         
   0  17   1      15363.07      14936.19       574.07 o                         
   1  17   1      46312.76      41561.83       916.15 o                         
   2  17   1     146671.92     148212.53      3417.19 o                         
   3  17   1      36510.45      38566.52      1470.20 o                         
   4  17   1      28695.99      27086.70      1018.59 o                         
   5  17   1      55680.02      57501.20      1925.37 o                         
   6  17   1     250225.02     258232.60      7299.86 o                         
   7  17   1       1442.04       2517.19       339.53 o                         
   8  17   1      38882.44      48918.91      4459.61 o                         
   9  17   1      11791.69      11311.57       794.78 o                         
  10  17   1       1238.56       1697.64       339.53 o                         
  11  17   1       9217.63      16339.17      1629.74 o                         
  12  17   1     135286.33     137103.75      4454.54 o                         
  13  17   1       4253.76       3693.70       636.31 o                         
 -14  18   1       2328.68       1584.47       490.07 o                         
 -13  18   1        493.29        -67.91       399.52 o                         
 -12  18   1       1229.11        162.38       383.28 o                         
 -11  18   1      13190.56      13087.01      1018.27 o                         
 -10  18   1      22448.84      24525.29       973.48 o                         
  -9  18   1        592.34        565.88       282.94 o                         
  -8  18   1       8151.54       6339.92       784.11 o                         
  -7  18   1      22083.57      22327.57       958.81 o                         
  -6  18   1       1052.12       1103.47       240.08 o                         
  -5  18   1        838.65       1058.53       151.84 o                         
  -4  18   1        161.44        145.51       128.33 o                         
  -3  18   1       6120.80       5092.93       322.10 o                         
  -2  18   1        941.79        848.82       169.76 o                         
  -1  18   1       3053.17       2600.29       213.62 o                         
   0  18   1       2583.44       3491.05       256.66 o                         
   1  18   1        609.92        994.33       113.18 o                         
   2  18   1         16.63        396.12       138.61 o                         
   3  18   1       4240.01       4038.22       339.53 o                         
   4  18   1       1919.78       1510.32       188.34 o                         
   5  18   1       1341.61       1477.95       256.66 o                         
   6  18   1      13195.44      15107.81       968.47 o                         
   7  18   1        210.13      10525.38      2037.17 o                         
   8  18   1       4006.32       3258.46       444.55 o                         
   9  18   1      11122.76      10787.76       794.78 o                         
  10  18   1       1963.58       1188.35       339.53 o                         
  11  18   1       7449.79       6390.41       784.11 o                         
  12  18   1        223.46       -145.51       514.46 o                         
  13  18   1       9759.40      12176.97      1098.37 o                         
 -14  19   1        534.52       1358.11      1018.59 o                         
 -13  19   1      13845.39      13092.73      1296.38 o                         
 -12  19   1      23812.00      23539.58      1256.05 o                         
 -11  19   1     235110.03     245009.76      6375.18 o                         
 -10  19   1      12076.55      12104.98       889.09 o                         
  -9  19   1      87774.08      91521.47      2967.24 o                         
  -8  19   1      21444.22      22438.99      1093.71 o                         
  -7  19   1     177363.85     182203.21      4793.71 o                         
  -6  19   1      13036.92      11678.78       686.09 o                         
  -5  19   1        651.07        727.56       128.33 o                         
  -4  19   1      60754.09      59593.91      1569.03 o                         
  -3  19   1         63.27        396.12       138.61 o                         
  -1  19   1       2282.01       2340.13       155.79 o                         
   0  19   1      62121.57      59334.25      1419.15 o                         
   1  19   1      54172.13      52623.97      1089.95 o                         
   3  19   1      14035.98      12176.97       621.33 o                         
   4  19   1        137.99        254.65       169.76 o                         
   5  19   1      45748.10      44038.76      1606.07 o                         
   6  19   1       7209.78       5761.85       509.29 o                         
   7  19   1      80300.46      92557.31      3010.52 o                         
   8  19   1       8547.59      12923.19      1078.15 o                         
   9  19   1      54954.32      55121.05      2075.92 o                         
  10  19   1       6022.37       4585.54       565.01 o                         
  11  19   1       6813.18       6614.95       980.13 o                         
  12  19   1      10551.38      15365.25      1446.16 o                         
  13  19   1      80407.51      81384.49      3088.31 o                         
 -14  20   1     242604.70     249675.10      7553.08 o                         
 -13  20   1       8533.91       6283.25       835.86 o                         
 -12  20   1     143476.12     154540.04      3903.24 o                         
 -11  20   1      20150.76      21449.06      1074.52 o                         
 -10  20   1     699480.00     715245.05     22607.86 o                         
  -9  20   1        441.79        271.62       256.66 o                         
  -8  20   1     503425.75     518913.95     12723.90 o                         
  -7  20   1      17000.91      17324.74       810.34 o                         
  -6  20   1     169342.57     185012.26      4879.85 o                         
  -5  20   1       3953.38       2952.77       291.02 o                         
  -4  20   1    1167690.18    1116519.73     29920.67 o                         
  -3  20   1          1.21        169.76       138.61 o                         
  -2  20   1    3324228.22    3087718.38     67024.00 o                         
  -1  20   1       7844.12       7254.23       282.50 o                         
   0  20   1     113404.39     107699.39      2218.33 o                         
   1  20   1       1231.33       1117.36       118.21 o                         
   2  20   1    4525003.98    4184068.54    118419.40 o                         
   3  20   1       1806.12       1185.15       126.10 o                         
   4  20   1     707764.46     705533.97     19140.49 o                         
   5  20   1       2399.58       1867.41       339.53 o                         
   6  20   1      46149.47      46491.80      1697.64 o                         
   7  20   1       3692.61       2838.46       399.52 o                         
   8  20   1    2848701.59    2905640.75     77752.00 o                         
   9  20   1      12019.49      10225.52      1274.17 o                         
  10  20   1      52091.89      54869.30      2160.55 o                         
  11  20   1      19232.83      20169.51      1568.21 o                         
  12  20   1     549165.81     555427.87     18156.10 o                         
  13  20   1       3957.04       3624.96       698.74 o                         
 -14  21   1       2578.07       2400.95       835.86 o                         
 -12  21   1      25439.28      24487.46      1192.01 o                         
 -11  21   1     279825.47     286310.95      7409.12 o                         
 -10  21   1      21570.68      21669.48      1106.13 o                         
  -9  21   1      27349.40      26734.70      1308.95 o                         
  -8  21   1      16894.39      16572.46       840.11 o                         
  -7  21   1     115266.69     128433.18      4574.49 o                         
  -6  21   1      13702.70      12893.28       685.95 o                         
  -5  21   1       2486.81       1527.88       277.22 o                         
  -4  21   1      27277.77      29104.94      2499.34 o                         
  -3  21   1       8763.75       8018.92       476.87 o                         
  -2  21   1      76614.75      82856.87      2910.30 o                         
  -1  21   1      11850.59      11683.06       381.60 o                         
   0  21   1      11138.16      10288.99       381.60 o                         
   1  21   1      14933.99      15874.53       491.35 o                         
   3  21   1     137171.00     134253.43      3185.05 o                         
   4  21   1      29634.65      26348.28      1169.96 o                         
   5  21   1      97539.05      98197.78      3055.76 o                         
   6  21   1      52612.96      57505.26      2116.96 o                         
   7  21   1      82770.20      90558.06      2967.24 o                         
   8  21   1      13992.52      19029.29      1067.17 o                         
   9  21   1      30345.78      29301.61      1435.52 o                         
  10  21   1        831.82        246.93       392.05 o                         
  11  21   1     160725.78     166799.54      6009.33 o                         
  12  21   1      49331.75      60666.95      4923.16 o                         
 -14  22   1       1830.71        339.53      1018.59 o                         
 -13  22   1      37648.91      41387.06      1855.78 o                         
 -12  22   1       1662.74        905.41       444.55 o                         
 -11  22   1      15088.59      16505.47      1101.22 o                         
 -10  22   1       4666.03       4480.44       509.29 o                         
  -9  22   1       2467.14       1655.20       434.33 o                         
  -8  22   1       1408.49       1086.49       303.68 o                         
  -7  22   1      51632.68      52733.82      1697.59 o                         
  -6  22   1          0.05        135.81       151.84 o                         
  -5  22   1      16429.62      13869.35       822.81 o                         
  -4  22   1         98.72       -240.08       240.08 o                         
  -3  22   1      11759.94      11124.83       476.87 o                         
  -2  22   1       4130.75       5472.52       279.83 o                         
  -1  22   1       6737.09       7248.59       384.99 o                         
   0  22   1       1074.90       1301.53       120.04 o                         
   1  22   1      33577.31      32489.02       802.75 o                         
   2  22   1        111.63        145.51       128.33 o                         
   3  22   1       3475.58       2585.64       256.66 o                         
   4  22   1         32.11         56.59       214.74 o                         
   5  22   1       4071.22       4035.25       474.40 o                         
   6  22   1      25208.91      35793.24      2254.31 o                         
   7  22   1      24021.61      26336.74      1224.77 o                         
   8  22   1       1232.61       1584.47       392.05 o                         
   9  22   1        544.88        135.81       382.25 o                         
  10  22   1       8116.22       6896.33       980.13 o                         
  11  22   1       5604.73       5690.50       784.11 o                         
  12  22   1       9748.87       7709.29       980.13 o                         
  13  22   1        131.49       -496.23       663.04 o                         
 -13  23   1       9517.93      13381.18      1296.38 o                         
 -12  23   1       3671.14       2623.63       636.31 o                         
 -11  23   1        574.12      14003.33      2716.23 o                         
 -10  23   1     118358.15     114987.04      3690.11 o                         
  -9  23   1       3337.05       3555.44       455.53 o                         
  -8  23   1     105223.93     102730.61      3265.56 o                         
  -7  23   1      22072.18      23913.16      1049.67 o                         
  -6  23   1      13714.47      14574.58       987.39 o                         
  -5  23   1       5137.57       5077.49       588.08 o                         
  -4  23   1     233214.47     214354.47      5434.89 o                         
  -3  23   1      10624.97       9977.04      1029.14 o                         
  -2  23   1      61072.64      58790.33      1545.44 o                         
   0  23   1     125983.78     121155.87      2502.77 o                         
   1  23   1       5797.33       5512.86       314.34 o                         
   2  23   1       9538.51       8102.15       408.28 o                         
   3  23   1      16500.63      17411.65       937.77 o                         
   4  23   1      69415.83      69188.44      2245.95 o                         
   5  23   1         17.89        407.43       256.66 o                         
   6  23   1      44953.54      47720.00      1820.24 o                         
   7  23   1      24289.68      22920.88      1193.42 o                         
   8  23   1       4069.05       4685.49       588.08 o                         
   9  23   1       1239.42        509.29       392.05 o                         
  10  23   1      11838.85      10652.12       931.13 o                         
  11  23   1      32153.65      31622.38      1960.27 o                         
  12  23   1     173826.36     169287.05      6205.42 o                         
 -13  24   1     505277.51     504778.98     20285.93 o                         
 -12  24   1         21.24       -434.33       434.33 o                         
 -11  24   1      78925.62      77496.20      2690.65 o                         
 -10  24   1       6840.61       5819.47       565.01 o                         
  -9  24   1     399478.12     396284.94      9959.98 o                         
  -8  24   1       8294.86       9198.66       719.80 o                         
  -7  24   1    1082311.44    1068306.15     25843.24 o                         
  -5  24   1     769915.14     762390.86     26204.78 o                         
  -4  24   1       9095.60      10931.09       656.47 o                         
  -3  24   1     573830.25     568393.94     13817.60 o                         
  -2  24   1       5952.42       3360.50       444.55 o                         
  -1  24   1    4526973.91    4361528.99     82081.15 o                         
   0  24   1       6617.53       6188.82       361.64 o                         
   1  24   1       4080.60       7491.72       681.27 o                         
   2  24   1       8083.12       7474.35       385.44 o                         
   3  24   1    1667997.86    1561122.40     62078.88 o                         
   4  24   1         44.38          0.00       188.34 o                         
   5  24   1     813754.03     800816.89     21771.89 o                         
   6  24   1        251.03          0.00       256.66 o                         
   7  24   1     112375.87     118504.16      3734.81 o                         
   8  24   1      24842.04      25662.69      1377.82 o                         
   9  24   1     718759.60     739599.46     20371.70 o                         
  10  24   1       4094.33       2594.97       576.20 o                         
  11  24   1     250483.81     257803.43      8885.12 o                         
  12  24   1      13178.97      12755.81      1472.57 o                         
 -13  25   1        693.59       2279.69       814.87 o                         
 -12  25   1      44234.05      42923.94      2026.52 o                         
 -11  25   1        771.31        555.59       365.89 o                         
 -10  25   1      70091.50      64597.76      2500.63 o                         
  -9  25   1       4333.97       2930.28       444.55 o                         
  -8  25   1      69593.35      66953.28      2092.61 o                         
  -7  25   1      52138.77      54803.55      1788.42 o                         
  -6  25   1       4753.83      11360.24       822.81 o                         
  -5  25   1       2061.79       1931.07       303.68 o                         
  -4  25   1      15339.47      14918.18       719.80 o                         
  -2  25   1      10147.08       9611.65       453.38 o                         
  -1  25   1      27878.57      47727.41      2011.25 o                         
   0  25   1        314.31        975.06       253.07 o                         
   1  25   1        364.95        271.62       177.15 o                         
   2  25   1      34785.13      34716.87      1366.58 o                         
   3  25   1       5722.26       6013.70       636.31 o                         
   4  25   1      15803.40      14465.08       948.32 o                         
   5  25   1        893.41       9846.32      1697.64 o                         
   6  25   1      26190.47      23614.44      1372.19 o                         
   7  25   1       3966.53       3186.17       494.09 o                         
   8  25   1        305.25        308.66       365.89 o                         
   9  25   1       1515.32       2603.05       588.08 o                         
  10  25   1       9590.30       7577.20      1065.71 o                         
  11  25   1      24408.49      23217.75      1764.24 o                         
  12  25   1      44668.41      38821.47      2753.13 o                         
 -13  26   1         53.19       -339.53      1018.59 o                         
 -12  26   1         19.77       -434.33       434.33 o                         
 -11  26   1       6044.72       5016.63       621.33 o                         
 -10  26   1        874.15       -322.10       322.10 o                         
  -9  26   1       1849.66        940.23       449.22 o                         
  -8  26   1      34008.56      32194.55      1290.50 o                         
  -7  26   1      12959.46      14791.41       986.46 o                         
  -6  26   1      31864.95      30043.77      1241.06 o                         
  -5  26   1      10147.75       9872.79       630.49 o                         
  -4  26   1      18135.38      17188.13       711.41 o                         
  -3  26   1      20749.57      21471.36       819.82 o                         
  -2  26   1       2246.20       1816.48       267.49 o                         
  -1  26   1       4084.89       5128.24       378.29 o                         
   0  26   1       8172.47       6962.33       370.39 o                         
   1  26   1         24.60        123.46       151.84 o                         
   2  26   1       1362.05       1175.29       210.12 o                         
   3  26   1      11513.10      10422.16       875.82 o                         
   4  26   1       4579.66       3214.41       441.06 o                         
   6  26   1       8553.33       6628.18       711.84 o                         
   7  26   1        173.22        565.88       375.72 o                         
   8  26   1      25194.45      22501.60      1224.77 o                         
   9  26   1       5556.54       4461.08       621.33 o                         
  10  26   1        195.95       -480.17       480.17 o                         
  11  26   1       2371.47      12902.08      2716.23 o                         
  12  26   1      21417.58      19055.21      2271.33 o                         
 -13  27   1       2541.07       1471.29       588.08 o                         
 -12  27   1       1323.52       2507.29       663.04 o                         
 -11  27   1       8913.26       6432.43       679.06 o                         
 -10  27   1      24774.93      20170.94      1308.95 o                         
  -9  27   1      33275.64      30940.70      1299.29 o                         
  -8  27   1      25634.61      24410.57      1146.56 o                         
  -7  27   1     144521.01     141571.77      3825.01 o                         
  -6  27   1      62112.10      61915.91      1908.78 o                         
  -5  27   1       3717.71       4493.76       562.14 o                         
  -4  27   1      45672.85      41283.38      1374.43 o                         
  -3  27   1      14060.02      14210.35       719.80 o                         
  -2  27   1       6893.79       9318.17       553.94 o                         
  -1  27   1      76002.83      73051.67      1632.39 o                         
   0  27   1       2723.33       5410.96       455.53 o                         
   1  27   1       3083.92       4061.38       349.37 o                         
   2  27   1      39294.13      36603.40      1105.07 o                         
   3  27   1      17706.40      16783.08      1875.09 o                         
   5  27   1      29944.87      27794.29      1264.77 o                         
   6  27   1      13006.17      16063.14      1421.19 o                         
   7  27   1      11702.94      15920.41      1849.46 o                         
   8  27   1       1113.96        226.35       392.05 o                         
   9  27   1        942.85         84.88       486.98 o                         
  10  27   1       2089.06       1622.19       444.55 o                         
  11  27   1       1097.10       -271.62       452.70 o                         
  12  27   1       7631.33       4327.18       835.86 o                         
 -12  28   1    1204512.62    1168217.27     37177.33 o                         
 -11  28   1        429.15        135.81       256.66 o                         
 -10  28   1      55616.31      51330.13      2116.96 o                         
  -8  28   1     958340.94     908294.37     24700.25 o                         
  -7  28   1         68.19        254.65       277.22 o                         
  -6  28   1     453902.54     438231.06     12637.07 o                         
  -5  28   1         21.62       -113.18       138.61 o                         
  -4  28   1     452119.21     418259.90      8762.51 o                         
  -3  28   1       1956.81        757.41       344.34 o                         
  -2  28   1     429017.18     424327.12      9190.87 o                         
  -1  28   1       3796.61       4974.64       369.33 o                         
   0  28   1     568922.60     545477.42     10503.11 o                         
   1  28   1         26.85        679.06       175.33 o                         
   2  28   1     558184.88     545523.99     11273.78 o                         
   3  28   1       1451.21       1387.90       259.16 o                         
   4  28   1      46551.90      47316.48      1272.26 o                         
   5  28   1       7347.55       7103.98       607.37 o                         
   6  28   1    1487471.45    1429025.41     44563.14 o                         
   7  28   1       5655.56       3300.88       444.55 o                         
   8  28   1      39639.55      38823.25      1776.47 o                         
   9  28   1        207.10       -212.21       610.21 o                         
  10  28   1      46293.00      45727.71      1990.43 o                         
  11  28   1       3218.63       2376.70       588.08 o                         
 -12  29   1       9591.09       7961.35      1018.59 o                         
 -11  29   1      43334.24      39384.87      1893.49 o                         
 -10  29   1        129.80       -256.66       256.66 o                         
  -9  29   1      27049.09      24892.38      1241.06 o                         
  -8  29   1       1038.38        254.65       339.53 o                         
  -7  29   1     159455.67     153899.60      4704.77 o                         
  -6  29   1      20576.58      19929.03       936.23 o                         
  -5  29   1       3421.60       2831.45       323.55 o                         
  -4  29   1      16769.27      15854.59       656.13 o                         
  -3  29   1      45256.43      41395.18      1311.35 o                         
  -2  29   1        108.74       1374.28       310.43 o                         
  -1  29   1       7070.36       7657.81       728.14 o                         
   0  29   1       3788.59       8472.32       779.33 o                         
   1  29   1      63049.26      65336.06      1643.87 o                         
   2  29   1      56245.21      55732.67      1589.52 o                         
   3  29   1     278150.94     265291.95      6097.35 o                         
   4  29   1      16362.07      15828.56       619.32 o                         
   5  29   1      19130.14      17333.39       840.11 o                         
   6  29   1      26087.00      31671.40      1513.64 o                         
   7  29   1     230381.80     229209.42      7074.78 o                         
   8  29   1         83.46       -360.12       360.12 o                         
   9  29   1      35394.99      33713.99      1606.07 o                         
  10  29   1       4300.00       3316.93       621.33 o                         
  11  29   1       2596.26       3055.76      1358.11 o                         
 -12  30   1       5210.67       5646.68       646.15 o                         
 -11  30   1        826.57        763.94       434.33 o                         
 -10  30   1       5802.90       4059.89       509.29 o                         
  -9  30   1       7099.22       6288.66       607.37 o                         
  -8  30   1       2624.02       1488.70       344.34 o                         
  -7  30   1       2696.00       1916.69       322.10 o                         
  -6  30   1       1393.30        792.23       277.22 o                         
  -5  30   1      17392.71      16832.47       688.30 o                         
  -4  30   1       2788.79       2483.22       256.66 o                         
  -3  30   1        119.73         75.45       177.31 o                         
  -1  30   1       9601.42      12103.11       635.99 o                         
   0  30   1       9506.11      12677.18       631.23 o                         
   1  30   1       1793.10       2081.46       256.66 o                         
   2  30   1       1666.56       1273.23       214.74 o                         
   3  30   1       8284.80       9109.45       531.45 o                         
   4  30   1       3947.58       3068.98       279.83 o                         
   5  30   1       9146.10       7673.19       603.89 o                         
   6  30   1      14211.04      14771.61       859.73 o                         
   7  30   1      35172.60      35930.99      1606.07 o                         
   8  30   1       2158.27        758.95       464.31 o                         
   9  30   1      76505.32      76085.84      2797.25 o                         
  10  30   1      13608.85      13577.42      1067.17 o                         
  11  30   1      31627.51      27142.59      2019.56 o                         
 -11  31   1       1819.28       2037.17      1358.11 o                         
 -10  31   1        747.35        763.94       500.17 o                         
  -9  31   1       9112.82       8194.37       819.44 o                         
  -8  31   1     168385.60     166224.88      4552.21 o                         
  -7  31   1       9434.22       7359.33       630.49 o                         
  -6  31   1      39040.37      38120.05      1565.51 o                         
  -5  31   1      16405.66      14187.93      1012.28 o                         
  -4  31   1      96360.04      93946.29      2466.46 o                         
  -3  31   1       9600.98       9503.66       612.28 o                         
  -2  31   1        529.48       1220.47       277.22 o                         
  -1  31   1      20603.51      24225.47      1164.12 o                         
   0  31   1     182687.77     186914.54      3839.92 o                         
   1  31   1      37837.81      37646.33      1149.85 o                         
   2  31   1          5.44        377.25       188.34 o                         
   3  31   1      11711.26      11307.66       558.18 o                         
   4  31   1      58125.73      55921.26      1495.50 o                         
   5  31   1         65.18        533.54       287.04 o                         
   6  31   1     134619.91     133360.24      4199.68 o                         
   7  31   1      46829.18      55434.59      2245.95 o                         
   8  31   1       1998.53       1833.45       444.55 o                         
   9  31   1      17481.10      18867.63      1224.77 o                         
  10  31   1     144909.75     137457.88      4496.35 o                         
  11  31   1      11836.06       9145.72      1034.22 o                         
 -11  32   1     597915.94     602135.77     19796.77 o                         
 -10  32   1        489.36        -75.45       588.08 o                         
  -9  32   1     492630.14     483970.21     13622.99 o                         
  -8  32   1        214.45       -169.76       371.93 o                         
  -7  32   1        317.56        994.33       322.10 o                         
  -6  32   1      13540.59      13675.65       731.30 o                         
  -5  32   1      16385.54      14837.55       911.05 o                         
  -4  32   1      10193.69       8893.54       607.37 o                         
  -3  32   1      57096.80      56413.53      1663.34 o                         
  -2  32   1       1292.60        630.55       256.66 o                         
  -1  32   1     274835.26     280515.63     11621.78 o                         
   0  32   1      59924.40      64960.77      1702.12 o                         
   1  32   1        754.22       2632.02       329.39 o                         
   2  32   1         43.97        -84.88       181.49 o                         
   3  32   1      16598.74      17722.11       859.73 o                         
   4  32   1      14114.43      23451.56      1264.77 o                         
   5  32   1     580155.35     544064.60     13421.14 o                         
   6  32   1      30216.32      29581.36      1421.19 o                         
   7  32   1     366519.77     367230.70     10567.06 o                         
   8  32   1       1933.62        848.82       399.52 o                         
   9  32   1     329637.58     318649.31      9337.03 o                         
  10  32   1      28329.70      26360.88      3225.52 o                         
 -11  33   1       2078.54       1419.85       636.31 o                         
 -10  33   1      58720.19      52809.77      2278.97 o                         
  -9  33   1       3319.07       2122.05       509.29 o                         
  -8  33   1      25916.67      22234.51      1146.56 o                         
  -7  33   1       1027.97       1256.25       399.52 o                         
  -6  33   1       9378.57       9679.22       740.42 o                         
  -5  33   1       7276.48       6422.22       521.67 o                         
  -4  33   1      69502.27      69510.60      2055.62 o                         
  -3  33   1      10979.44      10859.12       612.28 o                         
  -2  33   1       2406.95       1785.26       303.68 o                         
  -1  33   1       1270.54       3107.06       399.03 o                         
   0  33   1      54782.76      56458.03      1535.34 o                         
   1  33   1      42170.11      38908.03      1239.72 o                         
   2  33   1      23670.98      23056.72       933.09 o                         
   3  33   1       2532.58       1188.35       307.11 o                         
   4  33   1      33788.94      30797.47      1124.71 o                         
   5  33   1      11244.26      10993.25       990.58 o                         
   6  33   1       1782.57       8687.93      1200.41 o                         
   7  33   1      50240.71      48528.23      2075.92 o                         
   8  33   1         30.62       -169.76       339.53 o                         
   9  33   1       1568.32       1358.11       444.55 o                         
  10  33   1       9485.98      20022.42      1762.91 o                         
 -10  34   1       8809.31       5941.75       784.11 o                         
  -9  34   1       5860.33       4439.49       679.06 o                         
  -8  34   1      25503.77      23036.81      1197.94 o                         
  -7  34   1       8539.47       6451.04       784.11 o                         
  -6  34   1       5825.89       6048.07       604.81 o                         
  -5  34   1      13077.34      13536.07       752.96 o                         
  -4  34   1         51.76        -67.91       256.66 o                         
  -3  34   1      32833.72      32380.14      1479.54 o                         
  -2  34   1       3740.15       3043.68       342.20 o                         
  -1  34   1      22276.14      26156.31       898.31 o                         
   0  34   1       9535.35      10881.62       541.95 o                         
   1  34   1      21088.67      21672.61       993.55 o                         
   2  34   1      10847.37       8257.67       948.67 o                         
   3  34   1       6962.19       5750.66       528.27 o                         
   4  34   1       9026.19       7996.45       571.87 o                         
   5  34   1       9323.53      12325.25      1112.39 o                         
   6  34   1      17420.57      19105.22      1101.22 o                         
   7  34   1        354.54        373.48       399.52 o                         
   8  34   1       4186.53      12562.55      2376.70 o                         
   9  34   1        973.85        679.06       720.25 o                         
 -10  35   1        136.97       -150.90       444.55 o                         
  -9  35   1       5166.34       4282.11       621.33 o                         
  -8  35   1       4427.66       2779.74       539.66 o                         
  -7  35   1       1938.41       1552.13       494.09 o                         
  -6  35   1      22360.66      20549.22      1309.51 o                         
  -5  35   1     154555.30     151039.19      3905.89 o                         
  -4  35   1       6079.15       4678.87       588.08 o                         
  -3  35   1      14916.35      14602.94       882.45 o                         
  -2  35   1        151.04         67.91       226.35 o                         
  -1  35   1     207289.12     205756.62      4765.84 o                         
   0  35   1        252.29        324.77       220.96 o                         
   1  35   1      73123.98      73183.19      2078.07 o                         
   2  35   1       4641.15       4443.29       431.88 o                         
   3  35   1     120799.94     111102.99      3180.00 o                         
   4  35   1        289.57       1443.00       466.85 o                         
   5  35   1     119215.54     117309.66      3357.27 o                         
   6  35   1       6607.72       4570.07       583.48 o                         
   7  35   1     153169.50     144848.13      5355.71 o                         
   8  35   1        731.84       -444.55       444.55 o                         
   9  35   1     161675.38     158394.04      5133.82 o                         
 -10  36   1     383815.40     353206.14     11825.88 o                         
  -9  36   1       4288.40       2546.46       509.29 o                         
  -8  36   1       9165.33      13216.91      1686.40 o                         
  -7  36   1       1268.51        657.84       307.11 o                         
  -6  36   1      16756.86      22457.32      1261.10 o                         
  -5  36   1      13430.60      19252.23      1088.71 o                         
  -4  36   1     155127.54     143113.09      3625.94 o                         
  -3  36   1       2180.88       1911.06       291.02 o                         
  -2  36   1       4778.98       5381.30       530.43 o                         
  -1  36   1       6673.87       8082.73       554.45 o                         
   0  36   1      74542.29      74920.30      2095.70 o                         
   1  36   1      22866.63      28390.53      1086.30 o                         
   2  36   1      64394.09      63140.40      2055.00 o                         
   3  36   1       9712.66       9759.32      1127.15 o                         
   4  36   1     287902.64     273407.60      6464.54 o                         
   5  36   1       6904.91       4734.08       530.43 o                         
   6  36   1        851.97       1407.20       686.09 o                         
   7  36   1        108.38       -494.09       494.09 o                         
   8  36   1     357230.71     331043.53      9676.56 o                         
   9  36   1      24499.58      25360.21      1742.42 o                         
  -9  37   1      70225.48      65139.07      2708.25 o                         
  -8  37   1      23598.68      23072.70      1342.06 o                         
  -7  37   1      22357.96      18513.48       908.16 o                         
  -6  37   1       5586.02       4361.94       449.94 o                         
  -5  37   1      72854.33      73296.73      2122.46 o                         
  -4  37   1      19138.49      24987.16      2205.30 o                         
  -3  37   1        869.61       2546.46       720.25 o                         
  -2  37   1         11.37       -219.69       248.88 o                         
  -1  37   1      60955.19      60640.70      1685.63 o                         
   0  37   1        155.83       -226.35       240.08 o                         
   1  37   1      41945.23      42178.84      1379.12 o                         
   2  37   1          6.29       -365.89       365.89 o                         
   3  37   1      30637.82      29740.36      1322.20 o                         
   4  37   1        767.58        509.29       434.33 o                         
   5  37   1      30679.00      27377.37      1105.00 o                         
   6  37   1       6145.08       2934.50       576.20 o                         
   7  37   1       5370.72       4413.87       784.11 o                         
   8  37   1        563.71         19.97       495.83 o                         
  -9  38   1       4384.62       2240.89       539.66 o                         
  -8  38   1       4273.55       1810.82       444.55 o                         
  -7  38   1      25552.83      25464.57      1213.48 o                         
  -6  38   1        240.57        113.18       303.68 o                         
  -5  38   1        312.84        679.06       303.68 o                         
  -4  38   1       7305.18       7139.10       646.00 o                         
  -3  38   1       9117.65       8871.16       803.71 o                         
  -2  38   1         58.05        -67.91       312.37 o                         
  -1  38   1      20669.07      23869.51      1334.41 o                         
   0  38   1       2387.53        873.07       605.92 o                         
   1  38   1      10170.40      13645.75       957.14 o                         
   3  38   1       6430.00       6021.64       679.06 o                         
   4  38   1       2586.82       2022.41       383.28 o                         
   5  38   1       2326.36       1050.92       422.49 o                         
   6  38   1        282.34       -444.55       444.55 o                         
   7  38   1       2832.39        603.61       462.84 o                         
   8  38   1       5731.75       4499.76       711.84 o                         
  -8  39   1       1849.42        970.08       628.79 o                         
  -7  39   1      22469.79      21878.13      1032.68 o                         
  -5  39   1      13113.08      12160.08      1114.15 o                         
  -4  39   1        497.02        407.43       366.69 o                         
  -3  39   1       6304.11       3384.84       506.14 o                         
  -2  39   1       9502.63       8193.33       662.69 o                         
  -1  39   1       6047.49       3852.37       427.11 o                         
   0  39   1       5857.07       3576.89       621.33 o                         
   2  39   1      41860.39      36178.14      1421.67 o                         
   3  39   1       2527.89       4559.18       784.11 o                         
   4  39   1      16304.49      13370.99       859.73 o                         
   5  39   1       7983.24       5882.86       571.87 o                         
   6  39   1     240037.97     235302.79      7168.34 o                         
   7  39   1         45.73        914.11      1015.73 o                         
  -8  40   1        472.88         37.73       444.55 o                         
  -7  40   1      29265.34      31141.71      1443.80 o                         
  -6  40   1       2209.36       1624.89       400.16 o                         
  -5  40   1      87418.68      87716.28      4196.31 o                         
  -4  40   1        171.04       -303.68       303.68 o                         
  -3  40   1       2810.00       2832.38       509.29 o                         
  -2  40   1        131.43       -121.26       322.10 o                         
   0  40   1         54.39       -277.22       277.22 o                         
   1  40   1       4928.62       3629.32       449.94 o                         
   2  40   1       1371.79       1261.11       322.10 o                         
   3  40   1     452751.33     445505.65     11232.66 o                         
   4  40   1        499.43        -67.91       303.68 o                         
   5  40   1     158702.02     140081.31      3666.01 o                         
   6  40   1       1490.00        829.96       444.55 o                         
   7  40   1     852243.82     823419.50     28358.82 o                         
  -7  41   1        370.70       -509.29       509.29 o                         
  -6  41   1        678.33        -63.66       404.91 o                         
  -4  41   1        165.79          0.00       303.68 o                         
  -3  41   1      19184.70      19748.41      1026.47 o                         
  -2  41   1       7470.56       4508.94       480.97 o                         
  -1  41   1      29574.02      31260.49      1172.10 o                         
   0  41   1       1379.45       1782.52       434.33 o                         
   1  41   1        173.00        -61.73       365.89 o                         
   2  41   1      61659.64      63390.95      2119.25 o                         
   3  41   1       3274.55       3641.27       698.74 o                         
   4  41   1      14177.51      12830.78       840.11 o                         
   5  41   1      63349.88      66212.93      2257.58 o                         
   6  41   1      37709.82      37331.65      2335.97 o                         
  -6  42   1       1304.06       -539.07       539.07 o                         
  -5  42   1       4584.47       3218.14       678.49 o                         
  -4  42   1        192.63       -145.51       322.10 o                         
  -3  42   1      17873.44      17503.89      1493.85 o                         
  -2  42   1       4017.20       3680.19       576.20 o                         
  -1  42   1       2658.77       2865.62       528.31 o                         
   0  42   1        543.78        339.53       392.05 o                         
   1  42   1       1787.71        864.25       365.89 o                         
   2  42   1       4721.40       5664.54      1127.15 o                         
   3  42   1       1400.84       1884.97       344.34 o                         
   4  42   1          5.04       -339.53       339.53 o                         
   5  42   1       1370.09        -61.73       636.31 o                         
  -5  43   1        219.84        135.81       556.83 o                         
  -4  43   1        347.67       -407.43       565.01 o                         
  -3  43   1       2947.51       2284.10       407.43 o                         
  -2  43   1       6556.75       5690.99       653.20 o                         
  -1  43   1      93892.47      91203.88      3137.20 o                         
   0  43   1      14367.16      19983.07      1225.17 o                         
   1  43   1        368.43        916.73       399.52 o                         
   2  43   1      15787.44      14596.20      1033.62 o                         
   3  43   1      40713.70      41716.95      1855.78 o                         
   4  43   1       4101.94       2357.84       501.52 o                         
   5  43   1      78418.61      80597.40      4301.52 o                         
  -4  44   1      36429.41      36381.42      1661.92 o                         
  -3  44   1        654.63       1107.16       383.28 o                         
  -2  44   1       2364.57       8148.68      1697.64 o                         
  -1  44   1        155.58       1940.16       494.09 o                         
   0  44   1     553704.71     562630.23     15784.02 o                         
   1  44   1       8540.74      11246.22      1527.88 o                         
   2  44   1       2225.72       3459.96       698.74 o                         
   3  44   1       1862.57       1629.74       583.99 o                         
   4  44   1     265829.87     252884.70      6854.24 o                         
  -3  45   1       5702.99       3816.44       551.41 o                         
  -2  45   1       1808.74       1018.59       509.29 o                         
  -1  45   1      76559.30      77520.31      4196.31 o                         
   0  45   1      10999.06       8554.47      1527.88 o                         
   1  45   1       2756.61       3599.00       960.33 o                         
   2  45   1       6994.87       4087.92       960.33 o                         
 -15   0   2      32603.30      34449.02      1983.88 o                         
 -14   0   2      20435.21      24244.45      2546.46 o                         
 -13   0   2       2224.26       2279.69       457.30 o                         
 -12   0   2        919.15       3971.01       720.25 o                         
 -11   0   2       2744.34       2409.42       343.05 o                         
 -10   0   2     110222.43     117897.11      3477.06 o                         
  -9   0   2      23218.21      27165.46      1204.67 o                         
  -8   0   2     147030.28     156468.02      6242.15 o                         
  -7   0   2        485.43        763.94       169.76 o                         
  -6   0   2    3464118.25    3693233.84     98106.72 o                         
  -5   0   2       4446.09       3671.15       392.05 o                         
  -4   0   2    2486108.62    2712072.44    103492.35 o                         
  -3   0   2        956.15       1212.60       169.76 o                         
  -2   0   2     828924.79     846040.00     28811.96 o                         
  -1   0   2        169.75        226.35       196.03 o                         
   0   0   2      16104.63      17198.24      1228.16 o                         
   1   0   2       2598.89       2376.70       169.76 o                         
   2   0   2     989210.91    1117709.79     50909.41 o                         
   3   0   2       1350.24       1018.59       169.76 o                         
   4   0   2     118507.54     131292.68      4538.87 o                         
   5   0   2      20117.90      23253.55       883.23 o                         
   6   0   2    2628352.41    2835240.31     81623.15 o                         
   7   0   2       6088.08       5868.45       365.89 o                         
   8   0   2      10146.94      15267.23      1037.64 o                         
   9   0   2          5.26          0.00       188.34 o                         
  10   0   2    1141917.38    1213955.42     41431.63 o                         
  11   0   2      28274.91      32407.86      1626.13 o                         
  12   0   2     470613.63     501726.62     16071.81 o                         
  13   0   2       2747.00       2716.23       588.08 o                         
  14   0   2     599215.51     616255.91     24360.42 o                         
 -16   1   2      90448.51      88638.20      2608.92 o                         
 -15   1   2       1002.10       4769.57       784.11 o                         
 -14   1   2      45596.82      43744.11      1567.02 o                         
 -13   1   2      10971.62      11848.73       711.41 o                         
 -12   1   2       2597.93       1358.11       277.22 o                         
 -11   1   2      13631.19      12349.25       980.13 o                         
 -10   1   2      44137.89      42100.28      1189.05 o                         
  -9   1   2      33733.90      41989.71      1203.38 o                         
  -8   1   2      55191.69      52785.68      1246.60 o                         
  -7   1   2      20008.06      23156.57       612.01 o                         
  -6   1   2      21549.07      23855.67       891.64 o                         
  -5   1   2      27440.51      29192.93       724.36 o                         
  -4   1   2       5308.38       5056.22       303.68 o                         
  -3   1   2        211.25        679.06       138.61 o                         
  -1   1   2         20.64         67.91       151.84 o                         
   0   1   2         13.04          0.00       138.61 o                         
   1   1   2        372.82        882.77       151.84 o                         
   2   1   2        324.90        339.53       151.84 o                         
   3   1   2       1830.75       2215.87       151.84 o                         
   4   1   2      28374.29      23004.53      1201.09 o                         
   5   1   2       3284.59       3614.63       248.88 o                         
   6   1   2       1741.19       5160.62       307.11 o                         
   7   1   2       2804.23       3933.22       308.60 o                         
   8   1   2        980.68        776.06       133.17 o                         
   9   1   2       7766.14       8228.21       569.97 o                         
  10   1   2      53485.59      62035.93      2080.90 o                         
  11   1   2       1262.11       1626.16       430.22 o                         
  12   1   2      15353.97      14979.01      1231.89 o                         
  13   1   2      37139.88      40954.28      1574.04 o                         
 -16   2   2        163.34       1697.64       431.88 o                         
 -15   2   2       6150.20       5853.02       521.67 o                         
 -14   2   2        608.37      12562.55      2716.23 o                         
 -13   2   2      15734.74      16552.27       831.50 o                         
 -12   2   2       4484.49       3824.40       349.37 o                         
 -10   2   2       1458.81       1561.83       303.68 o                         
  -8   2   2        426.70        424.41       120.04 o                         
  -7   2   2         46.03        194.02       128.33 o                         
  -6   2   2      10213.32      11320.08       449.94 o                         
  -5   2   2       3738.95       4466.10       303.68 o                         
  -4   2   2        707.77        679.06       169.76 o                         
  -3   2   2       2438.18       2432.13       128.51 o                         
  -2   2   2        275.89        242.52       128.33 o                         
  -1   2   2        343.97        339.53       128.33 o                         
   0   2   2          0.85          0.00       151.84 o                         
   1   2   2         61.99         67.91       151.84 o                         
   2   2   2       2970.06       3291.95       206.67 o                         
   3   2   2       5196.40       4703.88       256.66 o                         
   4   2   2       8451.57       9846.32       734.62 o                         
   5   2   2      20322.14      22189.70       620.87 o                         
   6   2   2       2060.32       9167.27       720.25 o                         
   7   2   2      15925.99      15958.57       541.95 o                         
   8   2   2       8365.36       8912.42       407.43 o                         
   9   2   2       8966.26      10149.81       447.86 o                         
  10   2   2       1230.34       1123.06       196.03 o                         
  11   2   2       3614.78       2683.37       344.34 o                         
  12   2   2        106.66       -434.33       434.33 o                         
  13   2   2      14205.75      14654.84       993.55 o                         
  14   2   2       1684.34        599.17       464.31 o                         
 -16   3   2       9834.58       7991.22       693.06 o                         
 -14   3   2      20540.41      18523.27      1015.11 o                         
 -13   3   2       3494.48       2950.98       326.21 o                         
 -12   3   2       1535.65       1584.47       277.22 o                         
 -11   3   2      17483.45      18546.30      1018.27 o                         
 -10   3   2      96223.57     101716.55      2362.40 o                         
  -8   3   2      13079.15      14209.03       513.32 o                         
  -7   3   2       5180.36       6406.05       494.09 o                         
  -6   3   2      20337.85      24532.62      1262.26 o                         
  -5   3   2      21149.56      28224.61      1457.57 o                         
  -4   3   2       6072.34       6968.64       256.66 o                         
  -3   3   2       2096.23       2342.75       151.84 o                         
  -2   3   2       7944.68       7885.25       303.68 o                         
  -1   3   2        225.73        291.02       128.33 o                         
   0   3   2       4526.12       4426.93       169.76 o                         
   1   3   2       2494.68       2272.23       161.58 o                         
   2   3   2      54617.32      58605.23      2689.55 o                         
   3   3   2       1195.27       1600.63       196.03 o                         
   4   3   2        226.91          0.00       169.76 o                         
   5   3   2        745.74        905.41       196.03 o                         
   6   3   2      72226.97      81251.90      2182.80 o                         
   7   3   2      27623.47      28097.28       871.08 o                         
   8   3   2      26226.38      29569.00       933.09 o                         
   9   3   2      12219.10      12253.08       890.80 o                         
  10   3   2      11500.23      13891.54       691.67 o                         
  11   3   2      26983.20      26581.29      1314.35 o                         
  13   3   2      14059.25      13618.75      1344.09 o                         
  14   3   2       5852.13       6142.99       603.89 o                         
 -16   4   2         10.44       -378.29       378.29 o                         
 -15   4   2     598794.63     584408.44     13305.30 o                         
 -14   4   2       8216.25       6308.53       644.21 o                         
 -13   4   2      37848.09      39111.66      1311.35 o                         
 -12   4   2       3217.51       2846.02       294.04 o                         
 -11   4   2     235774.67     247158.34      5297.24 o                         
 -10   4   2      12356.45      13542.28       753.42 o                         
  -9   4   2    3133793.38    3257888.47     65655.21 o                         
  -8   4   2         17.56        -48.50       128.33 o                         
  -7   4   2     628806.43     674930.77     13731.27 o                         
  -6   4   2        400.01        291.02       128.33 o                         
  -4   4   2       5613.59       5360.17       253.21 o                         
  -3   4   2     389188.28     425552.69     10860.52 o                         
  -2   4   2         32.16          0.00       128.33 o                         
  -1   4   2      19117.29      22060.02       708.59 o                         
   0   4   2       1161.91        679.06       169.76 o                         
   1   4   2    6025387.56    6165663.26    235497.23 o                         
   2   4   2          4.66         84.88       169.76 o                         
   3   4   2     698305.01     769687.99     18433.13 o                         
   4   4   2       2288.87       1913.71       169.76 o                         
   5   4   2     862595.73     957089.34     25676.52 o                         
   6   4   2       3232.40       3934.53       392.05 o                         
   7   4   2     305788.72     333256.79      9164.91 o                         
   8   4   2      10518.35      11942.83       551.80 o                         
   9   4   2     441363.05     467600.36     10628.92 o                         
  10   4   2        249.00        735.64       214.74 o                         
  11   4   2      79166.70      80109.32      2359.90 o                         
  12   4   2        393.58        776.06       322.10 o                         
  13   4   2     202997.28     200403.85      5341.17 o                         
  14   4   2       4100.53       3488.95       576.20 o                         
 -16   5   2       4406.17       4936.62       591.04 o                         
 -14   5   2        359.99        611.15       326.21 o                         
 -13   5   2       3222.66       2452.15       307.11 o                         
 -12   5   2      16347.04      19107.73       802.76 o                         
 -11   5   2       7132.26       8907.36       833.11 o                         
 -10   5   2        873.40        936.63       188.34 o                         
  -9   5   2      10120.07      24246.84      1793.68 o                         
  -8   5   2        734.15       1318.94       136.33 o                         
  -6   5   2      53003.64      56786.05      1316.35 o                         
  -5   5   2        725.18       3573.13       480.17 o                         
  -4   5   2      18843.39      21217.80       554.45 o                         
  -3   5   2      10238.93       9871.15       408.61 o                         
  -2   5   2       4220.08       4878.07       177.15 o                         
  -1   5   2       8355.92       7294.94       366.04 o                         
   0   5   2       1448.09       1512.44       151.84 o                         
   1   5   2      24382.92      23053.19       685.95 o                         
   2   5   2     112745.61     121174.91      3395.28 o                         
   3   5   2       2155.66       2813.24       181.49 o                         
   4   5   2       7135.50       7288.60       389.33 o                         
   5   5   2      57188.61      65224.82      1822.10 o                         
   6   5   2      51078.84      57166.30      1776.47 o                         
   7   5   2        169.42        -67.91       151.84 o                         
   8   5   2      13676.91      14599.24       753.75 o                         
   9   5   2       4909.79       4113.44       390.25 o                         
  10   5   2       5439.45       5224.49       522.45 o                         
  11   5   2       6648.80       5452.38       544.83 o                         
  12   5   2       1481.89       1565.60       501.52 o                         
  13   5   2       1220.60       2398.84       444.55 o                         
  14   5   2      22366.07      20000.70      1342.06 o                         
 -16   6   2        727.73         67.91       455.53 o                         
 -15   6   2      22748.05      24101.70      1246.41 o                         
 -14   6   2       4554.40       3915.48       431.88 o                         
 -13   6   2      15757.47      14776.43       819.82 o                         
 -12   6   2       1841.60       1598.61       220.96 o                         
 -11   6   2       1311.70        980.86       204.74 o                         
 -10   6   2         94.80        311.23       151.84 o                         
  -9   6   2         97.87        113.18       196.03 o                         
  -8   6   2        383.69        388.03       128.33 o                         
  -7   6   2        160.39        -42.44       120.04 o                         
  -6   6   2       5123.60       6177.34       372.39 o                         
  -5   6   2       4722.26       4918.12       256.66 o                         
  -4   6   2       4347.16       4538.36       226.35 o                         
  -3   6   2         51.67         42.44       120.04 o                         
  -2   6   2          2.60         48.50       128.33 o                         
  -1   6   2        678.27        436.54       128.33 o                         
   0   6   2        678.28        475.34       151.84 o                         
   1   6   2        363.25        565.88       138.61 o                         
   2   6   2       1102.60       1123.06       169.76 o                         
   3   6   2      10881.38      11745.31       455.53 o                         
   4   6   2       9931.15      12097.46       476.87 o                         
   5   6   2      19227.12      22532.99       759.21 o                         
   6   6   2       3272.17       4156.30       415.63 o                         
   7   6   2       1971.54       8827.74      1697.64 o                         
   8   6   2       5634.59       8212.34       679.06 o                         
   9   6   2         88.38          0.00       392.05 o                         
  10   6   2        141.39       -169.76       254.65 o                         
  11   6   2        981.03        933.70       339.53 o                         
  13   6   2       2991.91       2428.93       554.15 o                         
  14   6   2        740.23       2957.81       588.08 o                         
 -15   7   2      41962.73      42981.34      1726.32 o                         
 -13   7   2       9913.13       9659.82       759.21 o                         
 -12   7   2      27041.07      31406.04      1138.58 o                         
 -11   7   2      13874.90      12769.43       530.25 o                         
  -9   7   2     210069.20     210837.03      4198.88 o                         
  -7   7   2       6442.08       7298.90       314.34 o                         
  -6   7   2      66638.22      71844.01      1889.09 o                         
  -5   7   2     134514.73     138418.52      2760.95 o                         
  -4   7   2         12.98       2716.23       339.53 o                         
  -3   7   2      12751.64      12941.91       397.61 o                         
  -2   7   2      18299.76      17774.55       521.20 o                         
  -1   7   2       5551.15       5229.29       241.68 o                         
   0   7   2        786.42        679.06       151.84 o                         
   1   7   2      81410.87      81504.38      2125.78 o                         
   2   7   2      63584.90      64609.57      1867.41 o                         
   3   7   2        109.89        763.94       169.76 o                         
   4   7   2       7803.69      10315.74       522.28 o                         
   5   7   2     398826.99     433029.83     10506.93 o                         
   6   7   2       1424.10       1546.74       169.76 o                         
   8   7   2      33630.02      51389.93      3038.42 o                         
   9   7   2       3139.08       7049.49      1060.51 o                         
  10   7   2      24672.30      27445.41      1074.52 o                         
  11   7   2     146803.52     150549.80      4691.46 o                         
  12   7   2       1381.59        925.99       407.43 o                         
  13   7   2      33566.75      32867.05      1887.85 o                         
  14   7   2         22.30       2046.11       637.09 o                         
 -16   8   2     334413.24     321921.32     13969.59 o                         
 -15   8   2       6656.97      17041.23      1308.95 o                         
 -14   8   2    1716392.91    1729746.89     38071.64 o                         
 -13   8   2       4160.74       4769.57       588.08 o                         
 -12   8   2     152387.96     156474.11      3572.09 o                         
 -11   8   2         12.24        -48.50       128.33 o                         
 -10   8   2    2500973.53    2516674.26     47476.26 o                         
  -9   8   2        746.70       2716.23       679.06 o                         
  -8   8   2    7338094.44    7309246.91    137030.23 o                         
  -7   8   2       6814.04       5797.37       258.72 o                         
  -6   8   2     646997.60     662684.11     14530.87 o                         
  -4   8   2   21126707.46   20711713.65    554858.75 o                         
  -3   8   2        922.86        776.06       128.33 o                         
  -2   8   2     142527.52     151875.47      4156.62 o                         
  -1   8   2       2097.56       1553.16       148.18 o                         
   0   8   2     929829.18     874045.27     20954.16 o                         
   1   8   2        595.50        543.25       151.84 o                         
   2   8   2    4781172.46    5075779.41    269891.10 o                         
   3   8   2       3128.89       6830.19       710.91 o                         
   4   8   2    2272724.40    2495073.99     59370.11 o                         
   5   8   2       5217.10       5327.27       322.10 o                         
   6   8   2     788488.45     852045.94     20528.73 o                         
   7   8   2       6857.84       6759.12       621.33 o                         
   8   8   2    4417986.27    4831756.75    115080.83 o                         
   9   8   2        153.60        -97.01       188.34 o                         
  10   8   2     298180.78     316975.64      7953.67 o                         
  11   8   2      13309.85      16839.43       895.54 o                         
  12   8   2       3879.96       6120.63       722.40 o                         
  14   8   2     324156.87     330743.07      9631.06 o                         
 -15   9   2     115915.30     114451.80      3429.18 o                         
 -13   9   2     114748.14     119481.91      3093.64 o                         
 -12   9   2      44888.74      43973.42      1376.48 o                         
 -11   9   2      32646.57      34613.68       937.06 o                         
  -9   9   2     244053.13     244571.73      5253.96 o                         
  -8   9   2        663.20       6688.30      1188.35 o                         
  -7   9   2      29151.57      28929.34       732.50 o                         
  -6   9   2      43371.84      41749.58      1042.38 o                         
  -5   9   2      53814.97      57274.29      1958.14 o                         
  -4   9   2       9594.02      14914.09      1168.90 o                         
  -3   9   2     125574.50     131733.36      2977.74 o                         
  -2   9   2       2737.72       3001.43       160.41 o                         
  -1   9   2      41869.50      38465.53      1068.06 o                         
   0   9   2      25613.50      23230.89       759.21 o                         
   1   9   2      42687.41      39743.68      1188.35 o                         
   2   9   2       3367.19       3274.02       392.05 o                         
   4   9   2      18752.72      20121.08      1005.80 o                         
   5   9   2     399016.99     424032.35     10325.24 o                         
   6   9   2      43788.46      44362.79      1366.58 o                         
   7   9   2         42.67          0.00       164.70 o                         
   8   9   2      22942.55      32099.14      1339.77 o                         
   9   9   2      32796.95      34179.61      1241.06 o                         
  10   9   2      73306.15      75072.24      2231.19 o                         
  11   9   2      16073.54      15677.49       873.43 o                         
  12   9   2       2712.29       2850.25       509.29 o                         
  13   9   2      42078.30      39726.75      2156.29 o                         
  14   9   2       6826.85      12562.55      2037.17 o                         
 -16  10   2       3379.64       1788.18       539.66 o                         
 -15  10   2      48569.19      53697.82      2001.71 o                         
 -14  10   2       2635.28       2603.05       415.84 o                         
 -13  10   2      21387.69      26312.34      1214.57 o                         
 -12  10   2       7594.71       7337.41       539.47 o                         
 -11  10   2      24364.80      24652.11       855.27 o                         
 -10  10   2        313.06        867.68       314.34 o                         
  -9  10   2       1192.75       1035.15       141.59 o                         
  -8  10   2        102.73        242.52       128.33 o                         
  -7  10   2       2055.81       1760.32       135.81 o                         
  -6  10   2       3278.90       3569.90       256.66 o                         
  -5  10   2         85.45        127.32       120.04 o                         
  -4  10   2        672.10        466.85       120.04 o                         
  -3  10   2       8312.54       8030.46       328.99 o                         
  -2  10   2        254.97        339.53       120.04 o                         
  -1  10   2       7319.48       7190.34       248.88 o                         
   1  10   2       1376.83        976.14       151.84 o                         
   2  10   2         80.54          0.00       169.76 o                         
   3  10   2       1739.60       1593.17       295.49 o                         
   4  10   2        150.70        763.94       169.76 o                         
   5  10   2      15680.02      17903.63       873.64 o                         
   6  10   2       5512.53       5518.41       371.93 o                         
   7  10   2         19.76          0.00       151.84 o                         
   9  10   2        294.37        226.35       214.74 o                         
  10  10   2       9711.91       9404.19       794.78 o                         
  11  10   2       9034.77       8870.18       703.73 o                         
  12  10   2       3232.02       3231.00       681.53 o                         
  14  10   2        143.67       -113.18       693.57 o                         
 -15  11   2       7335.16      11214.73      1440.50 o                         
 -14  11   2      39377.88      40221.62      1574.04 o                         
 -13  11   2      21708.42      20846.54      1260.98 o                         
 -12  11   2      10675.65       9074.80       652.59 o                         
 -11  11   2       6539.66       4654.15       455.53 o                         
 -10  11   2     178700.89     182039.29      3992.44 o                         
  -9  11   2        205.56       -104.47       164.51 o                         
  -8  11   2      10605.26      10452.94       439.35 o                         
  -7  11   2        238.60        127.32       120.04 o                         
  -6  11   2     254825.82     262626.32      6308.89 o                         
  -5  11   2       1245.12       1702.95       133.17 o                         
  -4  11   2      41187.91      64407.76      3381.46 o                         
  -2  11   2     368679.22     348084.54      9425.82 o                         
  -1  11   2        671.49        339.53       120.04 o                         
   0  11   2      46631.50      44480.97       890.39 o                         
   1  11   2       2787.14       2150.35       215.03 o                         
   2  11   2      38489.10      36145.79      1188.35 o                         
   3  11   2       4478.67       3971.01       339.53 o                         
   4  11   2     256975.43     262131.71      7299.86 o                         
   6  11   2     137040.21     146625.50      4244.10 o                         
   7  11   2       2897.92       2471.01       303.68 o                         
   8  11   2     290505.61     315456.65      8869.28 o                         
   9  11   2         42.81        485.04       204.74 o                         
  10  11   2      48115.57      50908.27      1749.70 o                         
  11  11   2        970.78        407.43       303.68 o                         
  12  11   2     461473.11     488880.50     15875.75 o                         
  13  11   2       4494.87      13581.13      2376.70 o                         
  14  11   2       3359.82        848.82      1867.41 o                         
 -15  12   2     175081.01     176608.41      4918.00 o                         
 -14  12   2       1404.76       1882.84       407.43 o                         
 -13  12   2       1380.63       3188.25       698.74 o                         
 -11  12   2     138841.16     140278.14      2983.43 o                         
  -9  12   2      97989.96      98387.53      2290.21 o                         
  -7  12   2      17310.39      25657.26       879.84 o                         
  -6  12   2      16031.30      16690.29       563.79 o                         
  -5  12   2    1103211.75    1126459.33     27027.31 o                         
  -4  12   2        284.77        543.25       128.33 o                         
  -3  12   2      81939.22      73935.30      2941.72 o                         
  -2  12   2       3289.87       2465.50       160.06 o                         
  -1  12   2    3438700.34    3091922.60     86723.08 o                         
   0  12   2      12283.29       9343.96       354.63 o                         
   1  12   2     221071.13     228189.76      5647.55 o                         
   2  12   2       5849.84       8604.13       621.33 o                         
   3  12   2    2218157.76    2265302.74     60436.05 o                         
   4  12   2       6948.60       6728.54       444.55 o                         
   5  12   2     554227.92     584072.80     15830.00 o                         
   6  12   2       1079.76        716.78       164.70 o                         
   7  12   2     308271.49     326199.31      9160.36 o                         
   8  12   2       6587.84       6444.40       644.44 o                         
   9  12   2     411967.34     435282.21     12053.26 o                         
  10  12   2        124.84        -84.88       339.53 o                         
  11  12   2     166638.99     177203.11      5345.55 o                         
  12  12   2       8743.29      17879.07      1169.96 o                         
  13  12   2      49012.92      48247.62      2754.36 o                         
  14  12   2        464.32       -444.55       444.55 o                         
 -15  13   2      17085.66      17978.32      1224.77 o                         
 -14  13   2      64956.38      64783.19      2182.80 o                         
 -13  13   2       2025.55        882.77       455.53 o                         
 -12  13   2      14331.13      13305.98       766.99 o                         
 -11  13   2      17210.82      14395.90       658.52 o                         
 -10  13   2      59597.11      60543.76      1479.21 o                         
  -9  13   2      36879.66      33586.58      1016.44 o                         
  -8  13   2       8261.45       8957.32       480.17 o                         
  -7  13   2      30048.21      28255.18       785.00 o                         
  -6  13   2       2601.75       1868.79       141.59 o                         
  -5  13   2      14221.05      12993.56       565.01 o                         
  -4  13   2      51568.26      53110.32      1518.42 o                         
  -3  13   2       4003.68      10048.89       646.15 o                         
  -2  13   2       3982.51       4806.58       278.38 o                         
  -1  13   2       1627.91       2094.49       379.21 o                         
   0  13   2      10642.05      10111.32       297.15 o                         
   1  13   2      10941.39      14436.09      2206.93 o                         
   2  13   2      49987.25      54918.45      1697.64 o                         
   3  13   2      37888.85      35667.90      1224.77 o                         
   4  13   2         66.87        339.53       196.03 o                         
   5  13   2       2843.36       3416.59       539.07 o                         
   6  13   2       4636.78       5490.76      1054.10 o                         
   7  13   2        266.19        169.76       181.49 o                         
   8  13   2      32624.90      33057.51      1568.21 o                         
   9  13   2      38004.38      39520.27      1421.67 o                         
  10  13   2      36052.81      38244.71      2051.96 o                         
  11  13   2      15860.56      14847.28      1429.15 o                         
  12  13   2      83192.60      81945.19      2925.77 o                         
  13  13   2      22228.13      19838.34      1421.19 o                         
 -15  14   2      23237.28      20264.99      1228.78 o                         
 -14  14   2       9457.90       8176.94       740.42 o                         
 -13  14   2         43.93       -365.89       365.89 o                         
 -12  14   2        258.54       -196.03       196.03 o                         
 -11  14   2       3967.91       2471.45       279.83 o                         
 -10  14   2       5194.77       4301.92       330.47 o                         
  -9  14   2        622.61        455.94       219.81 o                         
  -8  14   2         95.67       -120.04       120.04 o                         
  -7  14   2       5580.50       4327.52       282.50 o                         
  -6  14   2        519.97        485.04       186.70 o                         
  -5  14   2      27434.99      34995.39      1661.29 o                         
  -4  14   2        822.85       -336.12       336.12 o                         
  -3  14   2        306.52        242.52       128.33 o                         
  -1  14   2       2139.50       2008.07       138.61 o                         
   0  14   2       4270.34       4024.41       346.85 o                         
   1  14   2      19749.01      19499.81       759.21 o                         
   2  14   2        473.32        594.17       169.76 o                         
   3  14   2       1376.81       1497.92       169.76 o                         
   4  14   2       4827.16       4685.49       339.53 o                         
   5  14   2      11954.96      13061.72       711.84 o                         
   6  14   2        477.99       1018.59       679.06 o                         
   7  14   2       9905.60      18173.73       966.80 o                         
   8  14   2       8538.70       8893.33       685.95 o                         
   9  14   2      23607.43      27305.28      1146.56 o                         
  10  14   2         23.61       -204.74       204.74 o                         
  11  14   2         91.57        611.15       565.01 o                         
  12  14   2      18660.08      19892.91      1224.77 o                         
  13  14   2       8425.77       6414.81       711.84 o                         
 -15  15   2      13275.55      10876.44      1143.34 o                         
 -14  15   2        584.30        524.73       494.52 o                         
 -12  15   2        399.66        390.46       278.38 o                         
 -11  15   2       6944.31       7428.19       616.27 o                         
 -10  15   2       5218.37       7431.97       576.20 o                         
  -9  15   2      17229.65      20183.60      1138.09 o                         
  -8  15   2        345.11        721.50       181.49 o                         
  -7  15   2       2561.56       1983.56       267.49 o                         
  -6  15   2       1285.57        950.68       161.96 o                         
  -5  15   2      18663.15      20952.37      1029.14 o                         
  -4  15   2        542.85        509.29       169.76 o                         
  -3  15   2      17941.76      17054.14       527.05 o                         
  -2  15   2        913.40       6111.51      1018.59 o                         
  -1  15   2      44385.99      43694.35       986.56 o                         
   0  15   2        160.08        254.65       120.04 o                         
   1  15   2      92830.07      95202.62      2283.95 o                         
   2  15   2        921.99       5432.45      1018.59 o                         
   3  15   2      79333.79      80749.70      2805.30 o                         
   5  15   2       7715.48       9108.22       621.33 o                         
   6  15   2       1073.17       7617.49      1005.51 o                         
   7  15   2      45551.52      53924.60      2026.52 o                         
   8  15   2      10913.41      11697.16       794.78 o                         
   9  15   2      16862.48      18041.99       859.73 o                         
  10  15   2          1.82        242.52       204.74 o                         
  11  15   2       2865.69       3993.00       588.08 o                         
  13  15   2      27808.34      28067.30      1565.51 o                         
 -15  16   2        506.55       -434.33       434.33 o                         
 -14  16   2      26543.81      29050.59      1568.21 o                         
 -13  16   2       3453.79       1782.52       509.29 o                         
 -12  16   2     128784.50     132901.23      3371.02 o                         
 -11  16   2       2338.10       2266.58       291.02 o                         
 -10  16   2     449561.10     453893.68      9477.00 o                         
  -9  16   2       9896.66       8549.59       922.86 o                         
  -8  16   2    1082388.03    1117966.20     24533.91 o                         
  -7  16   2       2452.38       2477.30       365.89 o                         
  -6  16   2     181611.00     184132.78      4707.09 o                         
  -5  16   2        554.06        388.03       128.33 o                         
  -4  16   2       1781.97       3653.33       381.63 o                         
  -3  16   2       4829.82       3367.31       381.87 o                         
  -2  16   2    7838497.08    6572475.65    528764.51 o                         
  -1  16   2       2256.28       2127.71       138.61 o                         
   0  16   2     102084.45     102865.00      2270.98 o                         
   1  16   2       7925.28      11066.73       674.20 o                         
   2  16   2   12953324.94   12753447.62    488399.36 o                         
   3  16   2          3.60        339.53       169.76 o                         
   4  16   2      20117.82      21743.96       980.13 o                         
   5  16   2        361.65         84.88       171.52 o                         
   6  16   2    8046545.44    8169296.90    217450.95 o                         
   7  16   2      19352.22      25342.29      1308.95 o                         
   8  16   2     729381.28     777693.44     21262.59 o                         
   9  16   2        208.11        -67.91       256.66 o                         
  10  16   2     740844.85     776980.32     19099.26 o                         
  11  16   2       1768.97       1086.49       513.32 o                         
  12  16   2    2301432.96    2318308.24     62388.17 o                         
  13  16   2       1956.97       1298.63       588.08 o                         
 -15  17   2       8973.62       5551.17       854.03 o                         
 -13  17   2       9318.93       7403.28       679.06 o                         
 -12  17   2        816.05       1001.61       240.08 o                         
 -11  17   2       1670.05       2327.61       444.55 o                         
 -10  17   2        432.00        271.62       169.76 o                         
  -9  17   2       3928.20       3186.26       386.53 o                         
  -8  17   2       6852.04       4757.70       494.09 o                         
  -7  17   2       5579.30       7204.94       530.43 o                         
  -6  17   2          0.41        -56.59       138.61 o                         
  -5  17   2        356.57        291.02       128.33 o                         
  -4  17   2        214.60        407.43       151.84 o                         
  -3  17   2        229.68        565.88       138.61 o                         
  -1  17   2        136.11       1657.70       539.07 o                         
   0  17   2         66.62        -45.27       126.10 o                         
   1  17   2      52089.65      49552.43      1064.52 o                         
   2  17   2      16358.51      16964.93      1188.35 o                         
   3  17   2      37707.85      38356.17      1358.11 o                         
   4  17   2       1877.34       5607.36       720.25 o                         
   5  17   2       2700.96      11834.29      1200.41 o                         
   6  17   2      14344.63      17144.03      1400.99 o                         
   7  17   2      27452.89      27461.79      1308.95 o                         
   8  17   2      14597.10      15065.47       966.80 o                         
   9  17   2      18512.82      20990.42      1093.71 o                         
  10  17   2        195.25        679.06       237.67 o                         
  11  17   2      12156.15      13278.05      1169.96 o                         
  12  17   2      30136.06      47533.97      4074.34 o                         
  13  17   2      28286.03      24084.73      1671.72 o                         
 -15  18   2      22889.12      22274.49      1742.42 o                         
 -14  18   2       4206.79       4192.52       621.33 o                         
 -13  18   2      31172.15      32151.69      1451.83 o                         
 -12  18   2        451.35       -107.22       241.77 o                         
 -11  18   2       6632.25       5996.30       565.01 o                         
 -10  18   2      14363.61      15801.37       695.88 o                         
  -9  18   2       5792.55       6366.81       460.35 o                         
  -8  18   2        853.92        555.59       155.79 o                         
  -7  18   2       6641.16       5594.66       442.55 o                         
  -6  18   2       4051.31       3163.87       442.91 o                         
  -5  18   2      10098.50      10763.66       449.94 o                         
  -4  18   2       4169.43       4238.11       256.66 o                         
  -3  18   2       1847.60       1838.68       135.81 o                         
  -2  18   2         95.16        113.18       138.61 o                         
  -1  18   2         95.40        135.81       151.84 o                         
   0  18   2       3318.69       3884.60       196.03 o                         
   1  18   2      35794.70      34981.94       799.04 o                         
   2  18   2       1375.97       1697.64       294.04 o                         
   3  18   2       7067.84       7273.90       509.29 o                         
   4  18   2       6278.37       6459.97       509.29 o                         
   5  18   2      26227.32      25100.31      1093.71 o                         
   6  18   2       7608.57       9104.39       794.78 o                         
   7  18   2      10120.46       9685.40       899.43 o                         
   8  18   2        854.52       1188.35       360.12 o                         
   9  18   2        227.46         75.45       271.62 o                         
  10  18   2         56.13       -256.66       256.66 o                         
  11  18   2      20272.31      18602.11      1225.17 o                         
  12  18   2       2525.20       3114.29       576.20 o                         
  13  18   2       1530.28        219.69       475.65 o                         
 -14  19   2      36355.32      34739.20      1735.71 o                         
 -13  19   2      51872.97      56343.93      2001.71 o                         
 -12  19   2       1993.20       1344.53       390.25 o                         
 -11  19   2       7487.15       8372.81      1078.15 o                         
 -10  19   2     303768.04     305294.36      6507.36 o                         
  -9  19   2       5778.87       3945.34       330.47 o                         
  -8  19   2      12708.20      21034.35      1026.47 o                         
  -7  19   2     163322.16     157470.68      4099.73 o                         
  -6  19   2     123286.37     125672.41      3369.30 o                         
  -5  19   2      16859.41      19227.55       711.41 o                         
  -4  19   2      79730.89      76891.60      1910.45 o                         
  -3  19   2      11829.30      12013.53       509.29 o                         
  -2  19   2      35034.81      35202.89       970.28 o                         
  -1  19   2        743.46        891.26       120.04 o                         
   0  19   2      94004.41      90598.79      1794.80 o                         
   1  19   2      16624.26      15210.38       430.05 o                         
   2  19   2     238689.58     237621.48      6662.05 o                         
   3  19   2      31499.00      32392.43      1188.35 o                         
   4  19   2      69475.36      69181.53      2245.95 o                         
   5  19   2        882.51        964.98       245.03 o                         
   6  19   2     212906.57     216281.90      6281.27 o                         
   7  19   2      16780.46      17916.65      1143.34 o                         
   8  19   2     180163.20     187904.35      5643.25 o                         
   9  19   2     131549.00     143365.01      4454.54 o                         
  10  19   2        354.21        867.68       539.07 o                         
  11  19   2      35192.61      30001.79      1822.91 o                         
  12  19   2     421193.14     436220.08     12434.58 o                         
  13  19   2      16212.99       8664.23      1318.98 o                         
 -14  20   2        634.69        654.80       267.49 o                         
 -13  20   2      70504.09      74163.28      2457.69 o                         
 -12  20   2       7783.92       6996.84       711.84 o                         
 -11  20   2     464762.64     468233.06     11660.96 o                         
 -10  20   2       1874.58       1018.59       214.74 o                         
  -9  20   2        129.01       1358.11       196.03 o                         
  -8  20   2        811.08        127.32       202.46 o                         
  -7  20   2     215905.58     208760.00      5365.07 o                         
  -6  20   2      19499.61      18502.46       695.88 o                         
  -5  20   2    1398761.90    1298754.17     28437.73 o                         
  -4  20   2       2361.12       1892.69       202.46 o                         
  -3  20   2     752581.80     714086.89     25961.26 o                         
  -2  20   2         37.22        594.17       169.76 o                         
  -1  20   2     165297.15     161427.30      3239.45 o                         
   0  20   2       3176.29       3055.76       256.66 o                         
   2  20   2      24019.30      21613.56       883.23 o                         
   3  20   2     156986.18     151224.14      4454.54 o                         
   4  20   2       1572.62       1887.78       339.53 o                         
   5  20   2     921789.36     919984.04     24827.69 o                         
   6  20   2       1651.10      11560.46      1697.64 o                         
   7  20   2    1025021.00    1052369.42     28520.38 o                         
   8  20   2      17760.67      18939.57      1093.71 o                         
   9  20   2     844295.69     882518.23     24106.51 o                         
  10  20   2       1441.88       1697.64      1018.59 o                         
  11  20   2       3963.09      11657.61      1546.73 o                         
  12  20   2        398.03       1244.94       588.08 o                         
  13  20   2      18291.39      17898.58      1817.91 o                         
 -14  21   2       1762.13       1018.59       494.09 o                         
 -13  21   2      62240.30      67747.17      2537.95 o                         
 -12  21   2      47698.88      51229.60      1728.49 o                         
 -11  21   2      18812.78      21183.91       916.68 o                         
 -10  21   2      43111.52      38718.59      1421.67 o                         
  -9  21   2       1960.73       1086.49       379.60 o                         
  -8  21   2     228604.46     251809.42      6935.05 o                         
  -7  21   2      93685.95      84848.09      2480.08 o                         
  -6  21   2      79642.48      79543.57      2092.03 o                         
  -4  21   2      12638.51      12256.46       494.09 o                         
  -3  21   2       1155.47       3700.86      1018.59 o                         
  -2  21   2     393535.81     399095.35     11438.74 o                         
  -1  21   2       2204.61       1544.85       160.06 o                         
   0  21   2      50892.47      50501.42      1162.51 o                         
   1  21   2         64.36        212.21       120.04 o                         
   2  21   2      11762.71      11283.04       494.09 o                         
   3  21   2      94757.41      90362.62      2840.58 o                         
   4  21   2      53131.14      53537.58      2156.29 o                         
   5  21   2         30.82        452.70       245.03 o                         
   6  21   2      84922.73      86780.62      2840.58 o                         
   7  21   2      15471.87      14928.65      1442.99 o                         
   8  21   2       1180.73        933.70       339.53 o                         
   9  21   2      89617.16      92673.32      3180.44 o                         
  10  21   2      12656.69       9355.78      1132.57 o                         
  11  21   2       3264.37       2129.77       636.31 o                         
  12  21   2     228773.65     235570.13      8296.94 o                         
 -14  22   2      40018.44      43790.48      2153.79 o                         
 -13  22   2      52390.69      56536.60      2330.61 o                         
 -12  22   2       5498.65       4253.97       565.01 o                         
 -11  22   2       4221.27       3346.78       455.53 o                         
 -10  22   2       4426.35       3453.67       530.43 o                         
  -9  22   2       9931.38       8172.20       626.60 o                         
  -8  22   2       3125.97       2144.39       291.02 o                         
  -7  22   2      23358.13      22337.49      2337.63 o                         
  -6  22   2      10744.35      10203.58       565.01 o                         
  -5  22   2       6863.35       6928.63       489.15 o                         
  -4  22   2        459.02        543.25       151.84 o                         
  -3  22   2      31574.52      31052.29      1271.78 o                         
  -2  22   2       6270.56       7750.29       397.61 o                         
  -1  22   2      38861.63      39744.98       973.18 o                         
   0  22   2       4033.40       3609.33       226.35 o                         
   1  22   2       8537.56       8106.96       332.67 o                         
   2  22   2       4881.25      10253.36       711.84 o                         
   3  22   2      57213.24      61465.29      2180.30 o                         
   4  22   2       5540.05       5039.07       787.58 o                         
   5  22   2       5929.56       4640.22       509.29 o                         
   6  22   2       4461.34       3755.39       588.08 o                         
   7  22   2       3243.58       3371.87       494.09 o                         
   8  22   2        421.47        679.06      1018.59 o                         
  10  22   2       6962.83      15435.01      1493.85 o                         
  11  22   2        248.56       -113.18       533.52 o                         
  12  22   2       1511.58       1697.64       720.25 o                         
 -13  23   2      79995.64      80666.94      4321.49 o                         
 -12  23   2       1051.25         17.87       413.69 o                         
 -11  23   2      51602.21      51000.19      2160.55 o                         
 -10  23   2       1483.31       1697.64       344.34 o                         
  -9  23   2      67442.06      62934.61      2001.71 o                         
  -8  23   2       5044.45       6491.40      1289.96 o                         
  -7  23   2      27622.18      28300.32      1224.77 o                         
  -6  23   2       6645.65       5399.42       505.99 o                         
  -5  23   2     236712.10     220709.40      6038.61 o                         
  -3  23   2     132568.46     133246.59      3859.97 o                         
  -2  23   2       8260.38      10459.78       833.11 o                         
  -1  23   2     202679.30     200074.82      4005.13 o                         
   0  23   2      16006.68      15706.54       575.97 o                         
   1  23   2      21501.83      21299.29       621.04 o                         
   3  23   2      65869.43      62993.50      2204.90 o                         
   4  23   2       6350.03       7308.50       842.33 o                         
   5  23   2      15362.20      15303.40      1231.89 o                         
   6  23   2       6150.42       5161.98       509.29 o                         
   7  23   2      51504.82      51813.23      1990.43 o                         
   8  23   2      14814.01      26483.21      2716.23 o                         
   9  23   2       4812.14       4381.07       621.33 o                         
  10  23   2       1974.65       1282.66       444.55 o                         
  11  23   2      28789.73      29558.91      1983.88 o                         
  12  23   2       8847.67       6394.29       899.43 o                         
 -14  24   2     754408.92     756572.76     24498.70 o                         
 -13  24   2        785.50        -42.44       434.33 o                         
 -12  24   2      36377.60      40236.05      1710.72 o                         
 -11  24   2        150.66       -339.53       339.53 o                         
 -10  24   2     732305.72     735279.85     18037.72 o                         
  -9  24   2        189.52       -256.66       256.66 o                         
  -8  24   2    2387636.35    2314687.75     55391.75 o                         
  -7  24   2       4039.93       4267.05       415.84 o                         
  -6  24   2     298965.42     283990.02      7668.01 o                         
  -5  24   2       1368.48       1077.12       175.33 o                         
  -4  24   2    5685108.26    5399474.87    168780.64 o                         
  -3  24   2      13313.44      14771.00       635.99 o                         
  -2  24   2     454817.48     457960.50      9902.56 o                         
  -1  24   2       9538.43      12677.78       624.83 o                         
   0  24   2     102725.00      96106.17      2268.06 o                         
   1  24   2        913.51        825.67       138.61 o                         
   2  24   2    2401918.04    2394399.46     52210.35 o                         
   3  24   2      17561.30      17358.85       922.18 o                         
   4  24   2     403526.94     380558.73     10567.06 o                         
   5  24   2        130.14        -84.88       343.05 o                         
   6  24   2      44548.86      46230.02      1776.47 o                         
   7  24   2        280.59        424.41       300.10 o                         
   8  24   2    1806478.20    1784582.89     48043.26 o                         
   9  24   2        132.17       1961.72       444.55 o                         
  10  24   2        286.74          0.00       494.09 o                         
  12  24   2      62922.90      55994.89      2987.70 o                         
 -13  25   2        410.80        388.03       494.09 o                         
 -12  25   2        300.14          0.00       480.17 o                         
 -11  25   2       3282.31       1833.45       455.53 o                         
 -10  25   2        526.99        659.08       273.62 o                         
  -9  25   2          5.30        -84.88       339.53 o                         
  -8  25   2      11357.05      15083.23      1372.19 o                         
  -7  25   2        977.29        933.70       196.03 o                         
  -6  25   2          0.21        339.53       178.67 o                         
  -5  25   2       1983.80       2299.09       303.68 o                         
  -3  25   2      48596.12      47692.13      1399.32 o                         
  -2  25   2      19133.18      20355.20       810.34 o                         
  -1  25   2         87.70         52.24       135.81 o                         
   0  25   2       1379.57       1178.36       181.49 o                         
   1  25   2      39859.39      35539.81       978.32 o                         
   3  25   2      12932.71      11760.50       568.96 o                         
   4  25   2       8807.37      21411.84      1680.58 o                         
   5  25   2      18209.14      15621.97       966.80 o                         
   6  25   2       3541.36       2312.03       399.52 o                         
   7  25   2        332.76        169.76       339.53 o                         
   8  25   2       7408.72       6922.71      1409.35 o                         
   9  25   2       8443.28       5592.07       711.84 o                         
  10  25   2       1122.76          0.00       588.08 o                         
  11  25   2        548.28        339.53       434.33 o                         
  12  25   2      10671.15       5912.11      1304.16 o                         
 -13  26   2        247.05       -339.53       679.06 o                         
 -12  26   2       1821.58       1094.04       444.55 o                         
 -11  26   2       2361.96        679.06       371.93 o                         
 -10  26   2        599.70        113.18       371.93 o                         
  -9  26   2      11505.63       8672.83       656.47 o                         
  -8  26   2         94.28       -204.74       204.74 o                         
  -7  26   2      10035.02       8235.93       656.47 o                         
  -6  26   2       4990.46       3782.92       349.37 o                         
  -5  26   2       1322.76        867.34       490.46 o                         
  -4  26   2         33.63       -135.81       151.84 o                         
  -3  26   2      22144.05      20402.08       729.92 o                         
  -2  26   2        901.38        882.77       169.76 o                         
  -1  26   2      28798.11      29314.52       868.55 o                         
   0  26   2          9.08       -123.46       148.18 o                         
   1  26   2        249.60        194.02       158.12 o                         
   2  26   2         93.38        -48.50       133.17 o                         
   4  26   2       4597.02       3011.08       509.29 o                         
   5  26   2      14030.44      15324.59       922.18 o                         
   6  26   2       2177.64       2051.93       365.89 o                         
   7  26   2       2890.40       1797.50       464.31 o                         
   8  26   2       1789.89       1392.07       399.52 o                         
   9  26   2       5821.07       4097.23       621.33 o                         
  10  26   2       2476.69       1207.21       444.55 o                         
  11  26   2       1082.89        -48.50       494.09 o                         
 -13  27   2       1371.13       7469.62      1697.64 o                         
 -12  27   2      54573.60      50430.56      2235.59 o                         
 -11  27   2       1045.16        169.76       339.53 o                         
 -10  27   2      11407.77      10045.01       800.78 o                         
  -9  27   2       9954.57       9105.54       980.13 o                         
  -8  27   2        968.85        943.13       329.39 o                         
  -7  27   2       3167.05       2464.32       322.10 o                         
  -6  27   2      15189.44      13661.65       719.80 o                         
  -5  27   2        631.76         56.59       240.08 o                         
  -3  27   2      30165.28      29144.91      1029.46 o                         
  -2  27   2       3752.38       3055.76       279.83 o                         
  -1  27   2      26496.44      33104.14      1168.62 o                         
   0  27   2       2429.01       1527.88       192.49 o                         
   1  27   2       6478.05      10400.08      1029.14 o                         
   2  27   2      35903.47      58934.98      7130.10 o                         
   4  27   2      30139.03      28436.26      1308.95 o                         
   5  27   2       1279.73        933.70       343.05 o                         
   6  27   2      62818.81      67652.63      2426.30 o                         
   7  27   2       3002.31       1786.21       365.89 o                         
   8  27   2      12332.98       8360.82       883.23 o                         
   9  27   2        745.62          0.00       392.05 o                         
  10  27   2        246.04       -339.53      1018.59 o                         
  11  27   2          0.69       -339.53       679.06 o                         
 -13  28   2      41125.95      36290.70      2216.09 o                         
 -12  28   2       9332.98       6506.85       751.21 o                         
 -11  28   2      26405.22      23478.99      1488.77 o                         
 -10  28   2         83.83       -113.18       371.93 o                         
  -9  28   2     405491.63     389659.24      9869.71 o                         
  -8  28   2      23780.76      29704.40      1342.06 o                         
  -7  28   2        399.56       1584.47       392.05 o                         
  -6  28   2        632.09        582.05       204.74 o                         
  -5  28   2      26549.79      28985.21      1099.02 o                         
  -4  28   2       2843.91       2083.05       291.02 o                         
  -3  28   2     459913.20     491956.34     12977.40 o                         
  -2  28   2       2211.23       2591.14       279.83 o                         
  -1  28   2    1195271.70    1190029.05     26150.83 o                         
   0  28   2       3808.42       3480.90       349.37 o                         
   1  28   2    1370396.73    1359543.08     27571.92 o                         
   3  28   2    2658523.84    2513889.73     54728.34 o                         
   4  28   2      12544.82      11015.76       794.78 o                         
   5  28   2     411854.00     395197.47     11118.58 o                         
   6  28   2         12.26       2935.18       679.06 o                         
   7  28   2    1119049.16    1069535.30     29071.84 o                         
   8  28   2          1.96       -494.09       494.09 o                         
   9  28   2     137164.98     136402.11      4454.54 o                         
  10  28   2       6758.78       4511.39       835.86 o                         
  11  28   2      21492.02      22226.32      2271.33 o                         
 -12  29   2      27397.08      24244.93      1598.79 o                         
 -11  29   2      45839.75      40630.98      1820.24 o                         
 -10  29   2         77.38       -256.66       256.66 o                         
  -9  29   2      15416.78      18172.29      1308.95 o                         
  -8  29   2      18085.98      16043.08       936.23 o                         
  -7  29   2      19917.02      16406.85       895.54 o                         
  -6  29   2       6611.68       6665.06       980.13 o                         
  -5  29   2      63980.12      57718.43      1868.93 o                         
  -4  29   2       1825.48       1754.23       277.22 o                         
  -3  29   2      17664.74      20035.29       812.05 o                         
  -2  29   2       8781.11       8316.68       504.63 o                         
  -1  29   2      51704.24      64406.45      1934.50 o                         
   0  29   2      25917.48      22502.68       817.88 o                         
   1  29   2       4250.54       7767.35       819.05 o                         
   2  29   2      30021.17      30499.31       978.32 o                         
   3  29   2       6296.77      10912.12       811.40 o                         
   4  29   2       2023.24       1358.11       339.53 o                         
   5  29   2      12385.37      11223.43      1284.92 o                         
   6  29   2     118996.81     118336.61      4375.06 o                         
   7  29   2      75033.16      75314.18      2708.25 o                         
   8  29   2      41066.03      38464.86      1735.71 o                         
   9  29   2       3104.80       1395.84       444.55 o                         
  10  29   2      38901.04      34818.61      2512.31 o                         
  11  29   2      25675.17      27877.21      1960.27 o                         
 -12  30   2      10290.13       6613.36       799.04 o                         
 -11  30   2         91.52       -494.09       494.09 o                         
 -10  30   2         79.00       -480.17       480.17 o                         
  -9  30   2         83.37       -371.93       371.93 o                         
  -8  30   2       4845.64       4601.03       501.52 o                         
  -7  30   2         33.72       -145.51       204.74 o                         
  -6  30   2       1444.70        509.29       240.08 o                         
  -5  30   2       7470.06       8041.31       607.37 o                         
  -4  30   2        678.05        679.06       227.76 o                         
  -3  30   2          1.80        264.08       177.31 o                         
  -2  30   2       6318.86       6613.27       464.02 o                         
  -1  30   2        618.93       2003.22       408.14 o                         
   0  30   2       5070.96       5873.44       397.61 o                         
   1  30   2       9909.31      11574.12       516.28 o                         
   2  30   2      26244.58      27376.07       882.47 o                         
   3  30   2       5577.38       4146.27       330.47 o                         
   4  30   2      13386.42      13065.82       883.23 o                         
   5  30   2       3681.51       2328.19       494.09 o                         
   6  30   2       3551.90       2495.53       464.31 o                         
   7  30   2      27549.12      28918.16      1513.64 o                         
   8  30   2         53.28       -256.66       256.66 o                         
   9  30   2       1207.00        271.62       441.06 o                         
  10  30   2       5468.41       3904.58       840.29 o                         
 -12  31   2       1642.30       -636.31       636.31 o                         
 -11  31   2      12634.31       8986.92      1082.87 o                         
 -10  31   2      16710.43      12893.86       945.32 o                         
  -9  31   2     185963.82     181174.78      4888.20 o                         
  -8  31   2      49720.13      46478.94      2753.13 o                         
  -7  31   2      25572.83      27365.29      1480.27 o                         
  -6  31   2      11697.35      13228.43      1034.22 o                         
  -5  31   2         99.52       1261.11       256.66 o                         
  -4  31   2       8063.12       7318.26       635.42 o                         
  -3  31   2     118350.10     121632.44      3046.31 o                         
  -2  31   2      11733.68      17300.94      1265.35 o                         
  -1  31   2      15705.05      15800.19       688.30 o                         
   0  31   2       1393.22       1867.41       256.66 o                         
   1  31   2      35088.64      33507.02       946.43 o                         
   2  31   2       3165.11       2371.24       279.83 o                         
   3  31   2        205.20        383.81       202.46 o                         
   4  31   2       3752.63       2527.60       371.93 o                         
   5  31   2         90.43        594.17       343.05 o                         
   6  31   2      10359.49      11270.97      1030.32 o                         
   7  31   2       1483.48        758.95       464.31 o                         
   8  31   2       4383.51       1546.74       444.55 o                         
   9  31   2       6755.31       5717.35       711.84 o                         
  10  31   2      42984.36      38872.96      2688.58 o                         
 -11  32   2       1896.10       1443.00       509.29 o                         
 -10  32   2     274636.44     266490.27      7935.44 o                         
  -9  32   2       8800.25       7729.60       882.12 o                         
  -8  32   2      30797.56      33891.77      1623.63 o                         
  -7  32   2        270.43        565.88       240.08 o                         
  -6  32   2     761708.52     729191.74     16263.40 o                         
  -5  32   2         47.17       -253.07       253.07 o                         
  -4  32   2        539.64       2719.52       326.21 o                         
  -3  32   2      12361.15      12589.23       849.92 o                         
  -2  32   2     646025.74     647067.84     13382.04 o                         
  -1  32   2       2516.82       2716.23       407.43 o                         
   0  32   2      96226.46      97702.56      2538.76 o                         
   1  32   2       2287.87       2412.44       291.02 o                         
   2  32   2       3981.23       6894.68       646.15 o                         
   3  32   2        759.83        226.35       204.62 o                         
   4  32   2      31817.17      27552.88      1658.58 o                         
   5  32   2      12171.59      11834.65       948.32 o                         
   6  32   2      73461.43      86463.88      3590.35 o                         
   7  32   2        705.99       -339.53       339.53 o                         
   8  32   2       5157.28       5832.13       784.11 o                         
   9  32   2        122.99       -434.33       434.33 o                         
  10  32   2      57905.10      54155.11      2805.30 o                         
 -11  33   2      36565.33      33498.69      1752.04 o                         
 -10  33   2      49356.79      43962.92      2026.52 o                         
  -9  33   2       2827.59       2872.93       663.04 o                         
  -8  33   2      34467.98      33584.80      1443.80 o                         
  -7  33   2      30209.89      28693.77      1246.40 o                         
  -6  33   2      22935.21      23509.29       935.45 o                         
  -5  33   2      25989.56      24664.73      1048.71 o                         
  -4  33   2      43403.68      39021.11      1475.43 o                         
  -3  33   2          8.79        -42.44       181.49 o                         
  -2  33   2      17590.50      22302.67       817.88 o                         
  -1  33   2      19881.66      20479.78       911.05 o                         
   0  33   2      29192.54      27565.04       947.13 o                         
   1  33   2         16.82        101.86       253.07 o                         
   2  33   2       1379.24       1469.87       452.56 o                         
   3  33   2      12631.83      12868.66       714.47 o                         
   4  33   2      17396.24      15714.19      1818.03 o                         
   5  33   2        187.99       -485.04       494.09 o                         
   6  33   2      16592.66      11756.69      1152.40 o                         
   7  33   2      70469.03      67219.97      3001.61 o                         
   8  33   2       6875.28       5066.69       711.84 o                         
   9  33   2      20234.28      11982.45      1546.73 o                         
 -11  34   2       2318.49       3039.33       646.15 o                         
 -10  34   2        561.39       -424.41       434.33 o                         
  -9  34   2       5316.87       4067.36       501.52 o                         
  -8  34   2       5453.96       4531.55       470.46 o                         
  -7  34   2        551.08        -11.71       333.78 o                         
  -6  34   2      13256.34      14130.60       819.82 o                         
  -5  34   2      11891.72      10881.57       783.53 o                         
  -4  34   2        195.57       -169.76       254.65 o                         
  -3  34   2       9301.98       9887.59       688.90 o                         
  -2  34   2        452.83        377.25       188.34 o                         
  -1  34   2      27913.82      28556.76      1032.68 o                         
   0  34   2      12610.04      12310.84       784.52 o                         
   1  34   2      18217.47      15988.54       808.47 o                         
   2  34   2      23142.73      23223.50       982.18 o                         
   3  34   2      29793.61      29614.18      1073.48 o                         
   4  34   2        406.46        127.32       258.72 o                         
   5  34   2      33681.72      28184.63      1377.82 o                         
   6  34   2       2174.30        950.68       399.52 o                         
   7  34   2       9507.86       7041.23       794.78 o                         
   8  34   2       8087.17       6888.66       835.86 o                         
   9  34   2      39137.85      32765.37      2640.91 o                         
 -10  35   2      68188.78      68898.99      3066.80 o                         
  -9  35   2      11551.56      15086.81      1139.64 o                         
  -8  35   2      74451.59      68672.10      2049.53 o                         
  -7  35   2        156.41       -145.51       226.35 o                         
  -6  35   2      24540.66      23533.61      1073.48 o                         
  -4  35   2      45763.01      48420.56      1545.44 o                         
  -3  35   2      30299.29      29085.00      1100.11 o                         
  -2  35   2      29868.43      29430.06       984.49 o                         
  -1  35   2      39453.26      45980.31      1596.85 o                         
   0  35   2      67748.63      68457.41      2112.78 o                         
   2  35   2       2262.91       2037.17       476.87 o                         
   3  35   2        858.90        194.02       249.45 o                         
   4  35   2       9925.44       8583.21       783.53 o                         
   5  35   2      26356.48      25168.65      1479.54 o                         
   6  35   2       6041.06       4489.32       679.06 o                         
   7  35   2        707.47       2037.17       588.08 o                         
   8  35   2       4650.67       3630.76       646.15 o                         
   9  35   2        823.02        339.53       494.09 o                         
 -10  36   2        524.75        264.08       444.55 o                         
  -9  36   2    1099239.33    1051098.49     25599.65 o                         
  -8  36   2       4518.14       2740.48       415.84 o                         
  -7  36   2     195774.74     189050.52      4641.95 o                         
  -6  36   2       1133.32       1109.13       326.21 o                         
  -5  36   2    3874984.32    3813090.74     83130.00 o                         
  -4  36   2      11661.11      12166.10       752.96 o                         
  -3  36   2      13071.42      14909.51       922.18 o                         
  -2  36   2       4036.19       2182.68       310.67 o                         
  -1  36   2     743924.29     767031.78     17140.74 o                         
   0  36   2       3466.86       2996.40       378.29 o                         
   1  36   2    1375392.00    1357316.09     29916.29 o                         
   2  36   2      19040.62      16165.85       919.19 o                         
   3  36   2     121266.21     114940.32      4092.31 o                         
   4  36   2       8939.86       5922.41       794.78 o                         
   5  36   2      15406.87      10835.32      1098.37 o                         
   6  36   2       5732.62       2528.59       539.07 o                         
   7  36   2     942955.47     943735.05     25931.17 o                         
   8  36   2      21049.19      20787.98      1513.64 o                         
 -10  37   2       5837.36       2987.85       539.66 o                         
  -9  37   2       5398.26      13158.05      1231.89 o                         
  -8  37   2       6655.96       4745.50       798.41 o                         
  -7  37   2       6969.20       6820.03       687.68 o                         
  -6  37   2        238.23        339.53       277.22 o                         
  -4  37   2      13999.37      14887.95       993.55 o                         
  -3  37   2       3421.98       2546.46       415.84 o                         
  -2  37   2       3125.31       1936.23       291.02 o                         
  -1  37   2      22439.44      29064.50      1203.21 o                         
   0  37   2      14993.64      15394.86      1214.73 o                         
   1  37   2        543.10      13739.27      2885.99 o                         
   2  37   2        273.11       1718.86       486.98 o                         
   3  37   2      12168.63       9453.66       751.29 o                         
   4  37   2        595.44       -182.82       279.83 o                         
   5  37   2      11221.77       7493.25       794.78 o                         
   6  37   2        748.16       -444.55       444.55 o                         
   7  37   2       1250.61       3016.47       621.33 o                         
   8  37   2       1188.10        -97.01       494.09 o                         
  -9  38   2       8778.50       5057.85       784.11 o                         
  -8  38   2         72.10       -392.05       392.05 o                         
  -7  38   2        493.53       -271.62       303.68 o                         
  -6  38   2      27154.61      27159.93      1165.63 o                         
  -5  38   2       5533.72       5699.25       565.01 o                         
  -4  38   2      10245.53       8292.26       650.09 o                         
  -3  38   2        590.12       1154.40       529.66 o                         
  -2  38   2       1084.79        488.07       382.77 o                         
  -1  38   2       1557.35        914.11       519.74 o                         
   0  38   2       8061.90       5031.93       698.74 o                         
   1  38   2      10363.52      14767.76      1053.79 o                         
   3  38   2          7.91        459.36       317.56 o                         
   4  38   2        653.99       -303.68       303.68 o                         
   5  38   2        128.46       -169.76       399.52 o                         
   6  38   2      15235.03       9274.15       848.82 o                         
  -9  39   2      22049.80      17834.42      1470.20 o                         
  -8  39   2      16363.76      11596.86       840.11 o                         
  -7  39   2       8195.33       6664.20       796.64 o                         
  -6  39   2       5482.34       3063.14       455.53 o                         
  -5  39   2       1806.93       1759.37       407.43 o                         
  -4  39   2       2371.14       5786.33       621.33 o                         
  -3  39   2      50678.59      47595.96      1567.02 o                         
  -2  39   2      57369.56      57356.79      1902.41 o                         
  -1  39   2      35944.50      35431.60      1392.11 o                         
   0  39   2       6637.66       4301.17       637.09 o                         
   1  39   2      10376.62       7947.68       749.89 o                         
   2  39   2       8537.53      15822.45       895.32 o                         
   3  39   2     137347.83     130713.71      3691.40 o                         
   4  39   2       5237.67       4274.76       576.20 o                         
   5  39   2      81724.18      72864.74      2797.25 o                         
   6  39   2       4075.12       2585.64       621.33 o                         
  -8  40   2      88554.49      89670.74      2942.95 o                         
  -7  40   2       5565.80       3933.79       494.09 o                         
  -6  40   2      73051.21      70022.29      2305.72 o                         
  -5  40   2         30.92       -388.03       441.06 o                         
  -4  40   2     473065.66     477696.87     11994.34 o                         
  -3  40   2        991.54        533.54       322.10 o                         
  -2  40   2     123665.17     123492.96      3928.99 o                         
  -1  40   2       1493.57       1358.11       291.02 o                         
   0  40   2       1114.27       3109.57       605.77 o                         
   1  40   2        577.08        254.65       465.56 o                         
   2  40   2     806022.59     774660.69     19008.12 o                         
   3  40   2       6098.49       5148.32       559.86 o                         
   4  40   2      81325.54      78247.31      2824.38 o                         
   5  40   2       3176.16       1952.29       509.29 o                         
   6  40   2      20050.98      23741.03      2506.84 o                         
  -7  41   2      15247.81      11693.95      1037.54 o                         
  -6  41   2       5608.25       3529.27       501.52 o                         
  -5  41   2      11988.95       8405.52       794.78 o                         
  -4  41   2      10942.17      18911.32      1372.19 o                         
  -3  41   2      28672.78      26655.10      1341.35 o                         
  -2  41   2      41627.86      41202.20      1399.30 o                         
  -1  41   2      28766.46      27400.89      1100.11 o                         
   0  41   2      13754.40      12605.74       967.67 o                         
   1  41   2      24335.77      22274.27      1342.06 o                         
   2  41   2       1488.32       3134.55       658.79 o                         
   3  41   2       4372.92       3707.65       576.20 o                         
   4  41   2       9231.63       8201.80       794.78 o                         
   5  41   2     142561.24     134480.97      4496.35 o                         
   6  41   2      23015.99      21491.77      1466.60 o                         
  -7  42   2       5005.04       2373.37       480.97 o                         
  -6  42   2       4385.39       4341.05       501.52 o                         
  -5  42   2       9219.04       8178.06       833.11 o                         
  -4  42   2        698.84       1164.10       322.10 o                         
  -3  42   2       3019.25       8025.22      2037.17 o                         
  -2  42   2       3769.20       6929.35      1073.07 o                         
  -1  42   2      23793.65      22510.39      1568.21 o                         
   0  42   2       3267.84       3188.25       577.32 o                         
   2  42   2       1997.33        914.11       344.34 o                         
   3  42   2      18615.35      18680.41      1014.55 o                         
   4  42   2       3648.37       2959.47       576.20 o                         
   5  42   2      14489.16       9478.96       966.80 o                         
  -6  43   2     145964.79     149874.60      4310.40 o                         
  -5  43   2       3559.49       5421.50       679.06 o                         
  -4  43   2      44343.31      49255.08      2064.65 o                         
  -3  43   2       1713.36       1833.45       455.53 o                         
  -2  43   2     240055.42     247669.74      7182.80 o                         
  -1  43   2       1774.95       7592.27       835.86 o                         
   0  43   2       1891.40       1804.86       444.55 o                         
   1  43   2       2488.91       2546.46       494.09 o                         
   2  43   2      29723.86      28849.16      1822.91 o                         
   3  43   2       3345.09       6030.12      1029.14 o                         
   4  43   2      90629.68      88694.41      3183.82 o                         
  -5  44   2     676097.60     675149.21     18800.95 o                         
  -4  44   2       1325.25      11673.88      2376.70 o                         
  -3  44   2     112862.51     114933.32      3893.52 o                         
  -2  44   2       7595.79      13589.62      1680.58 o                         
  -1  44   2     628646.96     674993.81     32424.96 o                         
   0  44   2      16267.77      12984.74      1620.03 o                         
   1  44   2        857.04       3660.23       835.86 o                         
   2  44   2         14.85       -339.53       434.33 o                         
   3  44   2     362663.88     347790.36      9013.86 o                         
  -3  45   2      25836.73      27887.02      1322.20 o                         
   0  45   2        745.61       -677.16       677.16 o                         
   1  45   2      10037.92       6966.19      1161.78 o                         
 -16   1   3      16792.98      12697.25       908.16 o                         
 -15   1   3       4938.18       4413.87       588.08 o                         
 -14   1   3      79680.28      82285.24      2377.91 o                         
 -13   1   3        949.45        452.70       277.22 o                         
 -12   1   3       3280.59       2665.93       256.66 o                         
 -11   1   3       1112.95       1891.66       256.66 o                         
 -10   1   3     159216.42     167515.35      3646.58 o                         
  -9   1   3       1399.16       2105.08       188.34 o                         
  -8   1   3      37573.97      39440.90       960.33 o                         
  -7   1   3       6637.00       6556.42       314.34 o                         
  -6   1   3     119318.42     125563.77      2549.34 o                         
  -5   1   3       4792.68       5611.29       240.08 o                         
  -4   1   3      22359.09      22597.70       541.95 o                         
  -3   1   3          9.91         42.44       120.04 o                         
  -2   1   3       2826.32       2964.34       138.61 o                         
  -1   1   3         27.91         84.88       120.04 o                         
   0   1   3        336.40       1036.46       138.61 o                         
   1   1   3       6211.26       6759.70       303.68 o                         
   2   1   3        132.13        169.76       169.76 o                         
   3   1   3        621.68       1044.70       169.76 o                         
   4   1   3     653631.99     722103.04     15524.87 o                         
   5   1   3      28640.26      32999.48       800.93 o                         
   6   1   3      32878.07      36640.63       889.69 o                         
   7   1   3       1396.68       1556.61       126.10 o                         
   8   1   3     767640.85     838699.93     15949.68 o                         
   9   1   3      14055.07      13507.59       571.87 o                         
  10   1   3       8104.54       8630.81       679.06 o                         
  11   1   3        230.59       -240.08       240.08 o                         
  12   1   3      35718.44      37218.85      1451.83 o                         
  13   1   3       9670.59       7104.95       835.86 o                         
  14   1   3     398130.02     398802.03     13329.82 o                         
 -16   2   3       1127.37        705.17       378.29 o                         
 -15   2   3      22122.86      22216.97      1108.90 o                         
 -14   2   3       1045.74       2109.93       735.10 o                         
 -13   2   3       7147.80       6419.22       494.09 o                         
 -12   2   3         10.13         33.95       169.76 o                         
 -11   2   3       1088.59       3531.10       679.06 o                         
 -10   2   3        114.10       1471.29       392.05 o                         
  -9   2   3      34349.29      36610.17       937.06 o                         
  -8   2   3       4347.84       5062.68       258.72 o                         
  -7   2   3      16661.75      19515.39       781.73 o                         
  -5   2   3      70877.47      73566.02      1534.46 o                         
  -4   2   3          0.97         56.59       138.61 o                         
  -3   2   3       2053.87       1826.99       120.04 o                         
  -2   2   3         16.61         56.59       138.61 o                         
  -1   2   3       5271.14       5035.74       240.96 o                         
   0   2   3        204.50        271.62       151.84 o                         
   1   2   3      11342.04      12173.87       686.09 o                         
   2   2   3       1929.75       2186.56       190.15 o                         
   4   2   3       6885.24      10312.98       784.11 o                         
   5   2   3      24067.83      28057.11       802.96 o                         
   6   2   3       3940.95       4566.90       279.83 o                         
   7   2   3         14.70        194.02       128.33 o                         
   8   2   3       3854.35       7529.16       637.09 o                         
   9   2   3        133.94          0.00       128.33 o                         
  10   2   3      11677.74      13546.94       740.42 o                         
  11   2   3       1289.03       1891.26       528.65 o                         
  12   2   3       9332.31      10355.12       840.11 o                         
  13   2   3       2160.21       1697.64       720.25 o                         
 -15   3   3      17104.27      16802.07       970.28 o                         
 -14   3   3      53981.72      83129.04      7029.37 o                         
 -13   3   3       1984.12       2123.91       326.21 o                         
 -12   3   3      13047.28      11895.37       662.69 o                         
 -11   3   3     177388.46     185013.48      4013.65 o                         
 -10   3   3     101648.45      94491.40      2198.63 o                         
  -9   3   3      65618.78      70929.25      1614.35 o                         
  -8   3   3      11089.26       6674.03       330.47 o                         
  -7   3   3      86103.92      87469.60      2305.72 o                         
  -5   3   3        945.91       1220.47       148.18 o                         
  -4   3   3      35200.62      29798.95      1018.59 o                         
  -3   3   3       4149.71       4219.85       158.12 o                         
  -2   3   3       2197.00       1949.86       135.81 o                         
  -1   3   3      16318.16      17058.42       924.93 o                         
   0   3   3       1643.35        814.87       151.84 o                         
   1   3   3      43897.01      48434.66      1879.20 o                         
   2   3   3         96.88        169.76       169.76 o                         
   3   3   3       6062.80      15313.70      1176.16 o                         
   4   3   3      10200.13      13798.70       711.84 o                         
   5   3   3       3119.52       3612.09       283.89 o                         
   6   3   3        669.75        543.25       151.84 o                         
   7   3   3     112096.81     126154.65      2977.74 o                         
   8   3   3      72503.28      76124.45      1855.59 o                         
   9   3   3      19100.30      20430.70       688.30 o                         
  10   3   3       3654.93       2919.94       365.89 o                         
  11   3   3       3434.79       3756.80       407.43 o                         
  12   3   3      31866.05      35931.01      1764.24 o                         
  13   3   3      20238.52      21893.11      1228.78 o                         
  14   3   3       2649.62      19760.46      5092.93 o                         
 -16   4   3     563856.29     543908.07     13603.41 o                         
 -15   4   3       3370.86       1149.17       378.29 o                         
 -14   4   3     794066.30     788150.70     17649.55 o                         
 -13   4   3         39.53       -204.74       204.74 o                         
 -12   4   3       3910.22       4898.91       557.80 o                         
 -11   4   3      16110.79      25696.02      1138.81 o                         
 -10   4   3      45663.22      52778.56      1468.27 o                         
  -9   4   3        195.03       1018.59       679.06 o                         
  -8   4   3      16540.34      20536.44       612.01 o                         
  -7   4   3      12984.19      12530.62       422.49 o                         
  -6   4   3    1650682.93    1691728.05     39749.54 o                         
  -5   4   3        355.09        254.65       120.04 o                         
  -4   4   3    1349289.19    1386269.86     37008.59 o                         
  -3   4   3         76.45         48.50       128.33 o                         
  -2   4   3     553917.70     549818.97     11989.33 o                         
  -1   4   3       4404.92       3813.16       181.49 o                         
   0   4   3     155675.97     140372.82      4949.68 o                         
   1   4   3        157.26        226.35       138.61 o                         
   2   4   3     542030.74     605964.95     22011.31 o                         
   3   4   3       6798.40       9128.98      1129.41 o                         
   4   4   3      23214.85      32770.71      1666.23 o                         
   5   4   3       7277.44       6758.86       399.52 o                         
   6   4   3      12325.01      17212.82       899.43 o                         
   7   4   3        492.18        966.35       169.76 o                         
   8   4   3      99071.34     111059.44      3060.77 o                         
   9   4   3       4761.89       3011.82       322.10 o                         
  10   4   3     366596.45     383707.72      9594.37 o                         
  11   4   3       5543.85       5416.97       956.68 o                         
  12   4   3     531314.60     564546.71     13967.46 o                         
  13   4   3        417.62       -339.53       480.17 o                         
 -15   5   3          2.69       -235.06       344.34 o                         
 -13   5   3       8198.76       6818.27       470.46 o                         
 -12   5   3      19666.38      17900.01       725.71 o                         
 -11   5   3     145202.09     144129.06      3322.95 o                         
 -10   5   3      20373.03      22614.31       885.74 o                         
  -9   5   3      56981.64      61321.89      1499.77 o                         
  -8   5   3      12215.13      11177.38       411.57 o                         
  -7   5   3      48007.08      51426.76      1296.32 o                         
  -6   5   3      11758.51      11568.93       509.29 o                         
  -5   5   3       6629.86       6751.63       269.83 o                         
  -4   5   3       7370.98       9409.33       489.36 o                         
  -3   5   3       2219.64       2758.67       274.75 o                         
  -2   5   3       3999.52       3677.66       214.49 o                         
  -1   5   3      21146.41      17835.24       866.80 o                         
   0   5   3        564.30        509.29       169.76 o                         
   1   5   3      10286.19      10558.78       597.72 o                         
   2   5   3        239.75        135.81       151.84 o                         
   3   5   3       2976.41       5985.40       720.25 o                         
   4   5   3       1417.75       1154.40       196.03 o                         
   5   5   3      19836.63      21213.02       848.82 o                         
   6   5   3        127.54         84.88       169.76 o                         
   7   5   3      95796.19     104773.10      3137.20 o                         
   8   5   3      34420.00      37512.03      1960.27 o                         
   9   5   3       2476.92       2843.55       339.53 o                         
  10   5   3       7948.54      12937.83      1519.21 o                         
  11   5   3       2472.86       2631.34       399.52 o                         
  12   5   3      19217.60      23799.64      1294.56 o                         
  13   5   3      19807.02      22545.76      1671.72 o                         
 -16   6   3       1328.37       2206.93       415.84 o                         
 -15   6   3       2701.97       1070.82       378.29 o                         
 -14   6   3      13914.85      15535.46       989.81 o                         
 -13   6   3         14.77        339.53       303.68 o                         
 -12   6   3       2471.15      11246.22      1527.88 o                         
 -10   6   3         98.66       1244.94       392.05 o                         
  -9   6   3       7109.71       8664.95       521.67 o                         
  -8   6   3      35269.35      37404.22       965.27 o                         
  -7   6   3       5176.65       5180.32       267.49 o                         
  -6   6   3       7001.98       6862.14       294.04 o                         
  -5   6   3       1821.32       1440.07       128.33 o                         
  -4   6   3       7431.81       6998.18       307.11 o                         
  -3   6   3         29.33         56.59       138.61 o                         
  -2   6   3        483.60        436.54       128.33 o                         
  -1   6   3        571.50        509.29       138.61 o                         
   0   6   3          3.63         84.88       169.76 o                         
   1   6   3        603.93        875.63       138.61 o                         
   2   6   3         31.93          0.00       151.84 o                         
   3   6   3      66930.57      74293.66      2608.95 o                         
   4   6   3       2829.68       2758.67       339.53 o                         
   5   6   3      43319.77      50442.94      1443.80 o                         
   6   6   3          3.86       -151.84       151.84 o                         
   7   6   3      29747.05      32249.48      1264.77 o                         
   8   6   3       1863.30       2801.11       509.29 o                         
   9   6   3       2048.40       1821.11       365.89 o                         
  10   6   3       9946.66      20032.17      2037.17 o                         
  11   6   3      15430.98      19052.69      1523.97 o                         
  12   6   3          0.96       -339.53       339.53 o                         
  13   6   3      22332.85      22493.09      1377.82 o                         
 -16   7   3      34624.91      32325.65      1359.79 o                         
 -15   7   3       3664.82       1754.23       415.84 o                         
 -14   7   3      30746.85      34260.03      1509.24 o                         
 -12   7   3     334865.17     338028.47      7806.48 o                         
 -11   7   3       4134.74      15957.83      2037.17 o                         
 -10   7   3     127972.59     131283.21      2949.19 o                         
  -9   7   3      14884.22      20125.08       959.97 o                         
  -8   7   3      81520.84      83706.03      1904.92 o                         
  -7   7   3      20573.27      18797.33       895.54 o                         
  -6   7   3      30993.57      29911.11       975.99 o                         
  -5   7   3      17660.14      17061.64       607.37 o                         
  -4   7   3         12.11        466.85       120.04 o                         
  -3   7   3       1229.96       1882.84       169.76 o                         
  -2   7   3       9032.88       9764.14       636.89 o                         
  -1   7   3       1996.98       1637.73       243.66 o                         
   0   7   3        697.37        976.14       151.84 o                         
   1   7   3        362.04        339.53       138.61 o                         
   2   7   3        679.89       1290.21       169.76 o                         
   3   7   3      14399.54      15453.53       784.11 o                         
   4   7   3     118629.42     126442.07      3217.39 o                         
   5   7   3      22388.58      23469.48       827.91 o                         
   6   7   3      28589.58      35102.39      1116.52 o                         
   7   7   3       3215.51       2626.88       303.68 o                         
   8   7   3      12228.67      23094.65      1438.91 o                         
   9   7   3      16326.31      17009.12      1422.75 o                         
  10   7   3       9099.71       8995.35       980.13 o                         
  11   7   3      12090.95       9189.07      1355.33 o                         
  12   7   3      54634.77      56289.04      2245.95 o                         
  13   7   3        226.34       -271.62       399.52 o                         
 -16   8   3       2408.82       1901.36       455.53 o                         
 -15   8   3      29170.31      32541.70      1442.50 o                         
 -14   8   3         72.85          0.00       509.29 o                         
 -13   8   3     310332.48     300446.35      7682.10 o                         
 -11   8   3     323804.67     346826.20      7296.04 o                         
  -9   8   3        844.61       1588.60       338.04 o                         
  -8   8   3      10842.14      11896.25       565.01 o                         
  -7   8   3    1759900.79    1777250.88     35822.22 o                         
  -6   8   3        391.70        339.53       160.41 o                         
  -5   8   3      10101.71      17019.57      1090.60 o                         
  -4   8   3      12112.48      12624.00       480.83 o                         
  -3   8   3     562238.45     576087.07     16598.83 o                         
  -2   8   3        894.05        895.12       128.33 o                         
  -1   8   3      21296.48      20724.91       656.47 o                         
   0   8   3       1543.32       1400.55       169.76 o                         
   1   8   3     458859.98     445204.42      9841.44 o                         
   2   8   3       7603.68       7934.57       399.52 o                         
   3   8   3     340484.02     390246.67      9443.98 o                         
   4   8   3       3160.69       3930.98       339.53 o                         
   5   8   3    1145501.72    1239586.86     29760.97 o                         
   6   8   3       1874.11       1575.41       204.74 o                         
   7   8   3      18891.50      23111.54      1380.02 o                         
   8   8   3        717.48        873.07       204.74 o                         
   9   8   3      67206.10      77645.22      2675.57 o                         
  10   8   3       9712.20      14615.51      1176.16 o                         
  11   8   3     246778.73     297740.88     14293.30 o                         
  12   8   3       3567.59       2716.23       509.29 o                         
  13   8   3     111098.10     116276.46      3945.02 o                         
 -16   9   3      10080.60       6353.74       711.84 o                         
 -15   9   3      68658.97      62747.09      1979.62 o                         
 -14   9   3      12242.98      13406.97       989.81 o                         
 -13   9   3        366.17       8827.74      1697.64 o                         
 -12   9   3     430427.98     444508.39     10048.64 o                         
 -11   9   3      25685.16      26741.62      1568.21 o                         
 -10   9   3      97053.32      98155.05      2172.16 o                         
  -9   9   3      12053.77       8541.29       464.31 o                         
  -8   9   3     374925.05     380308.71      7864.14 o                         
  -6   9   3      24257.75      25877.38       926.41 o                         
  -5   9   3       2850.07       9159.42       749.89 o                         
  -4   9   3       6380.45       7198.83       326.21 o                         
  -3   9   3       7607.57       8012.01       307.11 o                         
  -2   9   3      60834.35      56324.57      2821.80 o                         
  -1   9   3       7784.82       6978.50       267.49 o                         
   0   9   3      91828.56      89212.07      2305.72 o                         
   1   9   3      11435.91      10360.61       431.88 o                         
   2   9   3      70905.04      86582.41      2941.18 o                         
   3   9   3       6042.22       5426.51       413.69 o                         
   4   9   3     262514.69     283940.83      7809.15 o                         
   5   9   3       1082.69       1112.25       164.70 o                         
   6   9   3      51787.40      64385.07      3416.70 o                         
   7   9   3       7941.47       7689.36       545.63 o                         
   8   9   3      69264.14      78997.42      2546.46 o                         
   9   9   3      12812.35      16044.93       840.11 o                         
  10   9   3     165714.44     175772.15      5384.59 o                         
  12   9   3        130.50       -339.53       434.33 o                         
  13   9   3      56129.87      57233.31      2287.10 o                         
 -16  10   3      16109.93      12811.83      1151.12 o                         
 -15  10   3        937.19      10864.91      2376.70 o                         
 -14  10   3      23541.53      26513.02      1213.48 o                         
 -13  10   3       6951.29      11757.35      1062.89 o                         
 -12  10   3      17635.01      24362.82      1113.51 o                         
 -11  10   3       6936.08       6101.87       470.46 o                         
 -10  10   3       3386.06       2721.98       248.88 o                         
  -9  10   3        152.09        156.71       146.23 o                         
  -8  10   3       7601.88      10657.14       565.01 o                         
  -7  10   3      27141.48      28416.81       800.93 o                         
  -6  10   3      52642.94      50020.19      1288.99 o                         
  -5  10   3        940.69       1027.76       151.84 o                         
  -4  10   3       6041.95       6171.72       279.83 o                         
  -3  10   3       8072.38       8006.62       455.59 o                         
  -2  10   3       6420.71       5985.06       258.72 o                         
  -1  10   3       7650.93       6952.60       346.98 o                         
   0  10   3          0.47        135.81       151.84 o                         
   1  10   3       9299.67       8144.09       349.37 o                         
   2  10   3         73.28        679.06       339.53 o                         
   3  10   3       1554.77       1527.88       509.29 o                         
   4  10   3       1409.06       1537.86       198.91 o                         
   5  10   3      72546.47      83244.87      2277.63 o                         
   6  10   3       2281.58       1624.89       344.34 o                         
   7  10   3        344.05        485.04       204.74 o                         
   8  10   3        600.34        543.25       303.68 o                         
   9  10   3       2550.25       2728.21       434.33 o                         
  10  10   3       3756.57       2412.17       568.55 o                         
  11  10   3      12135.13      12185.45      1079.32 o                         
  12  10   3       2009.61        746.96       399.52 o                         
  13  10   3       1633.57        933.70       509.29 o                         
 -16  11   3        805.45       -501.52       501.52 o                         
 -15  11   3     113874.64     115761.30      3237.38 o                         
 -13  11   3     136137.75     139829.99      3277.70 o                         
 -12  11   3      35298.66      41126.12      1518.42 o                         
 -11  11   3      82492.00      80459.35      1857.74 o                         
 -10  11   3       1528.18      12892.90      2037.17 o                         
  -9  11   3      89587.36      88028.61      2269.28 o                         
  -8  11   3      73736.06      71458.94      1668.29 o                         
  -7  11   3      23540.55      24887.61       798.02 o                         
  -6  11   3      17006.57      21310.82       980.13 o                         
  -5  11   3       1428.73       1430.87       128.33 o                         
  -4  11   3      42637.04      37041.82      1568.21 o                         
  -3  11   3      20455.79      21092.04      1372.73 o                         
  -2  11   3      18855.53      16775.16       784.11 o                         
  -1  11   3      20986.71      20077.85       672.00 o                         
   0  11   3      17146.01      13593.03       444.55 o                         
   1  11   3      10879.99      10472.47       455.53 o                         
   2  11   3       2467.11       2325.25       294.04 o                         
   3  11   3       1376.63       1854.35       339.53 o                         
   4  11   3      11259.85      15144.36      1029.14 o                         
   5  11   3     281616.64     303547.59      8444.80 o                         
   6  11   3      50196.02      69576.18      4753.40 o                         
   7  11   3      20277.08      21633.21       966.31 o                         
   8  11   3        263.43        582.05       204.74 o                         
   9  11   3     349557.43     373027.94      9292.12 o                         
  10  11   3      45745.74      44167.75      1735.71 o                         
  11  11   3      73609.73      70164.03      3001.61 o                         
  12  11   3       6746.43       4753.40       814.87 o                         
  13  11   3      19895.91      19108.41      1358.11 o                         
 -16  12   3       4400.35       4544.34       773.30 o                         
 -15  12   3        942.85       1111.18       636.31 o                         
 -14  12   3     875437.14     878381.07     19659.09 o                         
 -13  12   3        353.81        543.25       303.68 o                         
 -12  12   3     266513.45     270961.00      5883.12 o                         
 -11  12   3         26.27         67.91       126.10 o                         
 -10  12   3    1605036.33    1727343.36     37771.55 o                         
  -9  12   3       2108.62       1540.00       210.12 o                         
  -8  12   3     103619.06     105997.31      2435.36 o                         
  -7  12   3        118.28        145.51       128.33 o                         
  -6  12   3   13671603.99   13789571.38    733313.38 o                         
  -4  12   3      15058.17      16538.82       558.18 o                         
  -3  12   3       2489.39       1946.79       135.81 o                         
  -1  12   3       2733.75       1816.48       144.78 o                         
   0  12   3    7490129.34    6774609.62    360545.18 o                         
   1  12   3       6711.92       6272.28       698.74 o                         
   2  12   3      13131.06      20428.93      1427.01 o                         
   3  12   3       2487.02       1787.33       214.74 o                         
   4  12   3    7944595.66    7930989.03    243707.00 o                         
   5  12   3       1343.50       1139.85       169.76 o                         
   6  12   3      61601.12      72207.40      2287.10 o                         
   7  12   3       5894.56       5145.46       480.59 o                         
   8  12   3     569962.50     608273.95     14910.49 o                         
   9  12   3       6341.88       5797.59       476.87 o                         
  10  12   3      18417.65      21314.03      1372.19 o                         
  12  12   3     465274.80     468117.68     13239.97 o                         
  13  12   3       4809.67       1697.64       509.29 o                         
 -16  13   3      20466.71      14866.23      1169.96 o                         
 -15  13   3      52849.26      55259.96      2001.71 o                         
 -13  13   3      17180.94      17768.13       916.68 o                         
 -12  13   3       5660.94       4054.37       635.51 o                         
 -11  13   3      23745.27      25396.50       868.55 o                         
 -10  13   3      45302.91      44163.48      2401.33 o                         
  -9  13   3        713.96        716.78       175.33 o                         
  -8  13   3      14858.10      13221.18       581.81 o                         
  -7  13   3       3383.70       2450.97       214.74 o                         
  -6  13   3      38974.36      47896.82      1763.22 o                         
  -5  13   3     113482.41     115360.63      3328.74 o                         
  -4  13   3         39.23        -84.88       120.04 o                         
  -3  13   3      18877.69      19940.51       652.08 o                         
  -2  13   3       9492.75       8131.85       536.10 o                         
  -1  13   3      40908.77      39158.19       965.27 o                         
   0  13   3      85474.14      76275.51      1933.66 o                         
   1  13   3      25403.31      25369.06       873.43 o                         
   3  13   3     177691.45     182667.88      5175.72 o                         
   4  13   3      35215.61      37815.53      1395.21 o                         
   5  13   3     269603.32     270729.15      7636.56 o                         
   6  13   3      10727.85      10253.76       674.20 o                         
   7  13   3     141996.25     164356.45      4879.02 o                         
   8  13   3        410.76        254.65       181.49 o                         
   9  13   3     215881.40     226672.84      5890.50 o                         
  10  13   3      20306.39      17996.41      1054.14 o                         
  11  13   3      62574.82      63538.43      2549.54 o                         
  12  13   3       2021.30       3055.76       720.25 o                         
  13  13   3       5344.69       2878.16       576.20 o                         
 -16  14   3         45.50        373.48       399.52 o                         
 -15  14   3      40334.99      41891.14      1697.59 o                         
 -14  14   3       8210.76      13719.82       998.50 o                         
 -13  14   3         67.35       -145.51       357.91 o                         
 -12  14   3        176.51       -226.35       226.35 o                         
 -11  14   3       2435.70       1650.27       269.83 o                         
 -10  14   3       2268.21       1552.13       256.66 o                         
  -9  14   3      58273.50      56132.67      1444.98 o                         
  -8  14   3       2911.96       2497.63       210.12 o                         
  -7  14   3       9527.88      10220.91       481.24 o                         
  -6  14   3       3430.14       3641.79       256.66 o                         
  -5  14   3      38406.73      38341.52      1016.44 o                         
  -4  14   3       1601.88       1709.56       214.74 o                         
  -3  14   3        787.89        432.13       177.15 o                         
  -2  14   3       2388.65       2050.75       169.76 o                         
  -1  14   3      29343.09      28587.30       986.18 o                         
   0  14   3       5874.13       6123.99       310.67 o                         
   1  14   3        341.30        203.72       151.84 o                         
   2  14   3      14090.83      12832.37       679.06 o                         
   3  14   3       7388.23       7947.88       509.29 o                         
   4  14   3       1624.21       1358.11       169.76 o                         
   5  14   3      12471.00      14101.00       794.78 o                         
   6  14   3         63.07        436.54       188.34 o                         
   7  14   3      30508.08      48953.82      4413.87 o                         
   8  14   3      25304.93      29251.97      1197.94 o                         
   9  14   3      29716.01      30979.08      1241.06 o                         
  10  14   3        708.88         67.91       256.66 o                         
  11  14   3      14234.15      12831.41      1138.09 o                         
  12  14   3        828.99       3410.00       595.83 o                         
  13  14   3       4207.27       2150.35       784.11 o                         
 -15  15   3       4834.55       3081.16       539.66 o                         
 -14  15   3     188085.20     190959.60      5221.78 o                         
 -13  15   3       1838.44      12562.55      2716.23 o                         
 -12  15   3       8915.36       8801.44       595.57 o                         
 -11  15   3        617.39        291.02       226.35 o                         
 -10  15   3      11097.55       9572.82       575.97 o                         
  -9  15   3        734.21       1230.79       214.74 o                         
  -8  15   3        362.04       5771.98      1358.11 o                         
  -7  15   3      12012.68      11177.52       521.67 o                         
  -6  15   3       4177.26       5359.22       399.52 o                         
  -4  15   3      11712.56      12235.75       439.35 o                         
  -3  15   3      40821.87      36200.96      1048.71 o                         
  -2  15   3      26565.64      27054.44       677.00 o                         
  -1  15   3      59773.82      55089.73      1316.35 o                         
   0  15   3     345287.91     331441.31      6420.50 o                         
   1  15   3      46189.37      44639.30      1393.30 o                         
   2  15   3     109280.09     112096.44      3851.80 o                         
   3  15   3      12014.24      12018.34       679.06 o                         
   4  15   3      97023.88     100015.03      3055.76 o                         
   5  15   3       1774.35       1188.35       339.53 o                         
   6  15   3      49457.57      50538.87      1820.24 o                         
   7  15   3       1598.75        751.81       267.49 o                         
   8  15   3     100867.96     104145.90      2992.12 o                         
   9  15   3       1217.13        829.96       329.39 o                         
  10  15   3      68647.10      71111.86      2537.95 o                         
  11  15   3       1719.85       1697.64       588.08 o                         
  12  15   3      55299.31      54717.04      3969.54 o                         
 -15  16   3       1648.10       2037.17       588.08 o                         
 -14  16   3       3936.15       4593.75       698.74 o                         
 -13  16   3     568012.87     596502.32     13514.12 o                         
 -12  16   3         19.42       -145.51       204.74 o                         
 -11  16   3      21442.31      32073.73      1119.55 o                         
 -10  16   3        162.08        271.62       160.06 o                         
  -9  16   3     362954.37     364512.40      7643.09 o                         
  -8  16   3       2094.59       1507.51       220.96 o                         
  -7  16   3     112956.21     127479.66      3315.21 o                         
  -6  16   3       2855.84       1990.87       175.33 o                         
  -5  16   3     488491.93     487946.48     10027.75 o                         
  -4  16   3        338.14        254.65       120.04 o                         
  -3  16   3     199092.41     175559.62      4064.40 o                         
  -2  16   3       8134.38      13219.34       749.89 o                         
  -1  16   3      58654.35      54951.27      1474.01 o                         
   2  16   3      11933.00      10339.57       621.33 o                         
   3  16   3     789530.35     791585.08     21390.29 o                         
   4  16   3       5047.68       6237.09       509.29 o                         
   5  16   3      69098.32      84939.13      3136.43 o                         
   6  16   3       8726.54       9746.51       899.43 o                         
   7  16   3     311603.60     328458.45      9334.71 o                         
   8  16   3       8211.36       8682.23       706.26 o                         
   9  16   3     109651.80     116522.28      3277.22 o                         
  10  16   3        169.93        301.80       444.55 o                         
  11  16   3     521279.89     531995.43     14853.64 o                         
  12  16   3      16943.26      18875.70      1626.13 o                         
  13  16   3       8673.88       8967.04       906.11 o                         
 -15  17   3       3116.19       2037.17       588.08 o                         
 -14  17   3       2516.53       1535.96       422.49 o                         
 -13  17   3      11737.49      16947.30      1438.00 o                         
 -12  17   3      37210.16      39468.52      1334.91 o                         
 -11  17   3         52.60        264.08       188.34 o                         
 -10  17   3      68111.55      66755.72      1719.83 o                         
  -9  17   3      15880.56      16430.36       930.88 o                         
  -8  17   3       4616.19       3792.07       320.82 o                         
  -7  17   3       5193.49       9624.83      1867.41 o                         
  -6  17   3      29360.18      27001.47       936.23 o                         
  -5  17   3       5078.96       6760.28       330.47 o                         
  -4  17   3       2358.29       1969.26       120.04 o                         
  -3  17   3      71214.57      65988.51      1539.96 o                         
  -2  17   3      47018.09      46675.69      1075.30 o                         
  -1  17   3      17908.25      16047.62       558.18 o                         
   0  17   3      60188.55      59977.75      1295.55 o                         
   1  17   3      87866.55      84589.00      2305.72 o                         
   2  17   3     141039.33     146083.81      4244.10 o                         
   3  17   3       3804.66       4239.64       539.07 o                         
   4  17   3     109927.42     110490.79      3477.06 o                         
   6  17   3     348884.20     365443.90     10185.85 o                         
   7  17   3       9989.16      10022.49       794.78 o                         
   8  17   3       2749.06       2947.87       399.52 o                         
   9  17   3         91.44       -339.53       392.05 o                         
  10  17   3     116417.00     124165.84      4029.83 o                         
  11  17   3       6859.89       4462.90       621.33 o                         
  12  17   3       1429.71       2279.69       444.55 o                         
 -15  18   3       9175.44       6110.05       773.30 o                         
 -14  18   3       5759.98       3815.86       530.43 o                         
 -13  18   3        236.16       1533.02       274.07 o                         
 -12  18   3      19133.59      20320.82       916.68 o                         
 -11  18   3       5387.20       7183.81       582.06 o                         
 -10  18   3       7847.49       7500.57       433.11 o                         
  -9  18   3      23457.48      22735.94       915.53 o                         
  -8  18   3        611.08        313.41       141.59 o                         
  -7  18   3       8845.30      10437.35       630.49 o                         
  -6  18   3       1082.75       1039.81       160.06 o                         
  -5  18   3      12828.11      11873.35       508.28 o                         
  -4  18   3       3211.72       3081.54       227.76 o                         
  -3  18   3       3019.60       2664.56       196.03 o                         
  -2  18   3       1019.78        763.94       120.04 o                         
  -1  18   3       8140.64       7879.40       321.10 o                         
   0  18   3        374.88        466.85       120.04 o                         
   1  18   3      27582.67      28381.83       936.23 o                         
   2  18   3      12223.95      12915.48       679.06 o                         
   3  18   3       2542.66       1992.88       365.89 o                         
   4  18   3      18575.29      18183.23      1078.15 o                         
   5  18   3      28206.06      29370.18      1493.85 o                         
   6  18   3      16145.34      21395.10      1308.95 o                         
   7  18   3       2075.11       2452.15       434.33 o                         
   8  18   3          9.29       -113.18       214.74 o                         
   9  18   3       4780.66       4149.79       588.08 o                         
  10  18   3       9837.67       6929.72       784.11 o                         
  11  18   3        533.83       1697.64       588.08 o                         
  12  18   3      31686.59      33683.06      1684.84 o                         
 -15  19   3      11047.50       7625.67       917.08 o                         
 -14  19   3      12481.48       6673.49       980.13 o                         
 -13  19   3     263101.40     273370.73      7136.56 o                         
 -12  19   3      25372.16      26082.82      1096.08 o                         
 -11  19   3      39971.00      44072.65      1596.85 o                         
 -10  19   3      52113.08      47610.90      1806.44 o                         
  -9  19   3      44309.25      39906.50      1218.47 o                         
  -8  19   3      10802.18      11510.19       612.28 o                         
  -7  19   3      82316.89      78596.33      2271.53 o                         
  -6  19   3       2990.37       8949.70       679.06 o                         
  -5  19   3      26186.47      28638.48       897.96 o                         
  -4  19   3      36711.32      36070.79      1010.60 o                         
  -3  19   3      36791.20      33373.41       898.31 o                         
  -2  19   3       3187.67       5708.22       686.09 o                         
  -1  19   3       3816.37       5029.13       430.22 o                         
   0  19   3      19254.06      19988.79       848.94 o                         
   1  19   3         22.93       1840.60       392.05 o                         
   2  19   3      17472.91      16876.96       848.82 o                         
   3  19   3      41496.04      39811.99      1540.44 o                         
   4  19   3        201.94        565.88       214.74 o                         
   5  19   3      93584.31      93227.42      2967.24 o                         
   6  19   3      42491.62      42531.86      1697.64 o                         
   7  19   3      22102.57      23550.61      1138.09 o                         
   8  19   3       2717.00       1799.50       441.06 o                         
   9  19   3        194.86          0.00       399.52 o                         
  10  19   3       2467.41       1131.76       784.11 o                         
  11  19   3     120517.42     130915.02      4963.48 o                         
  12  19   3        561.88       -450.16       450.16 o                         
 -15  20   3        338.61       -313.41       646.38 o                         
 -14  20   3      56413.36      52971.60      2030.68 o                         
 -13  20   3       5231.70       4579.93       698.74 o                         
 -12  20   3       1210.74       2867.35       622.54 o                         
 -11  20   3       1791.59       1067.09       226.35 o                         
 -10  20   3     296270.92     312491.36      7206.48 o                         
  -9  20   3       2583.09       1578.81       267.49 o                         
  -8  20   3     116084.01     104615.33      2723.63 o                         
  -7  20   3      14446.17      11865.51       591.04 o                         
  -6  20   3    3439473.08    3227995.38     91803.49 o                         
  -5  20   3        721.32        679.06       138.61 o                         
  -4  20   3     622540.95     583035.13     11163.37 o                         
  -3  20   3       2750.52       2237.40       277.22 o                         
  -2  20   3    1333232.37    1280909.99     30274.51 o                         
  -1  20   3         27.32        271.62       160.06 o                         
   0  20   3    1755447.52    1736653.84     30896.81 o                         
   1  20   3       2581.50       2557.78       214.74 o                         
   2  20   3     572632.86     554731.49     15150.92 o                         
   3  20   3      11041.17      12530.45       948.32 o                         
   4  20   3    1364671.10    1351045.95     36456.05 o                         
   5  20   3       5207.57       3330.27       490.07 o                         
   6  20   3       8965.39       6849.11       974.13 o                         
   7  20   3       9571.80      11935.44       912.45 o                         
   8  20   3       2850.02       6687.92       835.86 o                         
   9  20   3        787.07        339.53       679.06 o                         
  10  20   3      66763.00      70460.84      3066.80 o                         
  11  20   3       8560.84      17315.95      2716.23 o                         
  12  20   3      33582.57      35891.54      2512.31 o                         
 -15  21   3       9163.41       8618.23      1071.01 o                         
 -14  21   3        440.72        188.63       329.39 o                         
 -13  21   3      72130.98      73687.50      2213.44 o                         
 -12  21   3      52011.19      47225.06      1613.03 o                         
 -11  21   3      10946.47       9893.15       759.21 o                         
 -10  21   3      38685.52      35081.89      1299.29 o                         
  -9  21   3     148189.11     146258.79      3947.88 o                         
  -8  21   3      48404.81      41995.96      1421.67 o                         
  -7  21   3       4422.96       3821.00       294.04 o                         
  -6  21   3      17394.57      20223.81      1329.50 o                         
  -5  21   3      97412.18      97660.71      2480.42 o                         
  -4  21   3      15004.70      17358.17       930.39 o                         
  -3  21   3      34574.59      36299.50       929.99 o                         
  -2  21   3     104830.10     105850.42      3467.05 o                         
  -1  21   3      43218.06      42437.35      1239.72 o                         
   0  21   3       8389.30      11830.86       454.13 o                         
   1  21   3       4528.54       5318.11       352.91 o                         
   2  21   3       6922.87       6952.12       637.09 o                         
   3  21   3      37944.80      33794.16      1358.11 o                         
   4  21   3       7847.80       8326.45       873.43 o                         
   5  21   3      25652.24      26421.76      1479.54 o                         
   6  21   3      55546.01      55142.63      2281.16 o                         
   7  21   3      44937.55      44193.35      1776.47 o                         
   8  21   3      29652.00      27021.53      1342.06 o                         
   9  21   3       1396.45        829.96       444.55 o                         
  10  21   3      15862.02      11148.82      1231.89 o                         
  12  21   3      15727.61      22348.99      1870.29 o                         
 -14  22   3       1731.00       1207.21       444.55 o                         
 -13  22   3       9193.87       6070.42       583.48 o                         
 -12  22   3         58.87       -401.26       407.43 o                         
 -11  22   3       3148.91       1880.46       371.93 o                         
 -10  22   3       3656.90       3239.13       407.43 o                         
  -9  22   3       7409.47       4924.94       470.46 o                         
  -8  22   3        578.26        557.80       322.10 o                         
  -7  22   3         51.78          0.00       175.33 o                         
  -6  22   3       1988.04       7809.15      1358.11 o                         
  -5  22   3       9160.76       8894.62       464.31 o                         
  -4  22   3        825.45        718.54       200.32 o                         
  -3  22   3        227.72        226.35       138.61 o                         
  -2  22   3      15127.57      15784.70       591.04 o                         
  -1  22   3       9875.80       9817.98       444.55 o                         
   0  22   3       2093.34       1500.50       188.34 o                         
   1  22   3       2554.76       1860.96       185.20 o                         
   2  22   3          5.11          0.00       256.66 o                         
   3  22   3      35203.41      32533.25      1308.95 o                         
   4  22   3       3646.31       2975.87       509.29 o                         
   5  22   3        867.86         67.91       256.66 o                         
   6  22   3       1858.49       1443.00       339.53 o                         
   7  22   3      22385.71      21015.71      1138.09 o                         
   8  22   3        238.82         72.76       267.49 o                         
   9  22   3      32056.61      27688.59      1550.20 o                         
  10  22   3       2093.77       -381.97       434.33 o                         
  11  22   3        629.56          0.00       494.09 o                         
  12  22   3       2899.78       1527.88       720.25 o                         
 -14  23   3       2362.24        485.04       514.46 o                         
 -13  23   3        111.05       -432.13       490.07 o                         
 -12  23   3     167379.39     173215.28      4341.72 o                         
 -11  23   3        402.26       -339.53       339.53 o                         
 -10  23   3      30234.50      32566.40      1331.66 o                         
  -9  23   3       2974.58       2180.13       291.02 o                         
  -8  23   3     102518.85      95946.69      2491.15 o                         
  -7  23   3       4473.20      10895.01       749.89 o                         
  -6  23   3      43433.01      44831.69      2378.09 o                         
  -5  23   3      23607.44      21324.57      1054.14 o                         
  -4  23   3        668.32       1358.11       226.35 o                         
  -3  23   3      49554.44      64999.11      4923.16 o                         
  -2  23   3       6458.84       6345.76       384.99 o                         
  -1  23   3      11479.37      13164.39       582.05 o                         
   0  23   3      24729.13      23845.98       654.14 o                         
   1  23   3         54.75         28.29       163.09 o                         
   2  23   3       8132.54       6610.46       646.15 o                         
   3  23   3      25384.73      25968.73      1372.19 o                         
   5  23   3       7907.62      16693.48      1693.92 o                         
   6  23   3      29586.81      27532.69      1308.95 o                         
   7  23   3       2775.31       2074.90       444.55 o                         
   8  23   3      13603.04      14756.58      1074.42 o                         
   9  23   3       9436.87       7030.72       848.82 o                         
  10  23   3       3474.95       2376.70       588.08 o                         
  11  23   3       5083.83       4110.08       784.11 o                         
 -14  24   3         23.25       -679.06       679.06 o                         
 -13  24   3      28548.62      34768.78      1779.24 o                         
 -12  24   3        558.79        679.06       392.05 o                         
 -11  24   3     291814.77     288674.51      7613.08 o                         
 -10  24   3       1106.98        679.06       271.62 o                         
  -9  24   3     134585.14     125982.02      4140.55 o                         
  -8  24   3      18757.89      17388.41       802.76 o                         
  -7  24   3    2186297.87    2074831.63     57593.56 o                         
  -6  24   3       1004.07       1313.83       226.35 o                         
  -5  24   3    1214500.74    1184136.10     25943.37 o                         
  -4  24   3      39786.33      40189.07      1221.45 o                         
  -3  24   3    2177081.20    2135525.11     49290.35 o                         
  -2  24   3       8884.52       8014.95       794.51 o                         
  -1  24   3      91261.04      94249.51      2437.94 o                         
   0  24   3        133.50        -84.88       123.98 o                         
   1  24   3     205481.96     215897.02      5613.57 o                         
   2  24   3      35076.10      32766.52      1395.21 o                         
   3  24   3    2159070.78    2069855.12     64100.76 o                         
   4  24   3      15718.24      14162.73       966.80 o                         
   5  24   3     484891.30     472314.57     13113.67 o                         
   6  24   3        822.68        679.06       339.53 o                         
   7  24   3     435977.51     433383.69     12422.53 o                         
   8  24   3       1178.34        -67.91       256.66 o                         
   9  24   3      36184.03      32431.96      1589.55 o                         
  10  24   3       9139.60       7866.00       899.43 o                         
  11  24   3     104791.52      96426.06      4917.31 o                         
 -14  25   3       6912.46       3298.28       835.86 o                         
 -13  25   3        893.61       -407.43       565.01 o                         
 -12  25   3     119224.44     118580.82      3592.30 o                         
 -11  25   3      50906.28      48960.53      1841.69 o                         
 -10  25   3       3976.54       2566.83       407.43 o                         
  -9  25   3       3210.40       1771.05       277.22 o                         
  -8  25   3      91626.86      91944.77      2373.70 o                         
  -7  25   3      72275.02      64484.44      1817.45 o                         
  -6  25   3       7763.81       8350.48       635.99 o                         
  -5  25   3       2553.73       9154.21      1697.64 o                         
  -4  25   3       1003.96       1455.12       226.35 o                         
  -3  25   3      89032.59      85706.61      3087.45 o                         
  -2  25   3          9.77        104.47       135.81 o                         
  -1  25   3      29267.27      24697.88       993.55 o                         
   0  25   3       2560.90       2362.11       292.86 o                         
   1  25   3      13773.28      11281.94       444.44 o                         
   2  25   3      16101.63      14630.72       665.16 o                         
   3  25   3      59184.58      66481.72      2499.34 o                         
   4  25   3      83623.88      81463.78      2755.85 o                         
   5  25   3       1341.66        679.06       339.53 o                         
   6  25   3       1151.65       1188.35       339.53 o                         
   7  25   3       1515.13       1561.83       399.52 o                         
   8  25   3      29612.53      50094.82      3121.08 o                         
   9  25   3      28756.34      24571.83      1342.06 o                         
  10  25   3      68484.49      61643.30      3001.61 o                         
  11  25   3      15878.10      16107.18      1493.85 o                         
 -14  26   3       4817.50       2342.75       698.74 o                         
 -13  26   3        132.39       -475.34       565.01 o                         
 -12  26   3       8637.87       7812.07       731.77 o                         
 -11  26   3       3881.58      10966.96      1496.47 o                         
 -10  26   3       7783.07       5424.95       565.01 o                         
  -9  26   3        535.12       -127.32       196.03 o                         
  -8  26   3       2283.17       1358.11       277.22 o                         
  -7  26   3         79.89        185.20       155.79 o                         
  -6  26   3      16949.35      16048.89       752.96 o                         
  -5  26   3        131.11        432.13       392.05 o                         
  -4  26   3       2099.66       2409.03       392.05 o                         
  -3  26   3         23.39        391.76       167.55 o                         
  -2  26   3      16628.13      15760.66       674.77 o                         
  -1  26   3      10148.44      10541.95       536.10 o                         
   0  26   3       1880.17       1529.63       151.84 o                         
   1  26   3       9853.61       9848.30       402.40 o                         
   2  26   3      54087.37      60495.75      2245.95 o                         
   3  26   3        740.31       2071.12       392.05 o                         
   4  26   3       1338.44        709.92       365.89 o                         
   5  26   3       2945.74       1527.88       480.17 o                         
   6  26   3        340.26       -212.21       434.33 o                         
   7  26   3      22092.99      23127.87      1568.21 o                         
   8  26   3      42182.72      42059.98      2026.52 o                         
   9  26   3       9809.86       6923.10       835.86 o                         
  10  26   3      14488.77      13581.13      1680.58 o                         
  11  26   3       2406.12        242.52       814.87 o                         
 -13  27   3       4234.36       1555.26       536.10 o                         
 -12  27   3      16597.13      15729.01      1131.51 o                         
 -11  27   3      58679.33      57718.29      2060.95 o                         
  -9  27   3      48963.67      46943.11      1661.92 o                         
  -8  27   3      11967.81      10460.50       635.99 o                         
  -7  27   3      46997.17      45006.04      1359.79 o                         
  -6  27   3       4692.00       5160.41       501.52 o                         
  -5  27   3      75269.85      73593.05      2182.80 o                         
  -4  27   3      11492.88       7102.57       953.84 o                         
  -3  27   3     126187.40     124612.38      2990.38 o                         
  -2  27   3      11294.99      11253.26       715.71 o                         
  -1  27   3      77931.14      75967.15      2074.54 o                         
   0  27   3      64354.01      59812.15      1422.89 o                         
   1  27   3       1769.70        952.87       185.20 o                         
   2  27   3      16911.52      17460.33       889.09 o                         
   3  27   3     221827.16     214894.75      6281.27 o                         
   4  27   3       4565.14       3032.22       444.55 o                         
   5  27   3      20536.53      19040.89      1138.09 o                         
   6  27   3       7652.85       4654.22       576.20 o                         
   7  27   3       6350.96       6487.53       843.65 o                         
   8  27   3      26578.68      24334.66      1513.64 o                         
   9  27   3     155425.84     153626.82      4923.16 o                         
  10  27   3      27560.75      24795.00      1842.86 o                         
  11  27   3      17291.35      11695.41      1644.88 o                         
 -13  28   3       2692.49       2206.93       680.23 o                         
 -12  28   3      66720.77      65780.85      5262.69 o                         
 -11  28   3          0.42       -256.66       256.66 o                         
 -10  28   3      17766.21      22105.56      1179.17 o                         
  -9  28   3      17365.81      17334.74      1093.31 o                         
  -8  28   3      97496.02      95591.59      3180.44 o                         
  -7  28   3          6.60       -181.49       181.49 o                         
  -6  28   3      91696.99      93187.68      2638.95 o                         
  -5  28   3        172.40       1358.11      1018.59 o                         
  -4  28   3     121423.24     115893.12      2859.22 o                         
  -3  28   3       1729.57       1078.50       310.67 o                         
  -2  28   3     172637.62     172138.67      3844.62 o                         
  -1  28   3        960.27      13350.47      2885.99 o                         
   0  28   3      64917.76      66646.13      2282.51 o                         
   1  28   3       1852.27       2044.39       175.33 o                         
   3  28   3         22.08          0.00       392.05 o                         
   4  28   3      22745.11      21932.48      1920.66 o                         
   5  28   3         13.81       -392.05       392.05 o                         
   6  28   3     140056.78     139116.85      5096.70 o                         
   7  28   3       7790.36       5931.49       822.81 o                         
   8  28   3       8986.51      17238.78      1546.73 o                         
   9  28   3       2270.32       1018.59       509.29 o                         
  10  28   3      14351.99      17105.98      1876.05 o                         
 -13  29   3      58668.42      61379.53      2537.95 o                         
 -12  29   3      12736.73       9479.59       883.23 o                         
 -11  29   3       8708.10       8156.24       740.42 o                         
 -10  29   3      57671.21      54341.77      1940.54 o                         
  -9  29   3        363.89        905.41       392.05 o                         
  -8  29   3        975.64        401.26       365.89 o                         
  -7  29   3      51781.81      51699.03      1749.70 o                         
  -6  29   3      26890.10      26046.77      1107.55 o                         
  -5  29   3      27215.60      28539.25      1372.19 o                         
  -4  29   3      10305.06      10105.06       527.05 o                         
  -3  29   3       8977.75       7336.03       551.80 o                         
  -2  29   3      13942.96      14134.40       725.33 o                         
  -1  29   3      36663.25      39321.49      1232.07 o                         
   0  29   3      13426.64      18299.98       855.29 o                         
   1  29   3      18728.33      19554.57       688.15 o                         
   2  29   3      64148.89      56601.32      1583.93 o                         
   3  29   3      11730.13      12038.15       966.80 o                         
   4  29   3       8574.96       5415.22       576.20 o                         
   5  29   3       5097.32       4701.16       539.66 o                         
   6  29   3       2930.27       2632.74       588.08 o                         
   7  29   3       7685.07       7462.33       882.12 o                         
   8  29   3      55704.66      50360.40      2160.55 o                         
   9  29   3      18629.26      19520.51      1763.56 o                         
  10  29   3       1084.10       -169.76       720.25 o                         
 -12  30   3       3089.59       1697.64       444.55 o                         
 -11  30   3      23117.21      21777.78      1193.15 o                         
 -10  30   3       5161.44       3967.58       514.30 o                         
  -8  30   3       2862.62       2089.41       371.93 o                         
  -7  30   3      14519.62      14547.24       911.48 o                         
  -6  30   3        915.21       1290.21       303.68 o                         
  -5  30   3      24422.37      24961.73      1138.09 o                         
  -4  30   3       5729.39       5168.38       415.84 o                         
  -3  30   3       6541.15       6565.50       453.38 o                         
  -2  30   3       1074.52       1018.59       303.68 o                         
  -1  30   3          6.68         97.01       204.74 o                         
   0  30   3       7021.34       7725.90       414.20 o                         
   1  30   3         26.49        -29.10       176.52 o                         
   2  30   3        666.45        961.04       253.07 o                         
   3  30   3       5608.83       4547.62       455.53 o                         
   4  30   3       2061.00       1697.64       420.77 o                         
   5  30   3         21.85       -365.89       365.89 o                         
   6  30   3       7581.08       7197.35       833.11 o                         
   7  30   3      13897.02      11705.32       948.32 o                         
   8  30   3        149.12       -254.65       339.53 o                         
   9  30   3        216.94        339.53      1018.59 o                         
  10  30   3          0.76       -720.25       720.25 o                         
 -12  31   3     103597.70     103340.47      3769.19 o                         
 -11  31   3      34714.31      34901.14      1661.92 o                         
 -10  31   3      65488.55      61378.34      2119.25 o                         
  -9  31   3       7544.97       5882.34       644.21 o                         
  -8  31   3      17511.95      16566.89       963.61 o                         
  -7  31   3      19368.80      17995.47       963.61 o                         
  -6  31   3      97443.06      96329.93      2761.60 o                         
  -5  31   3      18034.82      23594.28      1188.99 o                         
  -4  31   3       3990.58       5298.43       455.53 o                         
  -3  31   3      26075.94      28684.65      1306.63 o                         
  -2  31   3       9395.49       7769.55       464.31 o                         
  -1  31   3        661.11        565.88       177.15 o                         
   0  31   3       2070.50       2454.31       326.21 o                         
   1  31   3       3041.52       2559.52       260.83 o                         
   2  31   3      91814.46      85167.60      2073.99 o                         
   3  31   3       1007.06       2033.08       444.55 o                         
   4  31   3      94285.38      89121.67      3528.48 o                         
   5  31   3        673.57        -67.91       399.52 o                         
   6  31   3      18473.97      17208.73      1242.66 o                         
   7  31   3      10655.62       8387.26      1064.15 o                         
   8  31   3     235835.80     225611.18      6831.84 o                         
   9  31   3       8294.57       4970.86       835.86 o                         
 -12  32   3        114.73         26.12       521.67 o                         
 -11  32   3      25950.76      22698.17      1256.05 o                         
 -10  32   3          5.02       -339.53       339.53 o                         
  -9  32   3     342654.80     330734.81      8532.86 o                         
  -8  32   3      19716.83      36361.79      3608.84 o                         
  -7  32   3     113373.30     109967.85      3152.27 o                         
  -6  32   3       8176.10       8589.90       685.95 o                         
  -5  32   3     662876.07     640153.03     14413.00 o                         
  -4  32   3      40892.26      42748.43      1251.81 o                         
  -3  32   3     270709.48     274256.48      5936.66 o                         
  -2  32   3        536.42        271.62       169.76 o                         
  -1  32   3       6016.22       6984.50       506.30 o                         
   0  32   3       1002.18        565.88       175.33 o                         
   1  32   3      30272.18      28746.65      1482.60 o                         
   2  32   3       8943.34       7002.77       563.08 o                         
   3  32   3     344636.92     356092.15     10341.40 o                         
   4  32   3      21822.05      19215.11      1169.96 o                         
   5  32   3      27400.16      24799.27      1613.27 o                         
   6  32   3        933.37        226.35       444.55 o                         
   7  32   3     130249.05     124836.34      4156.62 o                         
   8  32   3      12840.02       7429.95       822.81 o                         
   9  32   3      24155.09      18920.80      1862.51 o                         
 -11  33   3      58024.36      56730.53      2367.58 o                         
 -10  33   3      51506.76      49841.83      1878.53 o                         
  -9  33   3       3069.42       1493.92       399.52 o                         
  -8  33   3      17943.64      18123.11      1288.01 o                         
  -7  33   3        287.28        339.53       303.68 o                         
  -6  33   3      19471.48      16826.04       870.88 o                         
  -5  33   3      44793.18      49401.74      1567.02 o                         
  -4  33   3     100397.87     104727.44      2575.89 o                         
  -3  33   3         11.51       1390.97       303.68 o                         
  -2  33   3       5327.22       4549.34       368.33 o                         
  -1  33   3      11956.42      10306.69       685.95 o                         
   0  33   3      10280.84      10063.07       635.99 o                         
   1  33   3      10437.67       9940.75       628.15 o                         
   2  33   3       6216.11       4601.92       534.17 o                         
   3  33   3        695.59        459.36       248.88 o                         
   4  33   3     103541.86      98895.33      3435.44 o                         
   5  33   3       9381.81       6837.72       711.84 o                         
   6  33   3      34334.61      33427.32      1606.07 o                         
   7  33   3       8274.39       5628.71       646.15 o                         
   8  33   3     133756.07     127231.32      4326.49 o                         
   9  33   3      14436.44      13413.52      1920.66 o                         
 -11  34   3       8239.21       6851.79       749.89 o                         
 -10  34   3      26583.29      25058.68      1285.22 o                         
  -9  34   3      12398.95      10073.49       883.23 o                         
  -8  34   3       2721.88       1810.82       444.55 o                         
  -7  34   3       3161.26       2037.17       378.29 o                         
  -6  34   3       2687.33       2091.93       326.21 o                         
  -5  34   3       3401.79       3908.35       509.29 o                         
  -4  34   3      16334.86      16650.99       963.61 o                         
  -3  34   3       5534.05      10914.01       762.93 o                         
  -2  34   3       2984.03       1988.67       422.49 o                         
  -1  34   3       2358.86       1388.98       407.43 o                         
   0  34   3      22987.82      24704.69      1073.48 o                         
   1  34   3      13936.67      17627.47       777.17 o                         
   2  34   3        901.67        485.04       324.98 o                         
   3  34   3       1626.01        940.23       344.34 o                         
   4  34   3      33684.98      33670.61      1486.73 o                         
   5  34   3      20188.90      20959.91      1308.95 o                         
   6  34   3        365.75       -399.52       399.52 o                         
   8  34   3          1.14       -434.33       434.33 o                         
 -11  35   3     245197.59     239591.02      7253.38 o                         
 -10  35   3        345.20       -254.65       339.53 o                         
  -9  35   3      38616.51      44270.58      2016.41 o                         
  -8  35   3        306.49          0.00       303.68 o                         
  -7  35   3      86992.08      87187.95      2419.20 o                         
  -6  35   3        656.32        614.38       515.76 o                         
  -5  35   3     148864.53     147519.18      3737.39 o                         
  -4  35   3       6613.40      14262.42       883.00 o                         
  -3  35   3     273943.54     291383.61      6356.07 o                         
  -2  35   3        165.65       3371.03       509.29 o                         
  -1  35   3      20238.31      18773.99      1254.94 o                         
   0  35   3       1452.77       4797.93       479.79 o                         
   1  35   3     432128.57     444334.63     10228.15 o                         
   2  35   3      25598.05      31594.01      1189.43 o                         
   3  35   3     107418.28     103424.75      3155.43 o                         
   5  35   3      36107.51      37068.49      1776.47 o                         
   6  35   3       3046.82       1697.64       509.29 o                         
   7  35   3     127731.14     126895.66      4408.97 o                         
   8  35   3       2797.44        391.76       899.43 o                         
 -10  36   3     289726.69     260809.32      9237.59 o                         
  -9  36   3       2784.20       1358.11       371.93 o                         
  -8  36   3     213423.97     212953.69      5173.62 o                         
  -7  36   3        799.93       1616.16       353.29 o                         
  -6  36   3     303027.86     307721.15      7338.96 o                         
  -5  36   3      35366.51      38499.08      1530.12 o                         
  -4  36   3     894687.18     892449.40     19913.11 o                         
  -3  36   3       1247.95       1837.45       310.67 o                         
  -2  36   3     507794.04     530864.25     12034.21 o                         
  -1  36   3         17.93        436.54       227.76 o                         
   0  36   3     486587.88     502721.69     11473.94 o                         
   1  36   3      42252.12      45670.73      1745.56 o                         
   2  36   3     770804.37     733258.24     18004.88 o                         
   3  36   3      12279.51      11174.15      1179.17 o                         
   4  36   3     461759.91     466130.39     13430.31 o                         
   5  36   3       6602.59       5049.12       731.77 o                         
   6  36   3      82552.23      79745.93      3859.05 o                         
   7  36   3       1333.38        835.76       521.67 o                         
   8  36   3     269731.04     250331.61      7762.93 o                         
 -10  37   3       2495.34       2716.23       637.09 o                         
  -9  37   3     107959.67     105372.59      2907.54 o                         
  -8  37   3       3933.59       3375.31       455.53 o                         
  -7  37   3       5701.30       4363.47       449.94 o                         
  -6  37   3       1926.56       3079.17       588.08 o                         
  -5  37   3      64541.19      70380.20      2145.13 o                         
  -3  37   3       1880.16        388.03       571.63 o                         
  -2  37   3        738.72       3374.16       444.55 o                         
  -1  37   3      95970.33     104457.80      2805.98 o                         
   0  37   3       2016.79       4030.53       605.69 o                         
   1  37   3        610.34       -444.55       444.55 o                         
   2  37   3       2964.85       4126.82       711.84 o                         
   3  37   3       3610.32       1761.51       536.86 o                         
   4  37   3       8550.56       5324.09       784.11 o                         
   5  37   3       2807.99       1056.31       444.55 o                         
   6  37   3         65.23       -444.55       444.55 o                         
   7  37   3         68.94       -365.65       521.67 o                         
  -9  38   3          2.89       -392.05       392.05 o                         
  -8  38   3         10.10          0.00       679.06 o                         
  -7  38   3        129.29       -339.53       339.53 o                         
  -6  38   3        209.26       -254.65       339.53 o                         
  -5  38   3         41.86       -119.83       328.99 o                         
  -4  38   3       5602.46       5606.57       621.33 o                         
  -3  38   3       1900.91       1769.12       476.87 o                         
  -2  38   3        132.70        -61.73       365.89 o                         
  -1  38   3       1339.22        579.20       379.60 o                         
   0  38   3       4016.40       2088.10       494.09 o                         
   1  38   3      10912.38       8363.18      1098.37 o                         
   2  38   3        148.48       -169.76       267.49 o                         
   3  38   3      25782.24      24877.86      1197.13 o                         
   4  38   3        246.28        194.02       494.09 o                         
   5  38   3      10547.42       7138.18       848.82 o                         
   6  38   3       1240.65       -464.31       464.31 o                         
   7  38   3         39.86       -720.25       720.25 o                         
  -9  39   3       1960.22          0.00       588.08 o                         
  -8  39   3      12627.95       8703.70       650.09 o                         
  -7  39   3       1757.96       2150.35       531.93 o                         
  -6  39   3      18232.72      15759.38      1140.29 o                         
  -5  39   3         67.04        169.76       322.10 o                         
  -4  39   3      38762.49      37856.61      1451.83 o                         
  -3  39   3      18166.65      17196.65      1037.58 o                         
  -2  39   3      74934.39      76105.16      2230.28 o                         
  -1  39   3       1011.73        679.06       256.66 o                         
   0  39   3      11483.03       7923.76       822.81 o                         
   1  39   3         48.49       -339.53       509.29 o                         
   2  39   3      22149.78      21558.28      1064.20 o                         
   3  39   3      22626.77      20445.22      1190.24 o                         
   4  39   3        265.41        496.23       621.33 o                         
   5  39   3       1179.21       -444.55       444.55 o                         
   6  39   3       3882.85        757.41       621.33 o                         
  -8  40   3       6930.40       4438.43       630.49 o                         
  -7  40   3        549.02       5178.20       621.33 o                         
  -6  40   3       4743.45       4110.08       784.11 o                         
  -5  40   3     165510.67     159277.87      4964.01 o                         
  -4  40   3      11054.79       7715.55      1029.14 o                         
  -3  40   3     148910.82     142424.90      4092.98 o                         
  -2  40   3       8574.79       9068.46       607.37 o                         
  -1  40   3       5325.62       5636.17       679.06 o                         
   0  40   3       9081.16       8014.92      1029.14 o                         
   1  40   3        489.97       1540.94       603.29 o                         
   2  40   3       6770.36       5092.93       543.25 o                         
   3  40   3     120365.36     127511.62      4972.22 o                         
   4  40   3       8780.23       6864.12       899.43 o                         
   5  40   3      45624.24      44300.95      2477.66 o                         
   6  40   3       1868.76       -101.86       441.06 o                         
  -8  41   3      15938.14      12801.74      1304.09 o                         
  -7  41   3       4650.80       3784.59       595.83 o                         
  -6  41   3      15658.71      14610.01      1085.46 o                         
  -5  41   3         22.84        485.04       494.09 o                         
  -4  41   3       1842.38       1131.76       444.55 o                         
  -3  41   3      21600.62      24955.98      1408.98 o                         
  -2  41   3       6112.72       3157.11       813.36 o                         
  -1  41   3       5712.27       3475.98       530.43 o                         
   0  41   3      14161.18      10488.40      1098.37 o                         
   1  41   3         60.85       -434.33       434.33 o                         
   2  41   3       6969.97       5880.94      1158.61 o                         
   3  41   3       8131.79       3904.58      1029.14 o                         
   4  41   3      11222.97       5932.89       899.43 o                         
  -7  42   3       6132.29       6673.00       794.78 o                         
  -6  42   3      42061.14      46645.91      1845.84 o                         
  -5  42   3       1482.71        365.65       344.34 o                         
  -4  42   3        716.92        -67.91       366.69 o                         
  -3  42   3        207.90       -436.54       494.09 o                         
  -2  42   3       8783.50       8122.93      1372.19 o                         
  -1  42   3      10291.02      12307.93      1700.59 o                         
   0  42   3       3238.43       2546.46      1080.37 o                         
   1  42   3       6458.20       5136.89       711.84 o                         
   2  42   3        688.31        339.53       434.33 o                         
   3  42   3      17043.20      19230.61      1493.85 o                         
   4  42   3       7126.11       5329.25      1064.68 o                         
  -6  43   3       8991.32      13276.06      1088.71 o                         
  -5  43   3      58433.78      58111.15      2112.78 o                         
  -4  43   3      16075.43      11582.88       948.32 o                         
  -3  43   3      39521.37      38633.53      1670.96 o                         
  -2  43   3         21.71       3211.20       456.93 o                         
  -1  43   3      70781.56      76860.86      2505.93 o                         
   0  43   3       3753.77       9597.73       899.43 o                         
   1  43   3        563.04       -399.52       399.52 o                         
   2  43   3         16.29       -565.01       565.01 o                         
   3  43   3     104796.61      97145.87      3646.97 o                         
  -5  44   3       6566.02       6679.67       735.87 o                         
  -4  44   3       8756.25       8159.69       988.17 o                         
  -2  44   3     456004.97     497233.06     16655.47 o                         
  -1  44   3        718.11       1605.04       662.05 o                         
   0  44   3     519249.45     525334.56     17593.61 o                         
   2  44   3      18678.46      20861.39      1426.60 o                         
  -3  45   3      48498.53      52903.74      2533.25 o                         
  -2  45   3       7530.53      13106.31      1176.16 o                         
  -1  45   3     148749.58     149889.79      5729.02 o                         
   0  45   3      39821.49      40096.74      2138.45 o                         
   1  45   3      12666.07      10532.59      1282.14 o                         
 -17   0   4       6243.52       4897.44       835.86 o                         
 -16   0   4      77040.06      80098.05      3498.17 o                         
 -15   0   4        174.13       1455.12       503.03 o                         
 -14   0   4       2433.62       5092.93      1018.59 o                         
 -13   0   4       1450.77       1947.82       392.05 o                         
 -12   0   4    1594463.58    1642874.80     44096.06 o                         
 -11   0   4       5497.69       4848.58       873.43 o                         
 -10   0   4    1444855.23    1495499.11     40064.35 o                         
  -9   0   4       1827.86       1404.41       214.74 o                         
  -8   0   4       9624.64      11868.27       833.11 o                         
  -7   0   4        211.08       2074.90       353.94 o                         
  -6   0   4    1643875.37    1690396.51     48189.32 o                         
  -5   0   4       4193.79       3172.47       260.35 o                         
  -4   0   4    4174792.56    4301201.32    182476.11 o                         
  -3   0   4       4027.70       2752.35       328.62 o                         
  -2   0   4       4886.65       9449.46       786.76 o                         
  -1   0   4       1340.67        848.82       169.76 o                         
   1   0   4         33.69        254.65       169.76 o                         
   3   0   4      21863.97      24452.71      1358.90 o                         
   5   0   4        558.46        339.53       169.76 o                         
   6   0   4    1560887.80    1706899.09     45539.07 o                         
   7   0   4       6436.57       7350.40       532.09 o                         
   8   0   4     200735.55     231629.51      9115.25 o                         
   9   0   4      18360.62      19592.30      1034.22 o                         
  10   0   4     357260.65     393538.97     15599.84 o                         
  11   0   4        153.61       -720.25       720.25 o                         
  12   0   4      35062.03      42468.32      2885.99 o                         
  13   0   4      24974.81      25389.30      2121.02 o                         
 -17   1   4          3.06       -371.93       371.93 o                         
 -16   1   4      22330.98      27544.90      1396.21 o                         
 -15   1   4      30663.71      32336.93      1328.66 o                         
 -14   1   4      13000.31      13783.17       831.67 o                         
 -13   1   4       1389.12       1334.43       256.66 o                         
 -11   1   4      31890.39      35926.08      1936.84 o                         
 -10   1   4      57324.40      72010.53      3154.56 o                         
  -9   1   4       1514.49       1982.41       303.68 o                         
  -8   1   4       2875.42       2108.43       188.34 o                         
  -5   1   4       4397.92       4753.40       240.08 o                         
  -4   1   4        149.78       2376.70       240.08 o                         
  -3   1   4         15.73        339.53       151.84 o                         
  -2   1   4       2254.05       1829.07       146.13 o                         
  -1   1   4       1131.02       1123.06       120.04 o                         
   0   1   4       4577.23       5857.58       343.05 o                         
   1   1   4        721.68       1103.47       151.84 o                         
   2   1   4      23033.34      27969.66      1098.37 o                         
   3   1   4       1447.76       4125.91       322.10 o                         
   5   1   4       1935.71       2929.42       245.03 o                         
   6   1   4      11946.09      12409.63       638.18 o                         
   7   1   4          5.67        921.58       204.74 o                         
   8   1   4      71151.49      75560.95      1826.46 o                         
   9   1   4       6232.64       5692.18       671.08 o                         
  10   1   4      27228.75      29008.40      1146.56 o                         
  11   1   4        942.62        594.17       637.09 o                         
  12   1   4       9365.68       7899.21       711.84 o                         
  13   1   4       1375.18       1018.59       720.25 o                         
 -17   2   4       4092.39       2150.35       501.52 o                         
 -16   2   4          6.71        271.62       455.53 o                         
 -15   2   4        127.86       2125.74       422.49 o                         
 -14   2   4        397.28       1443.00       354.30 o                         
 -13   2   4        755.66        264.08       188.34 o                         
 -12   2   4        257.09        641.33       188.34 o                         
 -11   2   4       1276.35       1103.47       339.53 o                         
 -10   2   4        534.78       1462.05       231.56 o                         
  -9   2   4      18335.71      19826.93       612.01 o                         
  -7   2   4       9835.41      10504.05       478.44 o                         
  -6   2   4        958.61       2085.67       571.63 o                         
  -5   2   4       4007.87       3901.60       303.68 o                         
  -4   2   4          0.26       4413.87       679.06 o                         
  -3   2   4       1191.43        921.58       128.33 o                         
  -2   2   4         78.24         56.59       138.61 o                         
  -1   2   4         45.69          0.00       128.33 o                         
   0   2   4        968.61        814.87       151.84 o                         
   1   2   4      11479.08      12610.27       455.53 o                         
   2   2   4       8635.89      11583.91       720.25 o                         
   3   2   4       2103.77       2445.29       181.49 o                         
   4   2   4          6.96        611.15       162.97 o                         
   5   2   4        182.88         84.88       169.76 o                         
   6   2   4       8308.44      16132.78      1617.22 o                         
   7   2   4        795.93       1318.94       196.03 o                         
   8   2   4        674.87        950.68       303.68 o                         
   9   2   4      11980.30      11785.25       756.79 o                         
  10   2   4          8.83          0.00       240.08 o                         
  11   2   4      26503.16      38184.60      1596.85 o                         
  12   2   4       8431.41       5453.67       960.33 o                         
  13   2   4      14852.12      12684.89      1788.65 o                         
 -17   3   4       5362.82       3679.15       607.37 o                         
 -16   3   4      27431.19      25142.92      1254.31 o                         
 -15   3   4      50174.38      54273.41      1908.78 o                         
 -14   3   4      68892.87      68619.65      2006.29 o                         
 -13   3   4       5335.02      15126.18      1440.50 o                         
 -12   3   4      24331.94      24124.50       855.27 o                         
 -10   3   4      63729.29      63788.51      1493.84 o                         
  -9   3   4      32606.81      32286.66      1016.97 o                         
  -8   3   4     151767.06     157506.56      3164.51 o                         
  -7   3   4       6560.59       6871.18       539.66 o                         
  -6   3   4       2486.81       2063.29       339.53 o                         
  -5   3   4      81574.53      78105.07      2436.40 o                         
  -4   3   4      51570.24      52628.17      1170.97 o                         
  -3   3   4       3830.77       3562.07       220.40 o                         
  -2   3   4      14885.16      14379.00       582.06 o                         
  -1   3   4       9640.49       9552.73       470.75 o                         
   0   3   4      58676.52      56722.75      2603.56 o                         
   1   3   4        715.80        271.62       151.84 o                         
   2   3   4     110273.21     119102.90      4753.65 o                         
   3   3   4       3213.87       3016.95       339.53 o                         
   4   3   4      11322.39      13614.55       501.52 o                         
   5   3   4       3441.54       3747.39       303.68 o                         
   7   3   4       5101.03       8249.71       506.30 o                         
   8   3   4     110006.18     119055.57      2904.25 o                         
   9   3   4       2240.74       1612.76       339.53 o                         
  10   3   4      20167.57      21826.55       963.61 o                         
  11   3   4      55358.21      80329.79      2696.12 o                         
  12   3   4      54677.02      63203.99      2609.20 o                         
  13   3   4      16672.00      16261.75      1568.21 o                         
 -17   4   4       8382.28       7761.27       735.35 o                         
 -16   4   4         78.19        654.80       401.30 o                         
 -15   4   4     174622.95     176449.65      4387.90 o                         
 -14   4   4        242.46       1380.75       326.21 o                         
 -13   4   4     414392.73     418661.77      9494.15 o                         
 -12   4   4         61.49        145.51       218.27 o                         
 -11   4   4       5887.92      15082.38       857.49 o                         
 -10   4   4          1.33        198.06       150.16 o                         
  -9   4   4     321298.85     338742.12      6602.28 o                         
  -8   4   4       2156.06       7182.33       455.53 o                         
  -7   4   4      33612.98      44280.79      1046.19 o                         
  -6   4   4       1523.10       6111.51      1358.11 o                         
  -5   4   4     230693.17     237425.57      5349.26 o                         
  -4   4   4        746.71        636.62       120.04 o                         
  -3   4   4       1640.22       5821.91       339.53 o                         
  -2   4   4        431.82        485.04       128.33 o                         
   0   4   4        865.89        475.34       151.84 o                         
   1   4   4     953378.50     916562.56     22419.43 o                         
   2   4   4       3414.64       3240.95       436.51 o                         
   3   4   4     252781.13     275010.95      8037.10 o                         
   4   4   4         86.79        169.76       169.76 o                         
   5   4   4     131040.12     154914.40      4454.54 o                         
   6   4   4       7860.36      10153.40       603.89 o                         
   7   4   4    1139592.70    1213204.42     29062.22 o                         
   8   4   4         60.17        127.32       181.49 o                         
   9   4   4      49055.96      58443.86      2335.97 o                         
  10   4   4       2303.87       2195.62       329.39 o                         
  11   4   4     383252.80     404270.12     10139.78 o                         
  12   4   4       1733.61        916.73       399.52 o                         
  13   4   4      43879.67      45329.29      2335.97 o                         
 -17   5   4        131.66       -588.08       588.08 o                         
 -16   5   4      31730.44      29103.51      1288.99 o                         
 -15   5   4      37142.53      43124.16      1847.41 o                         
 -14   5   4      40407.90      41983.91      1428.04 o                         
 -13   5   4      19378.51      24868.71      1264.77 o                         
 -12   5   4       4014.16       4376.17       390.25 o                         
 -11   5   4      60954.05      64965.00      2252.40 o                         
 -10   5   4       6910.18       7847.00       671.05 o                         
  -8   5   4     111675.65     111155.77      2455.42 o                         
  -7   5   4         57.13        551.73       120.04 o                         
  -6   5   4      70947.64      72002.52      1560.54 o                         
  -5   5   4      28293.85      26062.91       826.96 o                         
  -4   5   4       4493.28       4470.46       204.74 o                         
  -3   5   4       2577.25       2003.22       128.33 o                         
  -2   5   4      56673.97      54239.32      1531.12 o                         
  -1   5   4        904.34       1204.78       164.70 o                         
   0   5   4     145529.11     136785.19      3934.05 o                         
   1   5   4      50064.70      45248.68      1172.10 o                         
   2   5   4      97557.76      98795.15      2885.99 o                         
   3   5   4      20708.14      28265.95      1231.89 o                         
   4   5   4      20281.79      22759.05       883.23 o                         
   5   5   4      39143.41      39157.71      1358.11 o                         
   6   5   4     102085.56     117089.63      4047.99 o                         
   7   5   4      10405.62      13863.36       906.11 o                         
   8   5   4       7775.57       7950.93       679.06 o                         
   9   5   4       5156.59       3703.23       509.29 o                         
  10   5   4         67.02        933.70       339.53 o                         
  11   5   4      30703.64      33970.20      1475.43 o                         
  12   5   4       9535.12       5812.52       679.06 o                         
  13   5   4      10690.43       9433.74      1029.14 o                         
 -16   6   4        988.93        848.82       349.37 o                         
 -15   6   4       9301.38      11716.71       911.05 o                         
 -14   6   4      10995.38       9179.01      1051.36 o                         
 -13   6   4       5511.40       7869.51       848.82 o                         
 -12   6   4       2094.52       1901.36       303.68 o                         
 -11   6   4      37463.64      40965.85      1257.03 o                         
 -10   6   4      17266.17      16809.19       722.91 o                         
  -9   6   4      18673.66      18994.20       656.13 o                         
  -8   6   4       5394.21       6098.51       455.53 o                         
  -7   6   4      27675.74      28001.77       720.25 o                         
  -6   6   4       8299.23       9276.27       370.39 o                         
  -5   6   4        218.83        254.65       120.04 o                         
  -4   6   4       2870.31       2838.16       145.72 o                         
  -3   6   4        980.94       1092.40       128.33 o                         
  -2   6   4          0.38         84.88       120.04 o                         
  -1   6   4        409.70        452.70       196.03 o                         
   0   6   4       9017.50       8009.80       365.89 o                         
   1   6   4      25738.43      27348.75       784.52 o                         
   2   6   4        769.73       1952.29       339.53 o                         
   4   6   4       6335.83       6663.98       444.55 o                         
   5   6   4       5134.93       5604.83       509.29 o                         
   6   6   4        146.71        203.72       151.84 o                         
   7   6   4       8364.61      11734.07       749.89 o                         
   8   6   4       1033.78       1018.59       339.53 o                         
   9   6   4       1003.98        763.94       339.53 o                         
  10   6   4       3741.74       2729.67       399.52 o                         
  11   6   4         48.15       -339.53       339.53 o                         
  12   6   4        980.28        -30.87       365.89 o                         
  13   6   4      18252.90      16786.69      1395.21 o                         
 -15   7   4      26781.33      25551.47      1149.85 o                         
 -14   7   4       2089.43       2461.58       509.29 o                         
 -13   7   4      82850.57      83805.91      2149.87 o                         
 -11   7   4      13394.59      16573.60       738.25 o                         
  -9   7   4      16764.80      16947.11       561.99 o                         
  -8   7   4       4986.67       3330.42       258.72 o                         
  -7   7   4      20301.04      20921.45       600.21 o                         
  -6   7   4       2149.74       6704.25       588.08 o                         
  -5   7   4       6655.34       6732.70       282.50 o                         
  -4   7   4        182.33        113.18       138.61 o                         
  -3   7   4       1161.95       1567.05       151.84 o                         
  -2   7   4      34057.84      27635.14       961.66 o                         
  -1   7   4      20503.89      18017.85       618.01 o                         
   0   7   4       6222.96       4453.81       354.58 o                         
   1   7   4      56338.20      51876.13      1451.83 o                         
   2   7   4       7134.09      10572.06       646.15 o                         
   3   7   4     336081.06     357127.53      8684.72 o                         
   4   7   4      15095.89      15926.20       675.89 o                         
   5   7   4       1633.96       1672.80       164.70 o                         
   6   7   4       5030.44      10324.15       835.86 o                         
   7   7   4     329499.82     362107.59     10057.73 o                         
   8   7   4       6338.00      12368.12      1274.17 o                         
   9   7   4      15090.87      15847.99      1078.15 o                         
  10   7   4        511.63       2263.52       434.33 o                         
  11   7   4      17919.86      19960.55      1264.77 o                         
  12   7   4      11952.18       8080.65       940.68 o                         
  13   7   4      55025.88      52486.21      2793.38 o                         
 -16   8   4     571410.97     569982.30     13097.55 o                         
 -15   8   4         22.42         90.54       326.21 o                         
 -14   8   4     108981.71     105931.19      3176.42 o                         
 -13   8   4       8521.71       6181.26       646.15 o                         
 -12   8   4     526708.51     540418.86     12150.33 o                         
 -11   8   4       1755.13       2129.77       303.68 o                         
 -10   8   4    2019935.98    2051003.66     44771.42 o                         
  -9   8   4        881.61       1018.59       679.06 o                         
  -8   8   4        959.47       2376.70       256.66 o                         
  -6   8   4    8016046.87    7481526.67    499623.87 o                         
  -5   8   4       1202.73       6664.82       814.87 o                         
  -4   8   4    1517326.68    1554243.82     37018.49 o                         
  -3   8   4       6333.13       5900.09       307.11 o                         
  -1   8   4        365.35        452.70       138.61 o                         
   0   8   4    1118628.01    1019393.69     24446.51 o                         
   1   8   4       1387.03        905.41       138.61 o                         
   2   8   4   10378363.34   10235422.32    555060.98 o                         
   3   8   4       3514.61       3055.76       392.05 o                         
   4   8   4    1018677.27    1077113.57     28859.91 o                         
   5   8   4       5260.06       6769.78       455.53 o                         
   6   8   4    3439344.75    3767656.44     89844.67 o                         
   7   8   4      18675.98      18142.05      1231.89 o                         
   8   8   4    1492757.59    1605657.11     43077.47 o                         
   9   8   4       8664.90      10242.44       848.82 o                         
  10   8   4    1492542.95    1547565.75     41719.35 o                         
  11   8   4        148.36        339.53       339.53 o                         
  12   8   4     158240.04     188854.37      6996.34 o                         
  13   8   4       1397.21        339.53      1188.35 o                         
 -16   9   4      13242.08      31362.99      3091.29 o                         
 -15   9   4      28826.04      27942.57      1247.51 o                         
 -14   9   4      20568.56      25837.79      1315.96 o                         
 -13   9   4        269.30        242.52       226.35 o                         
 -12   9   4        934.47       4753.40      1018.59 o                         
 -11   9   4        210.78       2336.75       434.33 o                         
 -10   9   4       9039.58      17826.86      1200.41 o                         
  -8   9   4      34438.05      31278.79       898.31 o                         
  -7   9   4      58646.45      61603.29      1728.95 o                         
  -5   9   4          9.07       1626.16       392.05 o                         
  -3   9   4       1181.86       1757.06       211.31 o                         
  -2   9   4      20682.89      15096.23       830.57 o                         
  -1   9   4      11516.33       9490.18       402.43 o                         
   0   9   4       7160.96       7123.81       399.52 o                         
   1   9   4       8885.13       5880.30       455.53 o                         
   2   9   4       1316.04       4748.33      1188.35 o                         
   3   9   4     334792.76     345860.56      8472.10 o                         
   4   9   4      19405.10      19341.16       759.21 o                         
   5   9   4       6725.29       6472.48       455.53 o                         
   6   9   4      25219.77      32036.76      1179.17 o                         
   7   9   4     272377.64     317998.03      8011.57 o                         
   8   9   4      54613.57      58666.59      1814.47 o                         
   9   9   4      44440.45      47982.44      1820.24 o                         
  10   9   4        656.00       1857.42       434.33 o                         
  11   9   4      43442.84      41663.80      1776.47 o                         
  12   9   4      10167.41      14527.82      1680.58 o                         
  13   9   4     114172.69     114034.58      3899.03 o                         
 -16  10   4        460.19        123.46       441.06 o                         
 -15  10   4       3312.62       2093.76       415.84 o                         
 -13  10   4       2763.46       2061.42       349.37 o                         
 -12  10   4       2448.49       2172.98       279.83 o                         
  -9  10   4       1315.72       1095.75       260.82 o                         
  -8  10   4        873.31       2376.70       339.53 o                         
  -7  10   4      22334.77      20294.86       656.13 o                         
  -6  10   4        542.55        444.00       135.81 o                         
  -5  10   4        161.30         42.44       120.04 o                         
  -4  10   4      10727.83      11743.83       467.10 o                         
  -3  10   4       5410.52       6306.49       434.33 o                         
  -2  10   4        180.17       1212.60       240.08 o                         
  -1  10   4       6271.09       5781.18       294.04 o                         
   0  10   4       4059.06       3660.54       277.22 o                         
   1  10   4       7490.95       8445.91       576.20 o                         
   3  10   4       9067.32       9303.43       539.66 o                         
   4  10   4        136.70        424.41       169.76 o                         
   5  10   4         76.23        297.09       181.49 o                         
   6  10   4         12.77        127.32       181.49 o                         
   8  10   4        253.27        524.73       291.02 o                         
   9  10   4      32126.20      33829.79      1513.64 o                         
  10  10   4        734.92        679.06       339.53 o                         
  11  10   4      12055.87      11102.48       948.32 o                         
  12  10   4        285.17       -388.03       494.09 o                         
  13  10   4      17402.85      18903.11      1764.24 o                         
 -16  11   4         13.56       -450.16       450.16 o                         
 -15  11   4      11128.55      14734.41       961.66 o                         
 -14  11   4     336700.99     344940.38      8062.10 o                         
 -12  11   4      34041.26      35286.50      1183.24 o                         
 -11  11   4      79671.84      76560.85      1904.92 o                         
 -10  11   4     166913.63     168747.47      3735.51 o                         
  -9  11   4        924.52        679.06       679.06 o                         
  -8  11   4     184732.64     184605.84      3978.22 o                         
  -7  11   4       1311.78       4719.67       434.33 o                         
  -6  11   4     197597.28     195697.33      4457.81 o                         
  -5  11   4       5262.64       5209.08       322.10 o                         
  -3  11   4      14734.05      12558.46       480.83 o                         
  -2  11   4     381010.30     358009.58     10941.07 o                         
   1  11   4          6.26        113.18       138.61 o                         
   2  11   4      23790.40      29225.10      1617.22 o                         
   3  11   4     147355.24     141979.62      4074.34 o                         
   4  11   4     211321.05     217644.79      6111.51 o                         
   5  11   4      13991.75      15696.28      2206.93 o                         
   6  11   4      28457.86      29711.05      1224.77 o                         
   7  11   4      26991.29      28934.01      1224.77 o                         
   8  11   4     291993.38     313066.45      7925.45 o                         
   9  11   4      41393.23      43267.87      1735.71 o                         
  10  11   4       7388.64      13615.71      1421.19 o                         
  11  11   4         25.79          0.00       339.53 o                         
  12  11   4       5567.64       4698.63       735.10 o                         
  13  11   4       7943.47       6383.52       835.86 o                         
 -16  12   4       2308.12        357.40       476.87 o                         
 -15  12   4      67548.06      69024.34      2122.46 o                         
 -14  12   4          8.40       1358.11      1018.59 o                         
 -13  12   4    1366157.22    1361288.76     27865.25 o                         
 -12  12   4       5833.78       5274.82       418.55 o                         
 -11  12   4       9090.97      11597.92       617.32 o                         
 -10  12   4       1329.14       2132.93       277.22 o                         
  -9  12   4     872858.27     858460.36     17562.26 o                         
  -8  12   4       5770.47       7640.89       449.94 o                         
  -7  12   4    3339294.01    3314081.83     66498.52 o                         
  -6  12   4      19170.19      18574.90       779.35 o                         
  -5  12   4     310375.97     324179.31      6727.25 o                         
  -4  12   4       1021.98        630.55       128.33 o                         
  -2  12   4      11372.18      12262.11       716.92 o                         
  -1  12   4    1519981.60    1399167.01     28268.76 o                         
   0  12   4      13890.40      13624.90       612.28 o                         
   1  12   4     921837.34     891286.38     19567.17 o                         
   2  12   4      27240.44      27086.39      1054.14 o                         
   3  12   4    6046960.63    6180304.57    164484.52 o                         
   4  12   4       6987.13       7558.57       539.66 o                         
   5  12   4    1736193.25    1834191.00     49104.13 o                         
   6  12   4       2728.49       2646.13       322.10 o                         
   7  12   4     183864.23     198595.94      5813.06 o                         
   8  12   4       7826.56      10191.88       626.60 o                         
   9  12   4      18090.34      20397.43      1121.90 o                         
  10  12   4       1043.96       1358.11       588.08 o                         
  11  12   4     218991.79     233186.48      6995.60 o                         
  12  12   4      12319.69      12896.70      1054.14 o                         
 -16  13   4      10677.32       7201.59       695.88 o                         
 -15  13   4       1549.36        743.73       672.59 o                         
 -14  13   4         37.95       -378.29       378.29 o                         
 -12  13   4         61.94        594.17       267.49 o                         
 -11  13   4       9190.33       7346.82       439.35 o                         
 -10  13   4      69542.58      71738.37      2244.66 o                         
  -9  13   4       6433.23       9041.94       621.33 o                         
  -8  13   4        231.64       3055.76       679.06 o                         
  -7  13   4      10215.38      16555.51      1248.12 o                         
  -6  13   4      48623.23      50100.79      1171.01 o                         
  -5  13   4         12.55        145.51       133.17 o                         
  -4  13   4     152668.49     156952.01      3976.90 o                         
  -3  13   4      10965.43      13750.83       663.35 o                         
  -2  13   4      32094.91      32867.37      1045.85 o                         
  -1  13   4       3546.43       3408.18       240.08 o                         
   0  13   4     144769.67     146691.98      3465.30 o                         
   1  13   4      10469.98       8118.44       506.30 o                         
   2  13   4       1855.36       1568.86       207.86 o                         
   4  13   4      66410.37      67556.75      2206.93 o                         
   5  13   4      17550.79      20016.74      1176.16 o                         
   6  13   4        220.70        679.06       343.05 o                         
   7  13   4      11837.35      11944.12       820.93 o                         
   8  13   4     325767.71     351720.93      8836.57 o                         
   9  13   4      16803.52      15779.94       966.80 o                         
  10  13   4       6898.54      12562.55      2376.70 o                         
  11  13   4      39850.16      38485.11      1766.45 o                         
  12  13   4      51305.03      53040.39      2197.11 o                         
 -16  14   4        236.12         59.05       487.81 o                         
 -15  14   4       2677.66       2965.08       501.52 o                         
 -14  14   4       1459.92        574.59       378.29 o                         
 -13  14   4       4328.51       3827.41       455.53 o                         
 -12  14   4       2508.91       2070.53       318.77 o                         
 -11  14   4        116.86       -144.37       144.37 o                         
 -10  14   4       4069.57       9253.67      1060.51 o                         
  -9  14   4       5615.13       5123.30       480.83 o                         
  -8  14   4      11127.17       8430.79       703.73 o                         
  -7  14   4        989.83        582.05       128.33 o                         
  -6  14   4       1022.30        980.86       128.33 o                         
  -5  14   4       8578.31       7887.38       408.42 o                         
  -4  14   4        593.70        679.06       294.04 o                         
  -3  14   4       2898.39       2395.56       303.68 o                         
  -2  14   4      12003.56      11867.82       474.33 o                         
  -1  14   4       5033.55       4708.86       353.83 o                         
   0  14   4      31795.30      38013.30      2450.33 o                         
   1  14   4       2609.60       1909.85       240.08 o                         
   2  14   4       1538.71       1457.97       169.76 o                         
   3  14   4        377.36        594.17       169.76 o                         
   4  14   4      11604.69      13109.80       822.81 o                         
   5  14   4       1754.89       2055.04       392.05 o                         
   6  14   4       2334.13       1806.29       339.53 o                         
   7  14   4        318.88       1018.59       480.17 o                         
   8  14   4      13838.41      14326.86       783.53 o                         
   9  14   4      27022.09      29666.26      1308.95 o                         
  10  14   4        731.72       -203.72       401.85 o                         
  11  14   4      12161.29      16940.58      1429.15 o                         
  12  14   4      12136.70      12440.49      1093.71 o                         
 -16  15   4      25524.58      19955.31      1232.07 o                         
 -15  15   4       2118.80       1135.09       480.97 o                         
 -13  15   4      11944.26      12733.02       760.55 o                         
 -12  15   4      34552.38      58332.87      3536.77 o                         
 -11  15   4      13395.07      11942.78       678.68 o                         
 -10  15   4        937.36        373.48       181.49 o                         
  -9  15   4         45.65        679.06       204.74 o                         
  -8  15   4       3566.87       8879.97       960.33 o                         
  -7  15   4      63641.15      60863.33      1657.53 o                         
  -6  15   4      48714.63      47761.11      1205.07 o                         
  -5  15   4      19213.33      19552.82       657.69 o                         
  -4  15   4      28234.04      22790.49       705.81 o                         
  -3  15   4      20809.32      20031.47      1164.01 o                         
  -2  15   4      27732.75      28510.89      1187.05 o                         
  -1  15   4     109167.37     108662.68      2432.47 o                         
   1  15   4      25212.15      26419.45      1054.14 o                         
   2  15   4      11503.52       9974.60       576.20 o                         
   3  15   4      40272.38      42196.48      1527.88 o                         
   4  15   4        150.20        950.68       256.66 o                         
   5  15   4      49267.16      48487.15      1697.64 o                         
   6  15   4         37.39       -339.53       735.10 o                         
   7  15   4       6693.04       7938.74       698.74 o                         
   8  15   4      26477.75      28181.71      1308.95 o                         
   9  15   4         56.69        203.72       256.66 o                         
  10  15   4      26636.16      29042.94      2844.11 o                         
  11  15   4      51528.33      52104.01      2322.01 o                         
  12  15   4      30388.57      30922.33      1565.51 o                         
 -16  16   4      25874.86      27814.76      3904.58 o                         
 -15  16   4       2330.69        824.57       422.49 o                         
 -14  16   4    1069202.27    1064270.48     23656.16 o                         
 -12  16   4    1751239.62    1742367.58     35382.18 o                         
 -11  16   4       2547.54       2115.52       277.22 o                         
 -10  16   4        264.09       2104.66       380.17 o                         
  -9  16   4       6192.51       7060.55       643.04 o                         
  -8  16   4    4454017.82    4292429.83     86114.67 o                         
  -7  16   4         74.92        848.82       254.65 o                         
  -6  16   4    1160943.75    1161320.97     26108.43 o                         
  -5  16   4       1303.31        742.72       123.98 o                         
  -4  16   4    1004479.11     996958.32     21807.98 o                         
  -3  16   4       2153.00       1639.85       155.79 o                         
  -2  16   4     461067.28     431704.71      8908.30 o                         
  -1  16   4        300.23          0.00       128.33 o                         
   0  16   4    6938411.95    6545546.72    174203.47 o                         
   1  16   4       2994.42       2071.82       309.04 o                         
   2  16   4    1770488.10    1810038.09     48382.79 o                         
   3  16   4       3861.27       2977.40       392.05 o                         
   4  16   4    3512589.25    3475785.52    107207.06 o                         
   5  16   4        114.04        145.51       189.03 o                         
   6  16   4     169595.62     179328.80      5262.69 o                         
   7  16   4        239.36        135.81       256.66 o                         
   8  16   4      83178.02      94678.50      4709.86 o                         
   9  16   4       1803.66       1794.65       494.09 o                         
  10  16   4     571500.76     587951.85     16381.58 o                         
  11  16   4        889.48        388.03       494.09 o                         
  12  16   4      93221.33      84355.91      3137.20 o                         
 -15  17   4         13.95       -480.17       480.17 o                         
 -13  17   4      51406.67      54937.11      2160.55 o                         
 -12  17   4     101336.67     110818.48      2709.51 o                         
 -11  17   4      44228.05      42630.90      1262.32 o                         
 -10  17   4       1702.58        776.06       226.35 o                         
  -9  17   4      22175.27      22294.53       986.97 o                         
  -8  17   4          5.71       1358.11       277.22 o                         
  -7  17   4      68836.07      69353.78      2442.88 o                         
  -6  17   4      84579.73      78551.92      1848.39 o                         
  -5  17   4       8110.55       8187.70       393.88 o                         
  -4  17   4       5899.50       5878.76       506.14 o                         
  -3  17   4       5535.26       5492.21       294.04 o                         
  -2  17   4        792.37        987.72       133.17 o                         
  -1  17   4        812.42        924.67       126.10 o                         
   0  17   4       1906.60       5432.45       679.06 o                         
   1  17   4      44530.72      45722.53      1393.30 o                         
   2  17   4       1085.75       1136.68       196.03 o                         
   3  17   4       1006.24        814.87       256.66 o                         
   4  17   4      38551.47      34431.53      1358.11 o                         
   5  17   4      21461.26      22911.09      1568.21 o                         
   6  17   4        664.73       1358.11       480.17 o                         
   7  17   4       8074.06      10208.49       980.13 o                         
   8  17   4       1758.95       2376.70       720.25 o                         
   9  17   4       7489.73       4989.47       814.87 o                         
  10  17   4      31814.69      31970.29      1887.85 o                         
  11  17   4      11978.53       9445.73       962.51 o                         
  12  17   4       7218.98       5791.95       960.33 o                         
 -15  18   4         25.54       -399.52       399.52 o                         
 -14  18   4       9423.56      13874.80      1079.32 o                         
 -13  18   4      13230.02       9989.79       704.67 o                         
 -12  18   4      11700.06      11787.88       674.20 o                         
 -11  18   4       6094.78       4164.88       455.53 o                         
 -10  18   4       4883.25       4413.87       415.84 o                         
  -9  18   4        289.47       -226.35       392.05 o                         
  -8  18   4          0.51         26.12       159.94 o                         
  -7  18   4      23409.91      23653.53       936.23 o                         
  -6  18   4       2112.45       1292.40       175.33 o                         
  -5  18   4      10121.67       9796.29       411.57 o                         
  -4  18   4       1837.01       1463.06       135.81 o                         
  -3  18   4       8941.50       7964.77       354.63 o                         
  -2  18   4       5718.36       5356.05       294.04 o                         
  -1  18   4      10421.33      10605.35       464.31 o                         
   0  18   4      19607.93      19839.56       658.52 o                         
   1  18   4       1306.37       1083.88       181.49 o                         
   2  18   4        134.67        169.76       240.08 o                         
   3  18   4      18775.39      24908.32      2772.03 o                         
   4  18   4      36530.85      36797.54      1513.64 o                         
   5  18   4       1397.85       1222.30       256.66 o                         
   6  18   4       6260.87       8404.44      1358.11 o                         
   7  18   4       7349.13       7083.51       674.20 o                         
   8  18   4        354.42       -135.81       256.66 o                         
   9  18   4      17032.74      11750.17      1429.15 o                         
  10  18   4      18514.52      19277.22      1568.21 o                         
  11  18   4      61280.20      68778.46      3197.88 o                         
  12  18   4       3192.42       1309.61       814.87 o                         
 -15  19   4       8805.11      12645.14      1680.58 o                         
 -14  19   4     128072.31     127223.86      3733.06 o                         
 -13  19   4      16606.83      16311.51      1764.24 o                         
 -12  19   4      11383.12      10924.71       658.52 o                         
 -11  19   4      31577.87      32624.66      1058.88 o                         
 -10  19   4     225714.89     222070.18      4857.56 o                         
  -9  19   4       3342.61       2850.46       307.11 o                         
  -8  19   4       3441.41       3575.83       279.83 o                         
  -7  19   4          0.36        555.59       148.18 o                         
  -6  19   4     236261.03     236857.34      5954.51 o                         
  -5  19   4       4206.15       7670.25       588.08 o                         
  -4  19   4         99.85        617.32       161.04 o                         
  -3  19   4       4790.53       8855.12       621.33 o                         
  -2  19   4        133.52        339.53       178.22 o                         
  -1  19   4       1637.17       1081.75       141.59 o                         
   0  19   4      55989.35      59484.26      1605.52 o                         
   1  19   4       8784.35       7807.35       501.52 o                         
   2  19   4        153.79         97.01       188.34 o                         
   3  19   4       5684.30       4505.28       509.29 o                         
   4  19   4       4092.51       3719.02       509.29 o                         
   5  19   4      20513.90      18029.61      1568.21 o                         
   6  19   4      20683.57      21072.57      1138.09 o                         
   7  19   4       2249.82       2022.41       365.89 o                         
   8  19   4      40074.56      37589.75      1649.95 o                         
   9  19   4        403.10       -848.82       848.82 o                         
  10  19   4      24167.17      23588.21      1690.97 o                         
  11  19   4       6780.27       4678.87       784.11 o                         
  12  19   4       8692.13       5853.47       819.48 o                         
 -15  20   4     324477.12     326449.74      8671.25 o                         
 -14  20   4        269.48         67.91       326.21 o                         
 -13  20   4     266510.95     272894.68      6514.76 o                         
 -12  20   4       2524.76        780.92       267.49 o                         
 -11  20   4        122.56       1958.82       344.34 o                         
 -10  20   4         33.53        577.20       169.76 o                         
  -9  20   4     545374.68     536158.97     13210.23 o                         
  -8  20   4        482.88        441.39       160.06 o                         
  -7  20   4    2189509.09    2120037.53     50623.86 o                         
  -6  20   4      14341.83      14387.45       660.88 o                         
  -5  20   4    2065456.86    1966557.14     50237.85 o                         
  -4  20   4        468.83        -48.50       141.44 o                         
  -3  20   4    2488449.91    2391194.98     48196.83 o                         
  -2  20   4      16660.65      15618.89       530.25 o                         
  -1  20   4     400728.82     393600.36      7695.94 o                         
   0  20   4       8980.96       9606.83       413.69 o                         
   1  20   4     415606.45     427970.60     10598.02 o                         
   3  20   4     140761.97     146598.37      4454.54 o                         
   4  20   4       8343.75       8536.22       679.06 o                         
   5  20   4      11274.83      12905.69       854.03 o                         
   6  20   4         29.39       -339.53       480.17 o                         
   7  20   4     210816.28     219622.28      6451.04 o                         
   8  20   4         46.26        113.18       392.05 o                         
   9  20   4      43467.88      42944.20      2281.16 o                         
  10  20   4       1663.28        565.88       588.08 o                         
  11  20   4      34975.69      36052.58      2068.43 o                         
 -15  21   4        259.86        214.05       420.77 o                         
 -14  21   4      52374.69      50749.65      2037.00 o                         
 -13  21   4       6331.56       4716.77       576.20 o                         
 -12  21   4      33372.27      31765.37      1311.35 o                         
 -11  21   4       5054.06       3080.63       371.93 o                         
 -10  21   4       2548.83       2056.39       407.78 o                         
  -9  21   4       9510.60       8662.57       558.18 o                         
  -8  21   4      12098.88       7525.24       551.80 o                         
  -7  21   4         42.93        679.06       679.06 o                         
  -6  21   4       8930.89       8361.44       480.97 o                         
  -5  21   4      10424.19      11914.32      1273.18 o                         
  -4  21   4       6178.13       6407.99       321.10 o                         
  -3  21   4       4261.22       6638.88       539.66 o                         
  -2  21   4      10678.05      10805.25       453.38 o                         
  -1  21   4       3641.24       3136.17       330.90 o                         
   0  21   4       1588.41       9846.32      1358.11 o                         
   1  21   4       2627.09       1290.21       303.68 o                         
   2  21   4        927.06       1103.47       339.53 o                         
   3  21   4      69457.11      65533.55      2352.06 o                         
   4  21   4       3271.42       3501.19       444.55 o                         
   5  21   4       3639.39       1775.37       444.55 o                         
   6  21   4      11528.82       8799.75       749.89 o                         
   7  21   4      60047.83      60120.82      2548.35 o                         
   8  21   4      51795.54      50040.20      1990.43 o                         
   9  21   4      11893.48      10614.12      1541.44 o                         
  10  21   4         49.46       -494.09       494.09 o                         
  11  21   4       8917.75       6464.78       899.43 o                         
 -15  22   4        811.76        956.85       654.77 o                         
 -14  22   4       1803.10        364.68       358.73 o                         
 -13  22   4       9386.38       9256.19       720.65 o                         
 -12  22   4       2007.90       1771.45       413.69 o                         
 -11  22   4        447.81       -240.08       240.08 o                         
 -10  22   4          1.10        -84.88       181.49 o                         
  -9  22   4      42196.95      41977.35      1334.91 o                         
  -8  22   4       8009.43       8014.11       656.47 o                         
  -7  22   4        543.71         33.95       227.76 o                         
  -6  22   4      21866.29      19141.88       766.99 o                         
  -5  22   4      10231.88      14462.00       899.43 o                         
  -4  22   4      17139.65      14762.20       792.09 o                         
  -3  22   4        641.41       1018.59       204.74 o                         
  -2  22   4       5791.67       4736.26       358.73 o                         
  -1  22   4        208.09        -61.73       148.18 o                         
   0  22   4        443.58        135.81       130.68 o                         
   1  22   4       2565.39       2757.38       729.95 o                         
   2  22   4      11762.17      11754.30       794.78 o                         
   3  22   4       3845.36       2611.76       365.89 o                         
   4  22   4       6952.23      19172.97      3395.28 o                         
   5  22   4       1038.74        -24.25       267.49 o                         
   6  22   4       2077.23        792.23       392.05 o                         
   7  22   4      10182.57      11049.61       966.80 o                         
   8  22   4       4039.57       2519.66       444.55 o                         
   9  22   4       2701.88       1471.29       588.08 o                         
  10  22   4      16776.09      13573.09      1493.85 o                         
  11  22   4        124.80          0.00      1018.59 o                         
 -14  23   4      12557.68       7366.98       848.82 o                         
 -13  23   4        437.45        391.76       521.67 o                         
 -12  23   4      37770.12      44594.92      1835.96 o                         
 -11  23   4       4533.11       3587.47       455.53 o                         
 -10  23   4       6362.55       4534.30       473.48 o                         
  -9  23   4      22493.85      21294.56      1348.54 o                         
  -8  23   4       7503.50       6085.84       506.14 o                         
  -7  23   4       8633.40      11539.29       840.11 o                         
  -5  23   4        595.68       1050.17       141.59 o                         
  -3  23   4     113515.17     111551.25      2744.23 o                         
  -1  23   4      44833.70      44137.19      1330.62 o                         
   0  23   4      30339.62      29497.89       770.82 o                         
   1  23   4      63288.22      63863.49      2044.65 o                         
   2  23   4      11752.35      16919.56      2716.23 o                         
   3  23   4     412847.54     404869.49     11288.36 o                         
   4  23   4      95729.55      98846.51      3225.52 o                         
   5  23   4       6340.66       4925.89       539.66 o                         
   6  23   4        668.88        271.62       362.65 o                         
   7  23   4     585266.68     577961.52     16166.90 o                         
   8  23   4      16859.85      11867.59      1274.17 o                         
   9  23   4      35524.82      33842.69      1960.27 o                         
  10  23   4      11938.43      15026.20      1671.72 o                         
  11  23   4     183816.31     192940.68      7120.53 o                         
 -14  24   4       6137.72       6647.78       656.47 o                         
 -13  24   4        570.82       -326.21       326.21 o                         
 -12  24   4     418879.23     419254.99      9655.96 o                         
 -11  24   4       4530.94       4081.35       403.42 o                         
 -10  24   4     685989.71     666269.20     18374.20 o                         
  -9  24   4         98.23       -160.06       160.06 o                         
  -8  24   4      37415.60      38963.06      1239.72 o                         
  -7  24   4         14.44        -37.73       175.33 o                         
  -6  24   4    2193736.41    2155311.42     47850.04 o                         
  -5  24   4      28417.37      30525.65       875.43 o                         
  -4  24   4     162426.97     168352.91      6167.31 o                         
  -3  24   4       5234.20       5505.52       455.53 o                         
  -2  24   4    2419146.64    2354525.59     44549.95 o                         
  -1  24   4       1015.85        880.00       229.54 o                         
   0  24   4     307026.42     306473.05      5692.77 o                         
   1  24   4      17239.52      16293.46       883.16 o                         
   2  24   4    3233030.04    3185808.73     85331.12 o                         
   3  24   4      20694.38      15898.89      1169.96 o                         
   4  24   4     453657.24     459097.10     12774.13 o                         
   5  24   4        827.43        339.53       256.66 o                         
   6  24   4    1302921.35    1287162.56     34801.66 o                         
   7  24   4        533.30        998.61       256.66 o                         
   8  24   4     424850.90     425486.99     12053.26 o                         
   9  24   4       8541.31       6253.50       784.11 o                         
  10  24   4     673547.62     674785.67     21758.97 o                         
  11  24   4        588.93        339.53       720.25 o                         
 -14  25   4      16016.19      16976.42      2716.23 o                         
 -13  25   4       3613.53       3014.00       476.87 o                         
 -12  25   4       5074.58       6693.39       882.12 o                         
 -11  25   4      66829.76      64343.71      2271.53 o                         
 -10  25   4       7714.67       4023.83       444.55 o                         
  -9  25   4       1149.31        873.07       257.07 o                         
  -8  25   4       9194.82       6732.70       470.46 o                         
  -7  25   4     137608.48     133537.86      4064.02 o                         
  -6  25   4       3871.25      12323.25      1138.81 o                         
  -5  25   4      64016.24      64966.48      1656.69 o                         
  -4  25   4      10796.05       8770.24       616.90 o                         
  -3  25   4      18656.52      17740.60       752.83 o                         
  -2  25   4      10375.89      20698.03      1062.89 o                         
  -1  25   4     136645.62     143169.44      3022.61 o                         
   0  25   4      13272.25      12561.56       589.56 o                         
   1  25   4        596.56        490.43       188.34 o                         
   2  25   4       1346.75       1527.88       509.29 o                         
   3  25   4        865.51        424.41       339.53 o                         
   4  25   4      14325.43      13311.83       889.09 o                         
   5  25   4       8520.79       8721.43       822.81 o                         
   6  25   4      12414.70      11381.22      2037.17 o                         
   7  25   4     163284.32     159212.67      4964.01 o                         
   9  25   4       1025.47        339.53       588.08 o                         
  10  25   4       3522.98       2750.18       728.25 o                         
 -14  26   4         68.34       -679.06       848.82 o                         
 -13  26   4       1458.09        206.67       556.53 o                         
 -12  26   4         82.61        -72.76       322.10 o                         
 -11  26   4       3382.22       1829.68       555.68 o                         
 -10  26   4       3379.39       1668.12       383.28 o                         
  -9  26   4        220.68       -210.12       210.12 o                         
  -8  26   4       1632.78        824.57       226.35 o                         
  -7  26   4      25190.95      27184.35       989.81 o                         
  -6  26   4       5618.68       7919.79       571.87 o                         
  -5  26   4       1854.01       2243.31       439.96 o                         
  -4  26   4       4232.59       5227.13       539.66 o                         
  -3  26   4      16090.05      15259.22       632.31 o                         
  -2  26   4       9861.06      10997.32       657.98 o                         
  -1  26   4      12279.30      13316.75       563.49 o                         
   0  26   4        559.17        339.53       144.78 o                         
   1  26   4       6202.67       6205.56       511.93 o                         
   2  26   4       5366.52       3985.77       509.29 o                         
   3  26   4      14887.26      12840.16      1098.37 o                         
   4  26   4       1630.09       1666.78       365.89 o                         
   5  26   4        192.78          0.00       256.66 o                         
   6  26   4       1196.33        339.53       392.05 o                         
   7  26   4      12867.74      16466.45      1880.49 o                         
   8  26   4      13346.09       8640.10       980.13 o                         
   9  26   4       3232.93       1666.78       636.31 o                         
  10  26   4      10137.50       7485.06      1200.41 o                         
 -14  27   4        474.56       -194.02       494.09 o                         
 -13  27   4      21122.61      22918.29      1256.05 o                         
 -12  27   4       3694.29       2984.52       422.49 o                         
 -11  27   4      10123.94      18334.53      2037.17 o                         
 -10  27   4      17645.93      16145.29       857.49 o                         
  -9  27   4       2904.60       9569.98       794.78 o                         
  -8  27   4       5363.36       5057.28       449.94 o                         
  -7  27   4      27926.84      27147.30      1088.71 o                         
  -6  27   4      16278.45      16776.35       643.81 o                         
  -5  27   4       6555.33       9969.79       784.11 o                         
  -4  27   4     102189.11      99389.05      2581.43 o                         
  -3  27   4       1981.28       1379.33       408.07 o                         
  -2  27   4     207937.50     209379.81      4650.94 o                         
  -1  27   4      42183.82      48022.25      1318.27 o                         
   0  27   4     135311.43     135327.04      2967.17 o                         
   1  27   4       2838.82       9232.95       674.20 o                         
   2  27   4      48008.95      43659.64      1820.24 o                         
   3  27   4       1166.74       1619.29       369.44 o                         
   4  27   4       3543.14       3167.08       521.67 o                         
   5  27   4      31279.97      29878.50      2030.13 o                         
   6  27   4      62610.94      61896.99      2330.61 o                         
   7  27   4          8.41       -450.16       450.16 o                         
   8  27   4      18819.32      17905.25      1346.28 o                         
  10  27   4      70961.04      73043.20      3459.35 o                         
 -13  28   4     493056.78     461911.33     23724.20 o                         
 -12  28   4         31.15       -267.49       267.49 o                         
 -11  28   4      23343.67      26555.89      1603.05 o                         
 -10  28   4          3.43        -12.58       358.73 o                         
  -9  28   4    1664641.90    1577394.44     34675.68 o                         
  -7  28   4      98672.52     104815.07      2677.49 o                         
  -6  28   4       4304.08       3154.53       277.22 o                         
  -5  28   4     276862.01     283261.03      7194.32 o                         
  -4  28   4      13718.13      15759.04       922.18 o                         
  -3  28   4       2029.62       6528.07       637.09 o                         
  -2  28   4      10748.29      13375.69      1018.59 o                         
  -1  28   4     471624.83     465154.80      9120.81 o                         
   0  28   4      29989.33      30635.88      1001.96 o                         
   1  28   4    1784486.84    1770468.47     37943.84 o                         
   2  28   4      12579.57      10421.52       725.71 o                         
   3  28   4     775575.86     733548.40     20277.97 o                         
   4  28   4       9382.48       6226.16       621.33 o                         
   5  28   4     681226.78     676337.54     18880.23 o                         
   6  28   4      21819.77      21552.61      1358.11 o                         
   7  28   4     162019.03     157440.55      5133.82 o                         
   8  28   4        219.33       -434.33       434.33 o                         
   9  28   4      26463.38      25173.60      1908.92 o                         
  10  28   4       1148.06       -588.08       588.08 o                         
 -13  29   4      12749.05      18930.36      1593.20 o                         
 -12  29   4      80323.28      82999.69      3048.67 o                         
 -11  29   4       2307.14        740.79       365.89 o                         
 -10  29   4     140126.38     141274.15      4006.57 o                         
  -9  29   4      34568.03      32448.93      1211.75 o                         
  -8  29   4       9616.94      19013.59      2037.17 o                         
  -7  29   4      89739.48      90502.61      2400.01 o                         
  -6  29   4      72618.60      71817.52      2207.49 o                         
  -5  29   4       6131.86       5428.04       455.53 o                         
  -4  29   4      12165.03      11307.86       573.57 o                         
  -3  29   4       3404.78       2612.89       313.59 o                         
  -2  29   4       1159.36        553.97       241.77 o                         
  -1  29   4     122806.85     131768.95      3185.93 o                         
   0  29   4         92.23        600.70       202.59 o                         
   1  29   4        455.86       4749.58      1119.49 o                         
   2  29   4      29670.05      28360.40      1435.52 o                         
   3  29   4      24622.06      31253.45      1479.54 o                         
   4  29   4      36718.70      35177.66      1712.91 o                         
   5  29   4     114383.91     112112.40      3690.11 o                         
   6  29   4      11093.53       6781.60       922.18 o                         
   7  29   4       2411.18       1320.39       444.55 o                         
   8  29   4      49063.37      46186.13      2026.52 o                         
   9  29   4      22689.09      18532.42      1568.21 o                         
 -13  30   4      11757.42      16241.19      2030.13 o                         
 -12  30   4        877.85       -150.90       444.55 o                         
 -11  30   4      19687.84      19991.62      1101.22 o                         
 -10  30   4       3447.08       2273.89       378.29 o                         
  -9  30   4      27975.48      26361.59      1216.85 o                         
  -8  30   4      14103.59      13290.87       810.34 o                         
  -7  30   4       2017.16       1589.61       464.54 o                         
  -6  30   4         16.13       -181.49       181.49 o                         
  -5  30   4      19203.32      19177.18       948.32 o                         
  -4  30   4         90.60       -127.32       216.45 o                         
  -3  30   4        624.87        528.16       175.33 o                         
  -2  30   4         51.06       -181.49       181.49 o                         
  -1  30   4       1478.54       2037.17       322.10 o                         
   0  30   4       3175.47       2863.73       310.67 o                         
   1  30   4        333.13        226.35       188.34 o                         
   2  30   4       3276.18        740.79       490.07 o                         
   3  30   4      11169.07      22449.92      1666.23 o                         
   4  30   4        283.06        135.81       256.66 o                         
   5  30   4       2567.32       2206.93       509.29 o                         
   7  30   4          3.24       -365.89       365.89 o                         
   8  30   4        666.70       1236.85       735.10 o                         
 -12  31   4      24060.48      21278.46      1221.33 o                         
 -11  31   4       1646.04       1728.51       407.43 o                         
 -10  31   4       5855.19       4143.50       476.87 o                         
  -9  31   4      23178.09      28196.21      1699.18 o                         
  -8  31   4       7757.56       5777.40       565.01 o                         
  -7  31   4     173894.53     170459.61      4552.21 o                         
  -6  31   4       7754.00      12704.02       882.12 o                         
  -5  31   4      32209.61      32141.26      1128.81 o                         
  -4  31   4      10063.78      18354.63      1016.58 o                         
  -3  31   4      34343.42      35266.66      1132.83 o                         
  -2  31   4         71.02       1511.45       324.19 o                         
  -1  31   4     109245.78     116236.06      2795.95 o                         
   0  31   4        334.57       2578.40       399.52 o                         
   1  31   4      13659.26      13371.35       636.55 o                         
   2  31   4       2222.86       2206.93       848.82 o                         
   3  31   4       4787.86       4858.06       835.86 o                         
   4  31   4      13765.02      19485.12      3565.05 o                         
   5  31   4     189629.03     197173.55      6067.71 o                         
   6  31   4       1138.94       1094.04       444.55 o                         
   7  31   4      42951.03      41809.83      1893.49 o                         
   8  31   4      22639.18      15701.38      1242.66 o                         
   9  31   4       9200.97       8488.21      1440.50 o                         
 -12  32   4     228259.28     210855.04      5826.83 o                         
 -11  32   4         75.24       -444.55       444.55 o                         
 -10  32   4      98178.59      95149.27      2913.54 o                         
  -9  32   4         47.33         84.88       339.53 o                         
  -8  32   4      21942.81      43120.10      3734.81 o                         
  -7  32   4       4566.47       3968.97       455.53 o                         
  -6  32   4     804918.30     789796.95     21517.23 o                         
  -5  32   4          4.18        254.65       196.03 o                         
  -4  32   4    1303288.21    1360996.50     28050.56 o                         
  -3  32   4         95.36        265.72       267.37 o                         
  -2  32   4     458018.98     455958.10     10415.87 o                         
  -1  32   4        968.93        905.41       350.85 o                         
   0  32   4     704731.64     701330.70     14554.38 o                         
   1  32   4        578.63       -103.33       200.73 o                         
   2  32   4     769482.62     770881.99     31251.63 o                         
   3  32   4        140.14       -194.02       267.49 o                         
   4  32   4    2237124.55    2184378.08     58823.11 o                         
   5  32   4      17781.91      21522.97      1479.54 o                         
   6  32   4      29577.38      33584.12      1684.84 o                         
   7  32   4       5859.46       3554.32       576.20 o                         
   8  32   4      95699.30      91016.64      3525.72 o                         
 -12  33   4       1730.53        539.25       464.31 o                         
 -11  33   4        434.94       -130.59       344.34 o                         
 -10  33   4      31828.68      29108.28      1331.66 o                         
  -9  33   4        903.29        135.81       303.68 o                         
  -8  33   4      18336.11      23431.89      2450.33 o                         
  -7  33   4        994.92        776.06       329.83 o                         
  -6  33   4        421.32       1643.32       339.53 o                         
  -5  33   4      24629.82      27018.79      1118.99 o                         
  -3  33   4      92589.52     100410.68      2468.42 o                         
  -2  33   4      29079.81      33981.09      1178.02 o                         
  -1  33   4       8338.97       8113.11       539.47 o                         
   0  33   4      18199.11      17862.13      1242.97 o                         
   1  33   4      76722.14      77618.74      2264.76 o                         
   2  33   4      70645.31      66941.86      2183.29 o                         
   3  33   4      59197.07      56932.61      1999.64 o                         
   5  33   4       2235.21        980.86       444.55 o                         
   6  33   4          0.62       -480.17       480.17 o                         
   7  33   4       9193.04      10300.19      1947.61 o                         
   8  33   4      24442.63      21433.39      1676.44 o                         
 -11  34   4      54173.48      51554.45      2053.38 o                         
 -10  34   4       2007.21        518.23       476.87 o                         
  -9  34   4       6229.39       4249.70       530.43 o                         
  -8  34   4        140.00        -67.91       303.68 o                         
  -7  34   4      13884.87      14373.37      1372.19 o                         
  -6  34   4       3153.34       2515.02       390.25 o                         
  -5  34   4      59743.03      63710.39      1734.52 o                         
  -4  34   4       1900.58       1054.32       279.83 o                         
  -3  34   4       1857.36       1115.59       299.55 o                         
  -2  34   4       5222.88       3891.21       694.70 o                         
  -1  34   4      14440.45      14248.01       835.13 o                         
   0  34   4       4956.39       3356.85       449.80 o                         
   1  34   4      39766.51      42090.14      1617.10 o                         
   2  34   4       5381.72       4193.48       530.43 o                         
   3  34   4        496.88       -388.03       814.87 o                         
   4  34   4      11746.91       8683.34      1098.37 o                         
   5  34   4       6395.33       4739.54       621.33 o                         
   6  34   4       8777.14       6418.51       749.89 o                         
   7  34   4       3161.72       1290.21       539.66 o                         
   8  34   4       6414.06       4684.77       835.86 o                         
 -11  35   4       2827.14      14185.38      2885.99 o                         
 -10  35   4      17562.39      15773.07       993.55 o                         
  -9  35   4          2.87       -303.68       303.68 o                         
  -8  35   4      54579.23      50915.70      1814.47 o                         
  -7  35   4       4089.01       2781.08       449.94 o                         
  -6  35   4      28211.17      31429.08      1393.30 o                         
  -5  35   4        749.08       2271.33       353.29 o                         
  -4  35   4         10.32       1018.59       271.62 o                         
  -3  35   4      12805.61      11420.02       685.83 o                         
  -2  35   4       5539.55       5024.03       506.30 o                         
  -1  35   4      44090.01      53666.16      1743.82 o                         
   0  35   4        126.92       1018.59       509.29 o                         
   1  35   4      28683.97      34032.28      1462.60 o                         
   2  35   4        522.22        291.02       494.09 o                         
   3  35   4        523.46       1704.81       679.77 o                         
   4  35   4      24815.49      21821.64      1435.52 o                         
   5  35   4        335.79       -271.62       399.52 o                         
   7  35   4       4947.05       3763.22       734.62 o                         
 -11  36   4      13955.22      12165.05      1262.05 o                         
 -10  36   4       2756.43       2900.14       455.53 o                         
  -9  36   4     235389.17     227502.58      6103.15 o                         
  -8  36   4       2170.65        388.03       322.10 o                         
  -7  36   4      11273.17       9597.74       848.82 o                         
  -6  36   4       1583.00       1961.72       501.52 o                         
  -5  36   4     373565.65     389797.06      9050.12 o                         
  -4  36   4       2459.26       1970.92       424.05 o                         
  -3  36   4      10890.95      14925.76       915.38 o                         
  -2  36   4       1458.87       1175.29       344.34 o                         
  -1  36   4     835194.95     880297.99     21497.20 o                         
   0  36   4        135.07          0.00       326.21 o                         
   1  36   4     127064.15     145472.44      4802.78 o                         
   2  36   4       4250.53       2085.67       971.76 o                         
   3  36   4    1060563.73    1103584.70     37001.08 o                         
   4  36   4        331.29       -565.01       565.01 o                         
   5  36   4     141079.09     134617.13      4735.33 o                         
   6  36   4       2431.04       1244.94       539.66 o                         
 -10  37   4       7855.80       6074.27       711.84 o                         
  -9  37   4       2720.89       1593.17       344.34 o                         
  -8  37   4       3293.88       1975.44       407.43 o                         
  -7  37   4       6803.54       5423.66       565.01 o                         
  -6  37   4      21314.53      23386.75      1214.73 o                         
  -5  37   4       2384.49      12562.55      2037.17 o                         
  -4  37   4      10963.00      12061.48       903.49 o                         
  -3  37   4        547.37        856.90       422.49 o                         
  -2  37   4       1436.99        339.53       882.12 o                         
  -1  37   4      21236.77      26839.33      1391.88 o                         
   0  37   4      45674.90      55657.75      2078.07 o                         
   1  37   4       1924.07       1244.94       784.11 o                         
   2  37   4       4546.54       2899.76       565.01 o                         
   3  37   4       4508.45       4788.52      1188.35 o                         
   4  37   4       1463.43       -188.63       444.55 o                         
   5  37   4       4676.97       5029.82       711.84 o                         
   6  37   4      11376.71       7459.01       980.13 o                         
 -10  38   4       8057.81       4653.72       594.30 o                         
  -9  38   4      13622.28       9743.93       822.81 o                         
  -8  38   4      18041.70      16474.06      1265.35 o                         
  -7  38   4        761.50       -113.18       392.05 o                         
  -6  38   4         31.88        -84.88       339.53 o                         
  -5  38   4       7401.06       7685.76       784.52 o                         
  -4  38   4      13788.44      13462.27       808.31 o                         
  -2  38   4       3226.08      15278.78      2716.23 o                         
  -1  38   4        952.24        444.00       621.33 o                         
   0  38   4      24353.05      25528.78      2107.29 o                         
   1  38   4      17825.58      18325.93      1204.67 o                         
   2  38   4        540.66         84.88       509.29 o                         
   3  38   4        770.96        301.80       444.55 o                         
   4  38   4      13940.74      11831.31      1138.09 o                         
   5  38   4      14194.16      12443.55      1169.96 o                         
   6  38   4       8633.14       5627.94       848.82 o                         
  -9  39   4       8634.50       8740.26       695.88 o                         
  -8  39   4      11425.20       9042.40       810.34 o                         
  -6  39   4        612.01       1629.74       399.52 o                         
  -5  39   4      53942.69      54046.33      1999.25 o                         
  -4  39   4       6396.82       4895.52       501.52 o                         
  -3  39   4      91667.21      93301.93      2619.76 o                         
  -2  39   4      37888.94      37017.20      1355.25 o                         
  -1  39   4     110329.20     120764.81      3604.17 o                         
   0  39   4      40421.47      39888.23      2009.27 o                         
   1  39   4      54429.05      57660.26      2676.32 o                         
   2  39   4       3492.68       3579.54       565.01 o                         
   3  39   4      16501.48      10663.06      1231.89 o                         
   4  39   4       1756.54       -509.29       539.07 o                         
   5  39   4       4432.89        577.20       698.74 o                         
  -8  40   4       1667.71       2009.34       735.10 o                         
  -7  40   4          3.41        -67.91       256.66 o                         
  -6  40   4     222741.29     225373.44      6040.12 o                         
  -5  40   4        693.26        441.39       399.52 o                         
  -4  40   4       6831.18       5607.17       683.29 o                         
  -3  40   4       4192.19       3469.09       530.43 o                         
  -2  40   4      52089.66      50321.84      1689.01 o                         
  -1  40   4       9228.51       9774.03       810.34 o                         
   0  40   4      26695.60      28746.97      2774.34 o                         
   1  40   4        136.94       -339.53       679.06 o                         
   2  40   4      34392.94      36335.02      2562.18 o                         
   3  40   4      10310.11       8126.13       922.18 o                         
   4  40   4      38841.41      32581.77      1855.78 o                         
   5  40   4       9111.45       8467.63      1018.59 o                         
  -8  41   4      26375.51      26303.45      1859.37 o                         
  -7  41   4        274.87         30.87       441.06 o                         
  -6  41   4      25500.72      27353.22      1764.24 o                         
  -5  41   4         40.23       -494.09       494.09 o                         
  -4  41   4       5694.68       2659.97       735.10 o                         
  -3  41   4        501.26       -194.02       494.09 o                         
  -2  41   4      26746.39      25394.51      1276.71 o                         
  -1  41   4      16776.57      16821.96      1296.38 o                         
   0  41   4      63424.25      63729.89      4381.32 o                         
   1  41   4       9050.26       7652.69      1098.37 o                         
   2  41   4       4409.40       2561.40       784.11 o                         
   3  41   4      55694.29      49589.40      2322.01 o                         
   4  41   4       3911.96       -143.87       674.20 o                         
  -7  42   4      13030.46      12854.40       945.32 o                         
  -6  42   4       3447.71       2156.01       413.69 o                         
  -5  42   4       1215.36        339.53      1697.64 o                         
  -4  42   4       7943.80       7184.45       784.11 o                         
  -3  42   4       3385.93       2557.13       464.31 o                         
  -2  42   4        275.07       -339.53       480.17 o                         
  -1  42   4       1544.79        679.06       636.31 o                         
   0  42   4       1628.16       2336.75       569.61 o                         
   1  42   4      10059.61       9726.03       931.13 o                         
   2  42   4       2175.72        973.31       539.66 o                         
  -5  43   4       3340.73        891.26       784.11 o                         
  -4  43   4        515.71         84.88       362.97 o                         
  -3  43   4        155.05       1546.74      1078.15 o                         
  -2  43   4      74557.98      75367.46      3056.54 o                         
  -1  43   4       1723.45       4780.32       709.14 o                         
   0  43   4       2400.05        305.58       728.25 o                         
   1  43   4       1276.00       5601.31       940.68 o                         
   2  43   4        157.74       -646.15       646.15 o                         
  -5  44   4        566.59       2037.17      1018.59 o                         
  -4  44   4       1466.75       1358.11       636.31 o                         
  -3  44   4     255838.85     263341.77      9272.98 o                         
  -2  44   4      13409.07      14341.85      1397.49 o                         
  -1  44   4     459726.18     483837.31     13825.62 o                         
   0  44   4      11435.82       9264.50      1863.55 o                         
   1  44   4     554412.03     594321.77     16797.49 o                         
  -3  45   4      25546.02      33251.77      1722.04 o                         
  -2  45   4       5940.99       4418.60       603.89 o                         
  -1  45   4       6770.24       6625.16      1200.41 o                         
 -17   1   5       1949.01        452.70       415.84 o                         
 -16   1   5     893777.84     892946.99     20006.00 o                         
 -15   1   5      11368.13      24764.52      2716.23 o                         
 -14   1   5      37973.77      35637.20      1267.74 o                         
 -13   1   5       8598.02       7029.48       506.79 o                         
 -12   1   5     350656.52     360901.63      7170.42 o                         
 -11   1   5       7906.46       7125.80       444.55 o                         
 -10   1   5      32344.98      35992.94      1018.72 o                         
  -9   1   5        115.66         84.88       120.04 o                         
  -8   1   5      55727.95      61253.55      1361.87 o                         
  -7   1   5       2553.09      10692.03       980.13 o                         
  -5   1   5        997.27        987.72       128.33 o                         
  -4   1   5      73465.77      75529.63      1801.95 o                         
  -3   1   5        106.45        113.18       138.61 o                         
  -2   1   5       9718.23       9763.11       483.66 o                         
  -1   1   5       5498.70       4665.94       390.93 o                         
   0   1   5        233.75        622.47       138.61 o                         
   1   1   5       2073.00       3193.69       294.04 o                         
   2   1   5     316427.61     351617.97      9590.55 o                         
   3   1   5       1479.29       1929.51       267.49 o                         
   4   1   5     194963.53     211182.13      7229.01 o                         
   5   1   5       3539.11       3193.69       294.04 o                         
   6   1   5      95181.71     103314.63      2323.90 o                         
   8   1   5     152232.21     162217.78      3574.11 o                         
   9   1   5       3101.85       3166.62       444.55 o                         
  10   1   5     151356.81     168052.85      5084.44 o                         
  11   1   5       5125.08       3621.64       853.63 o                         
  12   1   5     118153.15     123363.37      4696.47 o                         
 -17   2   5      20638.35      21705.85      1690.97 o                         
 -15   2   5        389.99        829.96       501.52 o                         
 -14   2   5       6981.85       8978.68       662.69 o                         
 -13   2   5       3491.01       2547.28       269.83 o                         
 -12   2   5      35727.72      45785.73      2450.33 o                         
 -11   2   5      14041.64      15400.42       714.34 o                         
 -10   2   5      16801.85      18583.34       725.71 o                         
  -9   2   5         23.83        254.65       128.33 o                         
  -8   2   5       1410.81       5362.39       509.29 o                         
  -7   2   5      10314.61      13634.35       545.40 o                         
  -6   2   5       3587.63      12179.58       986.97 o                         
  -5   2   5       5628.83       6033.33       282.50 o                         
  -4   2   5        128.72        194.02       128.33 o                         
  -3   2   5      28599.88      24936.63       744.13 o                         
  -2   2   5       1633.29       1364.77       135.81 o                         
  -1   2   5       4522.01       3886.39       246.46 o                         
   0   2   5          1.81        254.65       169.76 o                         
   1   2   5        644.57        785.16       180.37 o                         
   2   2   5        636.58        763.94       169.76 o                         
   3   2   5        603.08        809.64       184.72 o                         
   4   2   5        730.17       2093.76       339.53 o                         
   5   2   5      22979.74      26205.25       919.42 o                         
   6   2   5       8573.94      10293.69       530.43 o                         
   7   2   5         93.59         67.91       151.84 o                         
   8   2   5       1050.05       1261.11       196.03 o                         
   9   2   5          7.44        203.72       343.05 o                         
  10   2   5       6042.04       4607.56       621.33 o                         
  11   2   5      40760.21      47873.70      1946.76 o                         
  12   2   5       2617.25       1212.60       514.46 o                         
 -17   3   5      42180.56      42617.43      2020.86 o                         
 -15   3   5      36781.68      37810.79      2083.44 o                         
 -13   3   5      21371.86      21791.82       788.59 o                         
 -12   3   5       3290.66       3860.95       378.29 o                         
 -11   3   5     100084.43      99213.37      2203.51 o                         
  -9   3   5      32285.68      31752.18       852.88 o                         
  -8   3   5      22948.83      24905.48      1617.22 o                         
  -7   3   5      30822.54      35893.28       929.99 o                         
  -6   3   5      20567.00      32255.20      2716.23 o                         
  -5   3   5      44555.84      43267.94      1000.51 o                         
  -4   3   5      43758.35      37718.28       970.28 o                         
  -3   3   5      12053.86      11942.10       431.88 o                         
  -2   3   5       1301.05       1092.40       128.33 o                         
  -1   3   5      93313.30      79164.65      3011.53 o                         
   0   3   5      10807.72       7554.69       521.67 o                         
   1   3   5       7612.37       9191.41       407.43 o                         
   2   3   5       2384.59       1992.59       164.70 o                         
   3   3   5      25495.18      28384.78      1018.59 o                         
   4   3   5      75016.28      79223.29      2535.15 o                         
   5   3   5      42429.80      47022.56      3087.42 o                         
   6   3   5       7655.50      12327.35       863.23 o                         
   7   3   5     143247.84     153615.09      4036.91 o                         
   8   3   5       7038.75       9932.03       591.04 o                         
   9   3   5     156948.93     173154.30      4575.55 o                         
  10   3   5      26172.31      45120.03      1844.37 o                         
  11   3   5      31479.87      33272.71      1356.36 o                         
  12   3   5       5909.13       4682.19      1018.59 o                         
 -16   4   5     549581.36     534681.41     12287.45 o                         
 -15   4   5       5429.29       4466.10       530.43 o                         
 -14   4   5     255869.88     259650.83      6144.09 o                         
 -13   4   5       5430.37       8914.04       749.89 o                         
 -12   4   5      50476.92      50779.84      1353.22 o                         
 -11   4   5       4007.96      12129.69      1034.22 o                         
 -10   4   5    4220594.11    4260615.66     80220.61 o                         
  -9   4   5          0.17        297.09       144.37 o                         
  -8   4   5    1229556.33    1268594.32     24038.12 o                         
  -7   4   5        500.33        551.73       120.04 o                         
  -6   4   5    2610737.43    2594987.77     51118.52 o                         
  -5   4   5        229.95        254.65       120.04 o                         
  -4   4   5     313008.69     335240.92      7414.76 o                         
  -3   4   5       1156.19       1304.50       151.84 o                         
  -2   4   5       1751.54       3332.92       303.68 o                         
  -1   4   5       1077.80        565.88       138.61 o                         
   0   4   5    1259030.10    1204261.15     54044.59 o                         
   1   4   5       1065.29       4074.34       679.06 o                         
   2   4   5       1003.38       5268.17       720.25 o                         
   3   4   5       3021.65       3377.41       392.05 o                         
   4   4   5     769163.74     835210.01     22126.65 o                         
   5   4   5       3239.05       2336.75       303.68 o                         
   6   4   5    2486391.20    2681960.35     63834.12 o                         
   7   4   5        916.51        905.41       240.08 o                         
   8   4   5     568232.05     616886.90     16890.90 o                         
   9   4   5          0.81        169.76       339.53 o                         
  10   4   5    2558532.51    2692769.41     64410.95 o                         
  11   4   5       2742.94       1773.09       444.55 o                         
  12   4   5      50676.59      50407.15      2580.94 o                         
 -17   5   5      69065.46      68840.10      2486.93 o                         
 -15   5   5      21037.09      20165.16      1056.31 o                         
 -14   5   5      12135.34      21942.92      1447.33 o                         
 -13   5   5      35149.67      39430.86      1218.47 o                         
 -12   5   5      10305.36       9446.76       523.69 o                         
 -11   5   5     141681.47     146715.92      3105.28 o                         
  -9   5   5       1294.15       1351.94       126.10 o                         
  -8   5   5       1011.68       4242.81       600.51 o                         
  -7   5   5      74414.12      75925.70      1632.39 o                         
  -6   5   5      26553.40      25659.83      1372.19 o                         
  -5   5   5      12980.60      13541.98       407.43 o                         
  -4   5   5       4295.74       3492.29       294.04 o                         
  -3   5   5      12513.63      13192.76       476.87 o
[truncated: 863,623 more chars]
