# Supplementary material for: Crystal structure of silver carbonate iodide Ag10(CO3)3I4
Source: Acta Crystallogr E Crystallogr Commun. 2021 Jun 25;77(Pt 7):734–8. doi: 10.1107/S2056989021006022 (PMC8382059; doi:10.1107/S2056989021006022)
Supplement: Supplementary file 3 [file e-77-00734-Isup4.rtv]

##############################################################################
###    CIF submission form for powder diffraction data (IUCr journals)     ###
###                                              Version 11 February 2005  ###
##############################################################################

# This is an electronic "form" for submitting powder diffraction data in CIF
# format to an IUCr journal.  The data for each powder profile should be sent
# as a separate file consisting of one data block.  The value of _pd_block_id
# is used to associate each powder profile with a Rietveld refinement, since
# it must match the value of _pd_block_diffractogram_id in the CIF used to
# report the results of the refinement. The current version of the powder
# CIF dictionary, which contains definitions of the terms starting _pd_,
# may be obtained from http://www.iucr.org/iucr-top/cif/pd/index.html.
# Note that the query marks '?' are significant as placeholders, and should
# not be deleted where a data item is not given, UNLESS the accompanying data
# name is also deleted. Lines should not exceed 80 characters in length.  The
# comments following a hash symbol '#' may be deleted if wished.


data_I

_pd_block_id      znvoprofile

loop_
      _pd_proc_point_id
      _pd_proc_2theta_corrected
      _pd_proc_intensity_net
      _pd_calc_intensity_net

       1  10.00    6682 6704.677
       2  10.01    6606 6705.831
       3  10.02    6670 6706.910
       4  10.03    6640 6708.192
       5  10.04    6671 6709.511
       6  10.05    6656 6710.786
       7  10.06    6620 6712.152
       8  10.07    6578 6713.530
       9  10.08    6602 6714.913
      10  10.09    6657 6716.298
      11  10.10    6754 6717.682
      12  10.11    6782 6719.062
      13  10.12    6711 6720.436
      14  10.13    6642 6721.809
      15  10.14    6648 6723.168
      16  10.15    6633 6724.516
      17  10.16    6628 6725.858
      18  10.17    6586 6727.186
      19  10.18    6631 6728.503
      20  10.19    6742 6729.809
      21  10.20    6753 6731.105
      22  10.21    6756 6732.391
      23  10.22    6728 6733.668
      24  10.23    6602 6734.937
      25  10.24    6557 6736.199
      26  10.25    6630 6740.961
      27  10.26    6725 6742.240
      28  10.27    6738 6743.518
      29  10.28    6727 6744.799
      30  10.29    6679 6745.899
      31  10.30    6720 6747.203
      32  10.31    6717 6748.518
      33  10.32    6640 6749.753
      34  10.33    6650 6751.093
      35  10.34    6682 6752.434
      36  10.35    6752 6753.764
      37  10.36    6734 6755.065
      38  10.37    6675 6756.315
      39  10.38    6738 6757.478
      40  10.39    6675 6758.522
      41  10.40    6683 6759.462
      42  10.41    6804 6760.301
      43  10.42    6744 6761.044
      44  10.43    6726 6761.689
      45  10.44    6811 6762.275
      46  10.45    6835 6762.828
      47  10.46    6739 6763.370
      48  10.47    6733 6763.924
      49  10.48    6711 6764.501
      50  10.49    6703 6765.103
      51  10.50    6735 6765.726
      52  10.51    6763 6766.365
      53  10.52    6758 6767.013
      54  10.53    6819 6767.666
      55  10.54    6821 6768.319
      56  10.55    6743 6768.971
      57  10.56    6776 6769.619
      58  10.57    6747 6770.262
      59  10.58    6739 6770.899
      60  10.59    6714 6771.530
      61  10.60    6746 6772.153
      62  10.61    6761 6772.769
      63  10.62    6685 6773.374
      64  10.63    6693 6773.968
      65  10.64    6754 6774.547
      66  10.65    6730 6775.104
      67  10.66    6767 6775.635
      68  10.67    6764 6776.132
      69  10.68    6742 6776.588
      70  10.69    6776 6777.007
      71  10.70    6754 6777.397
      72  10.71    6755 6777.764
      73  10.72    6736 6778.117
      74  10.73    6761 6778.460
      75  10.74    6796 6778.796
      76  10.75    6801 6779.124
      77  10.76    6760 6779.443
      78  10.77    6822 6779.728
      79  10.78    6877 6780.028
      80  10.79    6797 6780.315
      81  10.80    6785 6780.577
      82  10.81    6822 6780.839
      83  10.82    6826 6781.064
      84  10.83    6782 6781.299
      85  10.84    6666 6781.507
      86  10.85    6641 6781.713
      87  10.86    6708 6781.904
      88  10.87    6770 6782.081
      89  10.88    6796 6782.242
      90  10.89    6756 6782.389
      91  10.90    6828 6782.520
      92  10.91    6836 6782.637
      93  10.92    6822 6782.738
      94  10.93    6858 6782.825
      95  10.94    6819 6782.896
      96  10.95    6769 6782.953
      97  10.96    6715 6783.064
      98  10.97    6735 6783.093
      99  10.98    6739 6783.108
     100  10.99    6726 6783.143
     101  11.00    6764 6783.129
     102  11.01    6777 6783.102
     103  11.02    6765 6783.060
     104  11.03    6722 6783.003
     105  11.04    6671 6782.933
     106  11.05    6735 6782.848
     107  11.06    6702 6782.749
     108  11.07    6709 6782.630
     109  11.08    6730 6782.503
     110  11.09    6747 6782.363
     111  11.10    6649 6782.205
     112  11.11    6693 6782.095
     113  11.12    6709 6781.916
     114  11.13    6670 6781.724
     115  11.14    6669 6781.547
     116  11.15    6715 6781.329
     117  11.16    6799 6781.099
     118  11.17    6830 6780.856
     119  11.18    6857 6780.601
     120  11.19    6842 6780.334
     121  11.20    6849 6780.054
     122  11.21    6808 6779.764
     123  11.22    6845 6779.461
     124  11.23    6748 6779.148
     125  11.24    6790 6778.825
     126  11.25    6757 6778.491
     127  11.26    6720 6778.147
     128  11.27    6792 6777.795
     129  11.28    6788 6777.435
     130  11.29    6804 6777.067
     131  11.30    6857 6776.693
     132  11.31    6792 6776.314
     133  11.32    6769 6775.931
     134  11.33    6765 6775.548
     135  11.34    6775 6775.164
     136  11.35    6806 6774.784
     137  11.36    6810 6774.411
     138  11.37    6800 6774.539
     139  11.38    6747 6774.201
     140  11.39    6785 6773.884
     141  11.40    6800 6773.837
     142  11.41    6798 6773.583
     143  11.42    6779 6773.369
     144  11.43    6799 6773.198
     145  11.44    6815 6773.072
     146  11.45    6836 6772.988
     147  11.46    6835 6772.932
     148  11.47    6793 6772.875
     149  11.48    6797 6772.772
     150  11.49    6802 6772.571
     151  11.50    6836 6772.221
     152  11.51    6786 6771.613
     153  11.52    6759 6770.749
     154  11.53    6721 6769.729
     155  11.54    6761 6768.610
     156  11.55    6785 6767.469
     157  11.56    6792 6766.385
     158  11.57    6869 6765.403
     159  11.58    6849 6764.540
     160  11.59    6768 6763.791
     161  11.60    6710 6763.140
     162  11.61    6794 6762.562
     163  11.62    6869 6762.023
     164  11.63    6821 6761.477
     165  11.64    6812 6760.873
     166  11.65    6861 6760.162
     167  11.66    6878 6759.251
     168  11.67    6726 6758.126
     169  11.68    6678 6756.862
     170  11.69    6642 6755.505
     171  11.70    6683 6754.108
     172  11.71    6789 6752.733
     173  11.72    6757 6751.416
     174  11.73    6787 6750.169
     175  11.74    6843 6748.988
     176  11.75    6813 6747.863
     177  11.76    6759 6746.782
     178  11.77    6852 6745.940
     179  11.78    6821 6744.931
     180  11.79    6756 6744.308
     181  11.80    6821 6743.450
     182  11.81    6838 6742.511
     183  11.82    6801 6741.587
     184  11.83    6812 6740.860
     185  11.84    6798 6739.965
     186  11.85    6794 6739.081
     187  11.86    6798 6738.206
     188  11.87    6844 6737.340
     189  11.88    6812 6736.481
     190  11.89    6738 6735.629
     191  11.90    6792 6734.787
     192  11.91    6874 6733.883
     193  11.92    6840 6733.070
     194  11.93    6762 6732.274
     195  11.94    6737 6731.464
     196  11.95    6762 6730.715
     197  11.96    6772 6729.993
     198  11.97    6695 6729.302
     199  11.98    6787 6728.644
     200  11.99    6821 6728.026
     201  12.00    6755 6727.449
     202  12.01    6773 6726.920
     203  12.02    6773 6726.447
     204  12.03    6741 6726.035
     205  12.04    6705 6725.695
     206  12.05    6643 6725.438
     207  12.06    6732 6725.214
     208  12.07    6764 6725.164
     209  12.08    6768 6725.244
     210  12.09    6719 6725.444
     211  12.10    6695 6725.856
     212  12.11    6763 6726.482
     213  12.12    6760 6727.363
     214  12.13    6762 6728.550
     215  12.14    6825 6730.102
     216  12.15    6786 6732.093
     217  12.16    6739 6734.607
     218  12.17    6770 6737.744
     219  12.18    6889 6741.615
     220  12.19    6872 6746.343
     221  12.20    6797 6752.052
     222  12.21    6768 6758.850
     223  12.22    6810 6766.799
     224  12.23    6816 6775.896
     225  12.24    6767 6785.837
     226  12.25    6818 6796.176
     227  12.26    6753 6806.172
     228  12.27    6706 6814.653
     229  12.28    6807 6820.588
     230  12.29    6794 6822.136
     231  12.30    6804 6818.150
     232  12.31    6708 6810.158
     233  12.32    6659 6799.403
     234  12.33    6748 6786.476
     235  12.34    6821 6773.066
     236  12.35    6789 6760.459
     237  12.36    6705 6749.218
     238  12.37    6714 6739.579
     239  12.38    6723 6731.523
     240  12.39    6762 6724.886
     241  12.40    6706 6719.457
     242  12.41    6643 6715.026
     243  12.42    6661 6711.417
     244  12.43    6725 6708.490
     245  12.44    6688 6706.140
     246  12.45    6670 6704.285
     247  12.46    6696 6702.866
     248  12.47    6692 6701.840
     249  12.48    6644 6701.173
     250  12.49    6609 6700.845
     251  12.50    6662 6700.844
     252  12.51    6660 6701.163
     253  12.52    6683 6701.806
     254  12.53    6730 6702.783
     255  12.54    6628 6704.111
     256  12.55    6611 6705.818
     257  12.56    6615 6707.945
     258  12.57    6652 6710.544
     259  12.58    6684 6713.675
     260  12.59    6799 6717.412
     261  12.60    6777 6721.837
     262  12.61    6719 6727.044
     263  12.62    6752 6733.127
     264  12.63    6713 6740.180
     265  12.64    6711 6748.272
     266  12.65    6706 6757.415
     267  12.66    6657 6767.523
     268  12.67    6753 6778.343
     269  12.68    6711 6789.419
     270  12.69    6638 6800.098
     271  12.70    6623 6809.659
     272  12.71    6649 6817.280
     273  12.72    6753 6821.540
     274  12.73    6744 6823.004
     275  12.74    6728 6823.499
     276  12.75    6750 6823.377
     277  12.76    6781 6823.464
     278  12.77    6784 6824.942
     279  12.78    6768 6828.258
     280  12.79    6792 6833.624
     281  12.80    6843 6841.122
     282  12.81    6809 6850.713
     283  12.82    6810 6862.361
     284  12.83    6790 6876.135
     285  12.84    6759 6892.205
     286  12.85    6798 6910.799
     287  12.86    6913 6932.173
     288  12.87    6983 6956.825
     289  12.88    7024 6984.843
     290  12.89    7033 7016.858
     291  12.90    7088 7053.519
     292  12.91    7201 7095.369
     293  12.92    7360 7143.336
     294  12.93    7434 7198.467
     295  12.94    7490 7262.044
     296  12.95    7666 7335.642
     297  12.96    7880 7421.171
     298  12.97    8071 7520.411
     299  12.98    8198 7637.223
     300  12.99    8426 7774.362
     301  13.00    8575 7935.417
     302  13.01    8830 8125.337
     303  13.02    9157 8348.692
     304  13.03    9541 8610.466
     305  13.04    9830 8915.124
     306  13.05   10170 9265.376
     307  13.06   10640 9660.077
     308  13.07   11099 10091.140
     309  13.08   11563 10539.910
     310  13.09   12170 10974.650
     311  13.10   12801 11352.160
     312  13.11   13275 11625.960
     313  13.12   13654 11738.460
     314  13.13   13864 11606.820
     315  13.14   13571 11286.140
     316  13.15   13186 10857.810
     317  13.16   12451 10351.250
     318  13.17   11643 9818.266
     319  13.18   10817 9313.692
     320  13.19    9950 8869.811
     321  13.20    9303 8496.360
     322  13.21    8681 8188.812
     323  13.22    8235 7936.995
     324  13.23    7992 7730.124
     325  13.24    7679 7558.947
     326  13.25    7394 7416.042
     327  13.26    7224 7295.743
     328  13.27    7062 7193.801
     329  13.28    6864 7106.915
     330  13.29    6874 7032.414
     331  13.30    6849 6968.239
     332  13.31    6785 6912.691
     333  13.32    6744 6864.389
     334  13.33    6720 6822.153
     335  13.34    6631 6785.047
     336  13.35    6685 6752.288
     337  13.36    6618 6723.207
     338  13.37    6696 6697.255
     339  13.38    6770 6673.965
     340  13.39    6637 6652.502
     341  13.40    6576 6633.283
     342  13.41    6550 6615.817
     343  13.42    6601 6599.209
     344  13.43    6587 6583.134
     345  13.44    6537 6568.988
     346  13.45    6555 6554.702
     347  13.46    6552 6540.994
     348  13.47    6494 6528.712
     349  13.48    6517 6516.604
     350  13.49    6459 6505.179
     351  13.50    6423 6494.630
     352  13.51    6508 6484.658
     353  13.52    6468 6475.282
     354  13.53    6455 6466.445
     355  13.54    6436 6458.085
     356  13.55    6410 6450.149
     357  13.56    6450 6442.590
     358  13.57    6381 6435.369
     359  13.58    6337 6428.455
     360  13.59    6416 6421.818
     361  13.60    6452 6415.434
     362  13.61    6336 6409.281
     363  13.62    6300 6403.340
     364  13.63    6272 6397.595
     365  13.64    6280 6392.030
     366  13.65    6330 6386.634
     367  13.66    6316 6381.395
     368  13.67    6313 6376.303
     369  13.68    6334 6371.351
     370  13.69    6361 6366.532
     371  13.70    6389 6361.839
     372  13.71    6333 6357.271
     373  13.72    6262 6353.324
     374  13.73    6360 6349.005
     375  13.74    6280 6344.804
     376  13.75    6265 6340.967
     377  13.76    6298 6337.010
     378  13.77    6311 6333.159
     379  13.78    6295 6329.444
     380  13.79    6295 6325.849
     381  13.80    6221 6322.359
     382  13.81    6226 6318.979
     383  13.82    6301 6315.687
     384  13.83    6320 6312.471
     385  13.84    6321 6309.146
     386  13.85    6371 6306.035
     387  13.86    6396 6303.017
     388  13.87    6351 6300.070
     389  13.88    6239 6297.400
     390  13.89    6229 6294.965
     391  13.90    6219 6292.808
     392  13.91    6204 6290.945
     393  13.92    6218 6289.355
     394  13.93    6217 6287.964
     395  13.94    6214 6286.643
     396  13.95    6216 6285.209
     397  13.96    6227 6283.463
     398  13.97    6223 6281.299
     399  13.98    6224 6278.076
     400  13.99    6198 6274.072
     401  14.00    6138 6269.674
     402  14.01    6130 6264.895
     403  14.02    6132 6259.876
     404  14.03    6173 6254.800
     405  14.04    6104 6249.752
     406  14.05    6166 6244.866
     407  14.06    6170 6240.237
     408  14.07    6176 6235.875
     409  14.08    6286 6231.780
     410  14.09    6228 6227.981
     411  14.10    6127 6224.497
     412  14.11    6160 6221.332
     413  14.12    6180 6218.483
     414  14.13    6137 6215.945
     415  14.14    6193 6213.718
     416  14.15    6179 6212.122
     417  14.16    6133 6210.558
     418  14.17    6131 6209.361
     419  14.18    6159 6208.569
     420  14.19    6159 6208.391
     421  14.20    6108 6208.584
     422  14.21    6162 6209.384
     423  14.22    6231 6210.893
     424  14.23    6148 6213.235
     425  14.24    6206 6216.559
     426  14.25    6186 6221.006
     427  14.26    6163 6226.857
     428  14.27    6158 6234.307
     429  14.28    6161 6243.606
     430  14.29    6204 6254.981
     431  14.30    6180 6268.813
     432  14.31    6192 6284.845
     433  14.32    6201 6303.030
     434  14.33    6208 6322.751
     435  14.34    6261 6342.914
     436  14.35    6329 6361.614
     437  14.36    6232 6376.823
     438  14.37    6170 6386.361
     439  14.38    6175 6385.878
     440  14.39    6260 6375.092
     441  14.40    6252 6357.727
     442  14.41    6240 6335.192
     443  14.42    6225 6308.149
     444  14.43    6199 6279.921
     445  14.44    6127 6252.878
     446  14.45    6084 6228.145
     447  14.46    6037 6206.592
     448  14.47    6006 6188.305
     449  14.48    6023 6173.044
     450  14.49    6048 6160.498
     451  14.50    6105 6150.188
     452  14.51    6081 6141.707
     453  14.52    6008 6134.728
     454  14.53    6046 6128.971
     455  14.54    6040 6124.195
     456  14.55    6051 6120.447
     457  14.56    5976 6117.855
     458  14.57    6002 6116.480
     459  14.58    6062 6116.369
     460  14.59    6101 6117.570
     461  14.60    6107 6120.005
     462  14.61    6068 6123.387
     463  14.62    6009 6127.163
     464  14.63    5998 6130.521
     465  14.64    6020 6132.495
     466  14.65    5970 6132.192
     467  14.66    5994 6127.772
     468  14.67    5913 6118.940
     469  14.68    5894 6107.266
     470  14.69    5886 6094.157
     471  14.70    5926 6079.877
     472  14.71    5900 6065.340
     473  14.72    5903 6051.525
     474  14.73    5895 6039.022
     475  14.74    5906 6028.011
     476  14.75    5924 6018.411
     477  14.76    5863 6010.032
     478  14.77    5886 6002.676
     479  14.78    5895 5996.170
     480  14.79    5923 5990.379
     481  14.80    5932 5985.194
     482  14.81    5883 5980.523
     483  14.82    5867 5976.271
     484  14.83    5903 5972.333
     485  14.84    5872 5968.585
     486  14.85    5973 5964.892
     487  14.86    5971 5961.137
     488  14.87    5893 5957.100
     489  14.88    5885 5952.999
     490  14.89    5919 5948.474
     491  14.90    5896 5943.941
     492  14.91    5821 5939.443
     493  14.92    5788 5935.201
     494  14.93    5752 5931.086
     495  14.94    5795 5927.315
     496  14.95    5798 5923.814
     497  14.96    5865 5920.864
     498  14.97    5854 5918.353
     499  14.98    5796 5916.305
     500  14.99    5818 5914.692
     501  15.00    5824 5915.137
     502  15.01    5800 5914.748
     503  15.02    5785 5914.983
     504  15.03    5837 5915.852
     505  15.04    5886 5918.021
     506  15.05    5831 5919.906
     507  15.06    5817 5921.913
     508  15.07    5789 5922.652
     509  15.08    5841 5923.230
     510  15.09    5782 5922.600
     511  15.10    5719 5919.314
     512  15.11    5758 5912.821
     513  15.12    5748 5904.948
     514  15.13    5718 5896.061
     515  15.14    5739 5886.278
     516  15.15    5782 5876.239
     517  15.16    5764 5866.447
     518  15.17    5722 5857.332
     519  15.18    5820 5849.063
     520  15.19    5857 5841.626
     521  15.20    5680 5834.914
     522  15.21    5615 5828.802
     523  15.22    5801 5823.176
     524  15.23    5814 5817.944
     525  15.24    5676 5813.446
     526  15.25    5710 5808.825
     527  15.26    5707 5804.442
     528  15.27    5759 5800.269
     529  15.28    5745 5796.488
     530  15.29    5694 5792.521
     531  15.30    5680 5788.893
     532  15.31    5692 5785.425
     533  15.32    5810 5782.303
     534  15.33    5774 5779.096
     535  15.34    5766 5776.151
     536  15.35    5805 5773.394
     537  15.36    5795 5770.391
     538  15.37    5702 5768.071
     539  15.38    5655 5765.969
     540  15.39    5705 5764.069
     541  15.40    5715 5762.058
     542  15.41    5676 5760.393
     543  15.42    5663 5758.658
     544  15.43    5745 5756.688
     545  15.44    5794 5750.946
     546  15.45    5683 5747.934
     547  15.46    5714 5744.063
     548  15.47    5737 5739.597
     549  15.48    5654 5734.818
     550  15.49    5712 5730.134
     551  15.50    5646 5725.000
     552  15.51    5620 5719.928
     553  15.52    5706 5715.065
     554  15.53    5660 5710.636
     555  15.54    5666 5706.339
     556  15.55    5656 5702.307
     557  15.56    5653 5698.509
     558  15.57    5569 5694.916
     559  15.58    5588 5691.503
     560  15.59    5693 5688.250
     561  15.60    5597 5685.324
     562  15.61    5508 5682.367
     563  15.62    5539 5679.551
     564  15.63    5631 5676.875
     565  15.64    5678 5674.432
     566  15.65    5612 5672.056
     567  15.66    5592 5669.842
     568  15.67    5717 5667.805
     569  15.68    5740 5665.961
     570  15.69    5621 5664.332
     571  15.70    5539 5662.943
     572  15.71    5604 5661.825
     573  15.72    5607 5661.014
     574  15.73    5625 5660.551
     575  15.74    5689 5660.483
     576  15.75    5695 5660.857
     577  15.76    5668 5661.723
     578  15.77    5682 5663.127
     579  15.78    5677 5665.109
     580  15.79    5634 5667.706
     581  15.80    5706 5670.965
     582  15.81    5736 5674.625
     583  15.82    5701 5679.395
     584  15.83    5610 5685.108
     585  15.84    5657 5691.956
     586  15.85    5804 5700.671
     587  15.86    5784 5711.385
     588  15.87    5662 5724.123
     589  15.88    5651 5739.755
     590  15.89    5749 5758.074
     591  15.90    5761 5779.091
     592  15.91    5733 5801.351
     593  15.92    5735 5823.963
     594  15.93    5801 5844.635
     595  15.94    5851 5860.991
     596  15.95    5770 5870.496
     597  15.96    5696 5868.360
     598  15.97    5692 5853.874
     599  15.98    5699 5831.327
     600  15.99    5775 5804.777
     601  16.00    5778 5775.121
     602  16.01    5715 5743.665
     603  16.02    5621 5713.098
     604  16.03    5554 5685.473
     605  16.04    5605 5661.550
     606  16.05    5612 5641.438
     607  16.06    5653 5624.745
     608  16.07    5624 5610.997
     609  16.08    5560 5599.661
     610  16.09    5531 5590.407
     611  16.10    5618 5582.969
     612  16.11    5615 5577.167
     613  16.12    5576 5572.871
     614  16.13    5542 5569.977
     615  16.14    5529 5568.369
     616  16.15    5510 5567.880
     617  16.16    5407 5568.246
     618  16.17    5479 5569.080
     619  16.18    5592 5569.899
     620  16.19    5492 5570.205
     621  16.20    5462 5569.434
     622  16.21    5490 5566.624
     623  16.22    5541 5562.254
     624  16.23    5534 5557.138
     625  16.24    5472 5551.630
     626  16.25    5418 5545.792
     627  16.26    5435 5539.642
     628  16.27    5432 5533.378
     629  16.28    5484 5526.934
     630  16.29    5489 5519.953
     631  16.30    5460 5512.620
     632  16.31    5424 5505.416
     633  16.32    5481 5498.680
     634  16.33    5511 5492.382
     635  16.34    5463 5486.750
     636  16.35    5491 5482.106
     637  16.36    5414 5478.686
     638  16.37    5424 5476.607
     639  16.38    5448 5475.885
     640  16.39    5465 5476.456
     641  16.40    5372 5478.172
     642  16.41    5386 5480.762
     643  16.42    5418 5483.817
     644  16.43    5523 5486.769
     645  16.44    5566 5488.981
     646  16.45    5511 5489.785
     647  16.46    5428 5487.917
     648  16.47    5353 5483.576
     649  16.48    5338 5477.435
     650  16.49    5390 5470.181
     651  16.50    5310 5462.600
     652  16.51    5362 5454.230
     653  16.52    5433 5446.046
     654  16.53    5333 5438.231
     655  16.54    5392 5431.064
     656  16.55    5388 5423.904
     657  16.56    5365 5416.491
     658  16.57    5346 5408.367
     659  16.58    5362 5399.900
     660  16.59    5317 5391.274
     661  16.60    5327 5382.669
     662  16.61    5434 5373.941
     663  16.62    5451 5365.314
     664  16.63    5369 5356.996
     665  16.64    5303 5349.205
     666  16.65    5258 5341.978
     667  16.66    5291 5335.257
     668  16.67    5336 5327.397
     669  16.68    5358 5321.604
     670  16.69    5381 5316.180
     671  16.70    5324 5311.076
     672  16.71    5382 5305.446
     673  16.72    5351 5300.862
     674  16.73    5365 5296.471
     675  16.74    5414 5292.242
     676  16.75    5345 5288.153
     677  16.76    5327 5284.183
     678  16.77    5372 5280.317
     679  16.78    5375 5276.542
     680  16.79    5311 5272.845
     681  16.80    5264 5269.218
     682  16.81    5279 5265.652
     683  16.82    5222 5262.252
     684  16.83    5377 5258.795
     685  16.84    5365 5255.384
     686  16.85    5303 5252.014
     687  16.86    5253 5248.736
     688  16.87    5249 5245.441
     689  16.88    5288 5242.180
     690  16.89    5302 5238.951
     691  16.90    5256 5235.752
     692  16.91    5269 5232.423
     693  16.92    5208 5228.977
     694  16.93    5252 5225.889
     695  16.94    5195 5222.829
     696  16.95    5223 5219.654
     697  16.96    5195 5216.559
     698  16.97    5288 5213.597
     699  16.98    5240 5231.772
     700  16.99    5161 5229.037
     701  17.00    5094 5226.107
     702  17.01    5217 5223.418
     703  17.02    5207 5220.765
     704  17.03    5228 5218.154
     705  17.04    5286 5215.451
     706  17.05    5215 5212.939
     707  17.06    5198 5210.482
     708  17.07    5201 5208.089
     709  17.08    5238 5205.740
     710  17.09    5246 5203.492
     711  17.10    5256 5201.322
     712  17.11    5242 5202.594
     713  17.12    5225 5200.590
     714  17.13    5172 5198.619
     715  17.14    5145 5196.651
     716  17.15    5210 5194.632
     717  17.16    5130 5194.208
     718  17.17    5176 5191.952
     719  17.18    5126 5189.190
     720  17.19    5144 5186.716
     721  17.20    5200 5184.244
     722  17.21    5239 5181.803
     723  17.22    5223 5179.236
     724  17.23    5213 5176.952
     725  17.24    5104 5174.823
     726  17.25    5168 5172.886
     727  17.26    5233 5171.163
     728  17.27    5249 5169.670
     729  17.28    5162 5168.232
     730  17.29    5089 5167.261
     731  17.30    5136 5166.589
     732  17.31    5146 5166.251
     733  17.32    5108 5166.195
     734  17.33    5108 5166.669
     735  17.34    5094 5167.796
     736  17.35    5123 5169.306
     737  17.36    5131 5171.416
     738  17.37    5185 5174.173
     739  17.38    5230 5177.696
     740  17.39    5238 5181.851
     741  17.40    5232 5186.709
     742  17.41    5161 5192.133
     743  17.42    5097 5198.039
     744  17.43    5173 5204.226
     745  17.44    5184 5210.246
     746  17.45    5178 5215.373
     747  17.46    5166 5218.819
     748  17.47    5258 5219.827
     749  17.48    5154 5216.766
     750  17.49    5080 5210.058
     751  17.50    5078 5200.975
     752  17.51    5139 5190.928
     753  17.52    5219 5179.576
     754  17.53    5222 5167.490
     755  17.54    5116 5155.491
     756  17.55    5038 5144.352
     757  17.56    5061 5134.125
     758  17.57    5159 5125.062
     759  17.58    5162 5117.076
     760  17.59    5148 5109.978
     761  17.60    5069 5103.580
     762  17.61    5056 5097.819
     763  17.62    5084 5092.544
     764  17.63    5071 5087.634
     765  17.64    5157 5083.026
     766  17.65    5152 5078.690
     767  17.66    5160 5074.644
     768  17.67    5109 5070.848
     769  17.68    5117 5067.270
     770  17.69    5098 5063.893
     771  17.70    5066 5060.702
     772  17.71    5087 5057.677
     773  17.72    5096 5054.801
     774  17.73    5162 5052.054
     775  17.74    5063 5049.416
     776  17.75    4995 5046.886
     777  17.76    5049 5044.461
     778  17.77    5006 5042.142
     779  17.78    5019 5039.927
     780  17.79    5046 5037.819
     781  17.80    5103 5035.826
     782  17.81    5093 5033.954
     783  17.82    4998 5032.214
     784  17.83    5018 5030.613
     785  17.84    5023 5029.042
     786  17.85    5069 5030.759
     787  17.86    5042 5029.635
     788  17.87    5039 5028.716
     789  17.88    4989 5027.843
     790  17.89    4968 5028.644
     791  17.90    4992 5027.820
     792  17.91    5064 5026.920
     793  17.92    5028 5025.805
     794  17.93    5013 5024.331
     795  17.94    5066 5023.192
     796  17.95    5090 5021.174
     797  17.96    5175 5019.118
     798  17.97    5104 5017.108
     799  17.98    5049 5015.072
     800  17.99    5011 5013.287
     801  18.00    4933 5011.711
     802  18.01    4962 5010.723
     803  18.02    5045 5009.797
     804  18.03    5016 5009.256
     805  18.04    5082 5009.050
     806  18.05    5058 5009.068
     807  18.06    5009 5009.345
     808  18.07    4960 5009.438
     809  18.08    4935 5009.323
     810  18.09    4949 5009.124
     811  18.10    5027 5007.924
     812  18.11    5077 5005.860
     813  18.12    5083 5003.224
     814  18.13    4989 5000.468
     815  18.14    4990 4997.475
     816  18.15    5076 4994.338
     817  18.16    5054 4991.162
     818  18.17    4949 4988.061
     819  18.18    4970 4985.159
     820  18.19    5097 4982.472
     821  18.20    5067 4979.938
     822  18.21    4974 4977.004
     823  18.22    4937 4974.760
     824  18.23    4949 4972.676
     825  18.24    5015 4970.737
     826  18.25    4998 4968.645
     827  18.26    5021 4966.961
     828  18.27    5127 4965.420
     829  18.28    5088 4964.032
     830  18.29    5017 4962.811
     831  18.30    5041 4961.724
     832  18.31    5017 4960.785
     833  18.32    5016 4959.974
     834  18.33    4959 4959.293
     835  18.34    4978 4958.751
     836  18.35    4978 4958.517
     837  18.36    4910 4958.240
     838  18.37    4987 4957.926
     839  18.38    5014 4957.942
     840  18.39    5056 4958.110
     841  18.40    5096 4958.520
     842  18.41    5057 4958.905
     843  18.42    5009 4959.526
     844  18.43    5118 4960.273
     845  18.44    5016 4961.123
     846  18.45    5018 4962.058
     847  18.46    5196 4963.277
     848  18.47    5162 4964.295
     849  18.48    5173 4965.392
     850  18.49    5078 4966.655
     851  18.50    5122 4968.160
     852  18.51    5118 4970.054
     853  18.52    5087 4972.147
     854  18.53    5123 4974.604
     855  18.54    5178 4977.109
     856  18.55    5169 4980.388
     857  18.56    5088 4984.055
     858  18.57    5101 4987.984
     859  18.58    5091 4992.067
     860  18.59    5083 4995.986
     861  18.60    5160 4999.959
     862  18.61    5151 5003.570
     863  18.62    5057 5006.835
     864  18.63    5048 5009.998
     865  18.64    5158 5013.153
     866  18.65    5043 5016.842
     867  18.66    5029 5019.995
     868  18.67    5070 5022.979
     869  18.68    5100 5025.792
     870  18.69    5083 5028.239
     871  18.70    5024 5030.836
     872  18.71    5108 5033.453
     873  18.72    5138 5036.522
     874  18.73    5083 5040.108
     875  18.74    5117 5044.212
     876  18.75    5104 5049.015
     877  18.76    5128 5054.734
     878  18.77    5097 5061.411
     879  18.78    5171 5069.195
     880  18.79    5166 5078.328
     881  18.80    5176 5088.558
     882  18.81    5192 5100.147
     883  18.82    5147 5113.154
     884  18.83    5117 5127.738
     885  18.84    5180 5144.142
     886  18.85    5127 5162.397
     887  18.86    5133 5182.798
     888  18.87    5246 5205.605
     889  18.88    5275 5231.091
     890  18.89    5272 5259.589
     891  18.90    5333 5291.464
     892  18.91    5366 5327.080
     893  18.92    5320 5367.096
     894  18.93    5471 5412.046
     895  18.94    5475 5462.680
     896  18.95    5491 5519.836
     897  18.96    5572 5584.567
     898  18.97    5588 5658.512
     899  18.98    5687 5744.276
     900  18.99    5783 5842.426
     901  19.00    5829 5955.608
     902  19.01    5946 6086.200
     903  19.02    6044 6236.309
     904  19.03    6246 6407.721
     905  19.04    6377 6599.489
     906  19.05    6442 6809.044
     907  19.06    6516 7030.999
     908  19.07    6702 7249.862
     909  19.08    6848 7450.540
     910  19.09    6850 7614.143
     911  19.10    6911 7724.043
     912  19.11    6964 7744.971
     913  19.12    6829 7667.673
     914  19.13    6854 7524.631
     915  19.14    6705 7348.683
     916  19.15    6514 7158.557
     917  19.16    6395 6948.162
     918  19.17    6229 6725.771
     919  19.18    6161 6509.656
     920  19.19    6087 6312.609
     921  19.20    5932 6142.208
     922  19.21    5782 5999.022
     923  19.22    5694 5880.193
     924  19.23    5632 5781.622
     925  19.24    5651 5699.809
     926  19.25    5535 5630.343
     927  19.26    5454 5570.881
     928  19.27    5382 5519.854
     929  19.28    5398 5476.206
     930  19.29    5290 5439.099
     931  19.30    5242 5407.677
     932  19.31    5314 5381.178
     933  19.32    5328 5359.165
     934  19.33    5223 5341.268
     935  19.34    5363 5327.082
     936  19.35    5440 5316.323
     937  19.36    5326 5308.335
     938  19.37    5199 5302.794
     939  19.38    5213 5299.364
     940  19.39    5233 5297.777
     941  19.40    5278 5297.580
     942  19.41    5392 5298.990
     943  19.42    5389 5301.878
     944  19.43    5400 5306.304
     945  19.44    5375 5312.422
     946  19.45    5243 5319.801
     947  19.46    5285 5329.028
     948  19.47    5374 5339.629
     949  19.48    5329 5351.875
     950  19.49    5382 5365.875
     951  19.50    5449 5381.534
     952  19.51    5412 5398.821
     953  19.52    5442 5418.066
     954  19.53    5389 5439.170
     955  19.54    5466 5462.189
     956  19.55    5453 5487.189
     957  19.56    5384 5514.113
     958  19.57    5462 5543.451
     959  19.58    5432 5574.787
     960  19.59    5497 5608.391
     961  19.60    5587 5644.337
     962  19.61    5557 5682.724
     963  19.62    5607 5723.924
     964  19.63    5678 5768.396
     965  19.64    5695 5816.335
     966  19.65    5714 5868.167
     967  19.66    5729 5924.253
     968  19.67    5709 5985.099
     969  19.68    5720 6051.240
     970  19.69    5825 6123.264
     971  19.70    5910 6201.876
     972  19.71    5997 6287.500
     973  19.72    6114 6381.357
     974  19.73    6125 6484.196
     975  19.74    6158 6597.106
     976  19.75    6321 6721.297
     977  19.76    6482 6858.379
     978  19.77    6665 7010.131
     979  19.78    6883 7178.303
     980  19.79    7009 7365.317
     981  19.80    7251 7573.769
     982  19.81    7570 7806.811
     983  19.82    7864 8066.824
     984  19.83    8170 8356.951
     985  19.84    8481 8679.556
     986  19.85    8846 9035.780
     987  19.86    9331 9425.717
     988  19.87    9887 9847.210
     989  19.88   10706 10296.630
     990  19.89   11313 10771.190
     991  19.90   11884 11269.660
     992  19.91   12503 11781.920
     993  19.92   13287 12322.200
     994  19.93   14163 12918.360
     995  19.94   15140 13599.010
     996  19.95   16276 14388.610
     997  19.96   17520 15302.530
     998  19.97   18848 16365.540
     999  19.98   20244 17606.320
    1000  19.99   22039 19048.030
    1001  20.00   23976 20699.500
    1002  20.01   25824 22546.050
    1003  20.02   27992 24538.350
    1004  20.03   30401 26582.010
    1005  20.04   32848 28534.970
    1006  20.05   35040 30222.410
    1007  20.06   36750 31473.660
    1008  20.07   37541 32082.610
    1009  20.08   37329 31724.140
    1010  20.09   35883 30606.950
    1011  20.10   33895 29050.390
    1012  20.11   31579 27294.250
    1013  20.12   29410 25427.250
    1014  20.13   26834 23360.840
    1015  20.14   24152 21212.330
    1016  20.15   21429 19142.550
    1017  20.16   18862 17268.290
    1018  20.17   16739 15640.030
    1019  20.18   15014 14256.770
    1020  20.19   13448 13090.160
    1021  20.20   12369 12104.590
    1022  20.21   11340 11266.830
    1023  20.22   10367 10549.290
    1024  20.23    9675 9930.326
    1025  20.24    9112 9393.114
    1026  20.25    8515 8924.875
    1027  20.26    8185 8515.696
    1028  20.27    7840 8157.114
    1029  20.28    7427 7842.338
    1030  20.29    7109 7565.414
    1031  20.30    6945 7321.076
    1032  20.31    6798 7104.703
    1033  20.32    6553 6912.231
    1034  20.33    6391 6740.671
    1035  20.34    6339 6587.416
    1036  20.35    6261 6450.191
    1037  20.36    6111 6326.800
    1038  20.37    6025 6215.435
    1039  20.38    5988 6114.654
    1040  20.39    5858 6023.256
    1041  20.40    5755 5940.803
    1042  20.41    5786 5865.693
    1043  20.42    5650 5797.317
    1044  20.43    5597 5735.310
    1045  20.44    5683 5678.918
    1046  20.45    5564 5627.873
    1047  20.46    5487 5581.369
    1048  20.47    5527 5539.215
    1049  20.48    5558 5500.915
    1050  20.49    5524 5466.176
    1051  20.50    5462 5434.626
    1052  20.51    5473 5405.762
    1053  20.52    5465 5379.878
    1054  20.53    5380 5355.623
    1055  20.54    5361 5333.509
    1056  20.55    5295 5313.330
    1057  20.56    5276 5295.113
    1058  20.57    5187 5279.179
    1059  20.58    5250 5265.196
    1060  20.59    5302 5253.059
    1061  20.60    5293 5243.072
    1062  20.61    5161 5235.340
    1063  20.62    5083 5225.938
    1064  20.63    5237 5222.601
    1065  20.64    5199 5221.583
    1066  20.65    5164 5222.742
    1067  20.66    5158 5226.559
    1068  20.67    5196 5231.142
    1069  20.68    5309 5240.236
    1070  20.69    5273 5252.200
    1071  20.70    5270 5267.151
    1072  20.71    5295 5285.553
    1073  20.72    5281 5307.614
    1074  20.73    5326 5333.698
    1075  20.74    5284 5364.270
    1076  20.75    5348 5399.729
    1077  20.76    5476 5440.658
    1078  20.77    5633 5487.283
    1079  20.78    5622 5541.000
    1080  20.79    5506 5602.103
    1081  20.80    5775 5671.333
    1082  20.81    5875 5749.435
    1083  20.82    5957 5837.519
    1084  20.83    6138 5936.542
    1085  20.84    6325 6047.823
    1086  20.85    6432 6173.416
    1087  20.86    6767 6316.303
    1088  20.87    6937 6480.423
    1089  20.88    7140 6669.150
    1090  20.89    7385 6885.832
    1091  20.90    7738 7132.928
    1092  20.91    8113 7410.840
    1093  20.92    8373 7718.509
    1094  20.93    8746 8048.334
    1095  20.94    8980 8386.807
    1096  20.95    9319 8714.263
    1097  20.96    9746 9007.318
    1098  20.97    9989 9245.195
    1099  20.98   10102 9391.516
    1100  20.99   10096 9415.625
    1101  21.00    9900 9352.100
    1102  21.01    9626 9240.711
    1103  21.02    9414 9107.421
    1104  21.03    9143 8956.454
    1105  21.04    8731 8768.258
    1106  21.05    8499 8562.980
    1107  21.06    8199 8367.436
    1108  21.07    7906 8198.240
    1109  21.08    7744 8057.726
    1110  21.09    7430 7934.759
    1111  21.10    7175 7818.654
    1112  21.11    7126 7700.116
    1113  21.12    6895 7557.890
    1114  21.13    6773 7394.546
    1115  21.14    6695 7225.236
    1116  21.15    6577 7062.129
    1117  21.16    6499 6912.208
    1118  21.17    6311 6770.998
    1119  21.18    6229 6635.662
    1120  21.19    6324 6511.894
    1121  21.20    6306 6404.504
    1122  21.21    6081 6313.849
    1123  21.22    6066 6236.366
    1124  21.23    6005 6166.004
    1125  21.24    5929 6096.528
    1126  21.25    5704 6015.292
    1127  21.26    5752 5921.074
    1128  21.27    5666 5820.633
    1129  21.28    5622 5720.277
    1130  21.29    5492 5623.458
    1131  21.30    5415 5528.994
    1132  21.31    5340 5434.451
    1133  21.32    5206 5343.253
    1134  21.33    5045 5262.431
    1135  21.34    5086 5187.755
    1136  21.35    5056 5122.956
    1137  21.36    4998 5067.975
    1138  21.37    4928 5021.101
    1139  21.38    4910 4981.226
    1140  21.39    4876 4948.583
    1141  21.40    4851 4918.554
    1142  21.41    4821 4891.645
    1143  21.42    4803 4866.758
    1144  21.43    4791 4842.651
    1145  21.44    4647 4818.032
    1146  21.45    4647 4794.538
    1147  21.46    4606 4770.090
    1148  21.47    4679 4746.628
    1149  21.48    4712 4724.565
    1150  21.49    4697 4703.070
    1151  21.50    4601 4681.251
    1152  21.51    4612 4665.599
    1153  21.52    4635 4647.338
    1154  21.53    4621 4630.604
    1155  21.54    4680 4615.530
    1156  21.55    4699 4601.746
    1157  21.56    4599 4589.179
    1158  21.57    4499 4577.937
    1159  21.58    4577 4567.697
    1160  21.59    4632 4558.397
    1161  21.60    4493 4549.841
    1162  21.61    4458 4541.670
    1163  21.62    4410 4534.134
    1164  21.63    4591 4527.522
    1165  21.64    4617 4523.093
    1166  21.65    4527 4517.523
    1167  21.66    4614 4512.247
    1168  21.67    4586 4507.321
    1169  21.68    4606 4502.968
    1170  21.69    4538 4499.040
    1171  21.70    4466 4496.414
    1172  21.71    4543 4493.274
    1173  21.72    4561 4490.766
    1174  21.73    4474 4488.761
    1175  21.74    4482 4487.297
    1176  21.75    4483 4486.414
    1177  21.76    4473 4486.084
    1178  21.77    4478 4487.022
    1179  21.78    4421 4488.025
    1180  21.79    4423 4492.253
    1181  21.80    4400 4494.392
    1182  21.81    4443 4496.902
    1183  21.82    4489 4499.533
    1184  21.83    4468 4502.235
    1185  21.84    4514 4503.959
    1186  21.85    4448 4504.636
    1187  21.86    4432 4503.717
    1188  21.87    4466 4500.326
    1189  21.88    4523 4494.910
    1190  21.89    4555 4488.119
    1191  21.90    4428 4480.832
    1192  21.91    4438 4473.431
    1193  21.92    4434 4465.780
    1194  21.93    4373 4457.846
    1195  21.94    4384 4449.841
    1196  21.95    4405 4442.298
    1197  21.96    4347 4435.447
    1198  21.97    4415 4429.392
    1199  21.98    4514 4424.119
    1200  21.99    4474 4419.558
    1201  22.00    4408 4415.687
    1202  22.01    4372 4412.302
    1203  22.02    4445 4409.398
    1204  22.03    4489 4406.935
    1205  22.04    4427 4404.889
    1206  22.05    4441 4403.248
    1207  22.06    4495 4402.725
    1208  22.07    4393 4401.919
    1209  22.08    4329 4401.547
    1210  22.09    4414 4401.628
    1211  22.10    4429 4402.183
    1212  22.11    4433 4403.224
    1213  22.12    4397 4405.076
    1214  22.13    4363 4407.034
    1215  22.14    4412 4409.290
    1216  22.15    4405 4412.720
    1217  22.16    4472 4415.081
    1218  22.17    4387 4417.059
    1219  22.18    4343 4418.380
    1220  22.19    4424 4418.717
    1221  22.20    4393 4417.807
    1222  22.21    4394 4416.102
    1223  22.22    4470 4412.375
    1224  22.23    4531 4408.802
    1225  22.24    4464 4405.144
    1226  22.25    4433 4401.517
    1227  22.26    4529 4397.560
    1228  22.27    4551 4393.884
    1229  22.28    4479 4390.130
    1230  22.29    4605 4387.232
    1231  22.30    4662 4385.401
    1232  22.31    4593 4383.819
    1233  22.32    4565 4383.089
    1234  22.33    4646 4382.806
    1235  22.34    4624 4383.054
    1236  22.35    4546 4383.836
    1237  22.36    4608 4385.091
    1238  22.37    4579 4386.701
    1239  22.38    4581 4388.606
    1240  22.39    4509 4390.440
    1241  22.40    4453 4391.976
    1242  22.41    4505 4393.304
    1243  22.42    4493 4393.895
    1244  22.43    4359 4393.845
    1245  22.44    4397 4393.552
    1246  22.45    4505 4393.362
    1247  22.46    4482 4393.463
    1248  22.47    4421 4393.841
    1249  22.48    4419 4394.274
    1250  22.49    4483 4394.748
    1251  22.50    4305 4395.248
    1252  22.51    4255 4395.634
    1253  22.52    4328 4395.681
    1254  22.53    4353 4395.279
    1255  22.54    4361 4394.072
    1256  22.55    4328 4391.878
    1257  22.56    4404 4388.973
    1258  22.57    4399 4385.779
    1259  22.58    4374 4382.571
    1260  22.59    4341 4379.458
    1261  22.60    4364 4375.423
    1262  22.61    4394 4372.209
    1263  22.62    4431 4369.114
    1264  22.63    4446 4366.265
    1265  22.64    4385 4363.753
    1266  22.65    4386 4361.585
    1267  22.66    4374 4359.011
    1268  22.67    4326 4357.660
    1269  22.68    4313 4356.713
    1270  22.69    4329 4354.005
    1271  22.70    4354 4353.730
    1272  22.71    4386 4353.841
    1273  22.72    4445 4354.134
    1274  22.73    4436 4355.000
    1275  22.74    4354 4336.476
    1276  22.75    4379 4338.433
    1277  22.76    4437 4340.684
    1278  22.77    4451 4343.367
    1279  22.78    4366 4346.419
    1280  22.79    4351 4349.782
    1281  22.80    4282 4353.374
    1282  22.81    4270 4357.149
    1283  22.82    4390 4360.896
    1284  22.83    4454 4363.572
    1285  22.84    4358 4367.336
    1286  22.85    4349 4370.760
    1287  22.86    4336 4374.332
    1288  22.87    4439 4378.207
    1289  22.88    4452 4381.946
    1290  22.89    4401 4386.500
    1291  22.90    4428 4391.298
    1292  22.91    4432 4396.035
    1293  22.92    4349 4400.848
    1294  22.93    4331 4405.609
    1295  22.94    4387 4410.172
    1296  22.95    4453 4414.562
    1297  22.96    4440 4419.206
    1298  22.97    4464 4424.399
    1299  22.98    4386 4430.367
    1300  22.99    4350 4436.995
    1301  23.00    4389 4444.288
    1302  23.01    4421 4452.831
    1303  23.02    4441 4462.676
    1304  23.03    4454 4474.094
    1305  23.04    4433 4487.302
    1306  23.05    4446 4502.229
    1307  23.06    4489 4523.493
    1308  23.07    4553 4542.558
    1309  23.08    4538 4563.388
    1310  23.09    4642 4585.637
    1311  23.10    4626 4608.807
    1312  23.11    4558 4632.333
    1313  23.12    4593 4655.655
    1314  23.13    4572 4678.130
    1315  23.14    4563 4698.796
    1316  23.15    4604 4718.846
    1317  23.16    4737 4739.580
    1318  23.17    4750 4762.002
    1319  23.18    4712 4785.390
    1320  23.19    4698 4809.045
    1321  23.20    4814 4831.778
    1322  23.21    4955 4853.540
    1323  23.22    4963 4873.344
    1324  23.23    4935 4890.616
    1325  23.24    4916 4906.682
    1326  23.25    4946 4922.920
    1327  23.26    4925 4941.236
    1328  23.27    4980 4962.525
    1329  23.28    4901 4987.130
    1330  23.29    5009 5012.986
    1331  23.30    5099 5043.082
    1332  23.31    5118 5079.196
    1333  23.32    5224 5123.101
    1334  23.33    5312 5176.876
    1335  23.34    5388 5241.727
    1336  23.35    5412 5317.591
    1337  23.36    5536 5407.015
    1338  23.37    5737 5511.323
    1339  23.38    5990 5631.745
    1340  23.39    5998 5769.367
    1341  23.40    6170 5923.505
    1342  23.41    6429 6092.223
    1343  23.42    6640 6270.856
    1344  23.43    6852 6452.092
    1345  23.44    7142 6623.635
    1346  23.45    7258 6771.991
    1347  23.46    7393 6882.588
    1348  23.47    7383 6940.581
    1349  23.48    7342 6919.848
    1350  23.49    7223 6837.213
    1351  23.50    7213 6718.712
    1352  23.51    6980 6585.254
    1353  23.52    6864 6446.876
    1354  23.53    6569 6302.906
    1355  23.54    6544 6143.306
    1356  23.55    6418 5976.785
    1357  23.56    6218 5815.686
    1358  23.57    6085 5669.779
    1359  23.58    6001 5544.117
    1360  23.59    5956 5439.689
    1361  23.60    5802 5355.120
    1362  23.61    5778 5288.163
    1363  23.62    5865 5237.615
    1364  23.63    5862 5199.415
    1365  23.64    5869 5173.250
    1366  23.65    5877 5158.266
    1367  23.66    5922 5154.170
    1368  23.67    5962 5160.788
    1369  23.68    5998 5178.950
    1370  23.69    6024 5208.677
    1371  23.70    6013 5247.041
    1372  23.71    6114 5300.086
    1373  23.72    6195 5364.788
    1374  23.73    6222 5439.854
    1375  23.74    6246 5522.376
    1376  23.75    6320 5608.226
    1377  23.76    6291 5690.619
    1378  23.77    6397 5762.791
    1379  23.78    6451 5818.399
    1380  23.79    6463 5849.032
    1381  23.80    6387 5843.069
    1382  23.81    6265 5810.018
    1383  23.82    6233 5763.020
    1384  23.83    6184 5711.987
    1385  23.84    6116 5661.785
    1386  23.85    6096 5611.442
    1387  23.86    6026 5556.053
    1388  23.87    5782 5497.751
    1389  23.88    5665 5442.069
    1390  23.89    5597 5391.664
    1391  23.90    5523 5347.139
    1392  23.91    5433 5306.683
    1393  23.92    5371 5268.008
    1394  23.93    5291 5225.156
    1395  23.94    5235 5174.887
    1396  23.95    5183 5119.447
    1397  23.96    5191 5064.160
    1398  23.97    5206 5010.761
    1399  23.98    5018 4959.924
    1400  23.99    4966 4910.814
    1401  24.00    5021 4861.627
    1402  24.01    5072 4813.657
    1403  24.02    5007 4769.538
    1404  24.03    4891 4730.225
    1405  24.04    4923 4694.995
    1406  24.05    4980 4666.492
    1407  24.06    4899 4642.355
    1408  24.07    4843 4622.364
    1409  24.08    4904 4605.816
    1410  24.09    4920 4592.414
    1411  24.10    4891 4580.841
    1412  24.11    4875 4572.558
    1413  24.12    4789 4566.550
    1414  24.13    4766 4562.487
    1415  24.14    4744 4560.332
    1416  24.15    4754 4560.111
    1417  24.16    4785 4561.583
    1418  24.17    4789 4565.044
    1419  24.18    4761 4570.279
    1420  24.19    4762 4577.274
    1421  24.20    4710 4585.948
    1422  24.21    4789 4596.175
    1423  24.22    4772 4607.570
    1424  24.23    4801 4620.461
    1425  24.24    4885 4634.057
    1426  24.25    4857 4648.349
    1427  24.26    4869 4662.904
    1428  24.27    4858 4677.426
    1429  24.28    4919 4692.704
    1430  24.29    4912 4709.297
    1431  24.30    4868 4727.395
    1432  24.31    4810 4746.846
    1433  24.32    4835 4767.124
    1434  24.33    4925 4787.424
    1435  24.34    4892 4807.349
    1436  24.35    4901 4826.438
    1437  24.36    5060 4844.658
    1438  24.37    4921 4860.478
    1439  24.38    4874 4874.330
    1440  24.39    4928 4888.931
    1441  24.40    4964 4905.059
    1442  24.41    4989 4923.718
    1443  24.42    4959 4944.899
    1444  24.43    4971 4967.990
    1445  24.44    5050 4993.930
    1446  24.45    5098 5023.869
    1447  24.46    5154 5058.422
    1448  24.47    5197 5098.386
    1449  24.48    5268 5143.884
    1450  24.49    5261 5194.712
    1451  24.50    5260 5251.225
    1452  24.51    5344 5313.016
    1453  24.52    5408 5379.914
    1454  24.53    5444 5452.041
    1455  24.54    5530 5528.730
    1456  24.55    5576 5610.898
    1457  24.56    5662 5699.912
    1458  24.57    5696 5798.261
    1459  24.58    5823 5908.125
    1460  24.59    5923 6030.953
    1461  24.60    6093 6168.524
    1462  24.61    6228 6322.681
    1463  24.62    6244 6496.684
    1464  24.63    6424 6693.763
    1465  24.64    6638 6917.830
    1466  24.65    6892 7172.745
    1467  24.66    7183 7461.913
    1468  24.67    7529 7788.422
    1469  24.68    7706 8154.116
    1470  24.69    8006 8558.725
    1471  24.70    8345 8998.794
    1472  24.71    8844 9470.261
    1473  24.72    9254 9951.321
    1474  24.73    9677 10429.550
    1475  24.74   10216 10888.480
    1476  24.75   10540 11313.090
    1477  24.76   10723 11661.620
    1478  24.77   10936 11919.390
    1479  24.78   11005 12105.290
    1480  24.79   11186 12229.150
    1481  24.80   11233 12292.530
    1482  24.81   11168 12283.870
    1483  24.82   10901 12170.100
    1484  24.83   10710 11893.730
    1485  24.84   10268 11496.020
    1486  24.85    9738 11040.790
    1487  24.86    9387 10579.100
    1488  24.87    9141 10137.900
    1489  24.88    8806 9722.816
    1490  24.89    8427 9309.739
    1491  24.90    8124 8899.069
    1492  24.91    7831 8507.915
    1493  24.92    7563 8152.832
    1494  24.93    7235 7843.745
    1495  24.94    6805 7583.216
    1496  24.95    6668 7368.848
    1497  24.96    6558 7195.471
    1498  24.97    6391 7057.646
    1499  24.98    6364 6952.639
    1500  24.99    6272 6879.015
    1501  25.00    6208 6836.075
    1502  25.01    6163 6823.519
    1503  25.02    6189 6841.949
    1504  25.03    6272 6889.179
    1505  25.04    6298 6965.791
    1506  25.05    6338 7070.623
    1507  25.06    6474 7200.237
    1508  25.07    6499 7347.321
    1509  25.08    6548 7501.096
    1510  25.09    6720 7645.489
    1511  25.10    6794 7763.561
    1512  25.11    6810 7841.220
    1513  25.12    6838 7853.215
    1514  25.13    6812 7781.752
    1515  25.14    6730 7645.141
    1516  25.15    6577 7472.622
    1517  25.16    6348 7285.174
    1518  25.17    6225 7094.086
    1519  25.18    6166 6898.394
    1520  25.19    6050 6687.139
    1521  25.20    5871 6462.006
    1522  25.21    5730 6237.968
    1523  25.22    5512 6026.312
    1524  25.23    5377 5834.413
    1525  25.24    5300 5665.143
    1526  25.25    5250 5517.840
    1527  25.26    5139 5389.705
    1528  25.27    5060 5278.726
    1529  25.28    5094 5181.711
    1530  25.29    4981 5096.421
    1531  25.30    4959 5020.862
    1532  25.31    4933 4953.575
    1533  25.32    4903 4893.391
    1534  25.33    4888 4839.471
    1535  25.34    4815 4791.158
    1536  25.35    4754 4747.956
    1537  25.36    4716 4709.389
    1538  25.37    4676 4675.096
    1539  25.38    4730 4643.892
    1540  25.39    4734 4616.649
    1541  25.40    4795 4592.754
    1542  25.41    4736 4571.822
    1543  25.42    4714 4553.449
    1544  25.43    4673 4537.521
    1545  25.44    4566 4523.578
    1546  25.45    4500 4510.196
    1547  25.46    4497 4500.513
    1548  25.47    4548 4492.567
    1549  25.48    4525 4501.383
    1550  25.49    4567 4496.262
    1551  25.50    4582 4492.001
    1552  25.51    4584 4487.391
    1553  25.52    4596 4483.917
    1554  25.53    4498 4480.067
    1555  25.54    4462 4476.247
    1556  25.55    4480 4472.396
    1557  25.56    4481 4468.011
    1558  25.57    4483 4465.142
    1559  25.58    4538 4462.576
    1560  25.59    4485 4459.977
    1561  25.60    4449 4456.965
    1562  25.61    4414 4455.026
    1563  25.62    4421 4453.301
    1564  25.63    4504 4452.157
    1565  25.64    4461 4452.365
    1566  25.65    4436 4452.173
    1567  25.66    4390 4451.243
    1568  25.67    4433 4449.580
    1569  25.68    4505 4447.085
    1570  25.69    4435 4443.791
    1571  25.70    4389 4441.797
    1572  25.71    4394 4439.080
    1573  25.72    4355 4436.604
    1574  25.73    4427 4434.312
    1575  25.74    4461 4431.996
    1576  25.75    4455 4429.804
    1577  25.76    4408 4427.580
    1578  25.77    4374 4426.809
    1579  25.78    4289 4427.809
    1580  25.79    4370 4429.183
    1581  25.80    4449 4432.218
    1582  25.81    4491 4436.111
    1583  25.82    4463 4442.094
    1584  25.83    4441 4449.274
    1585  25.84    4414 4457.185
    1586  25.85    4417 4466.236
    1587  25.86    4414 4473.941
    1588  25.87    4418 4480.196
    1589  25.88    4446 4486.583
    1590  25.89    4415 4488.524
    1591  25.90    4460 4487.574
    1592  25.91    4465 4484.962
    1593  25.92    4468 4482.051
    1594  25.93    4370 4479.278
    1595  25.94    4381 4478.017
    1596  25.95    4484 4476.913
    1597  25.96    4495 4475.016
    1598  25.97    4482 4473.421
    1599  25.98    4409 4472.778
    1600  25.99    4448 4473.639
    1601  26.00    4535 4476.837
    1602  26.01    4454 4481.213
    1603  26.02    4463 4503.839
    1604  26.03    4462 4512.556
    1605  26.04    4434 4523.459
    1606  26.05    4436 4535.903
    1607  26.06    4506 4550.115
    1608  26.07    4484 4566.010
    1609  26.08    4506 4583.776
    1610  26.09    4514 4603.209
    1611  26.10    4479 4624.232
    1612  26.11    4491 4646.823
    1613  26.12    4509 4670.468
    1614  26.13    4561 4695.140
    1615  26.14    4550 4720.646
    1616  26.15    4483 4746.475
    1617  26.16    4528 4772.969
    1618  26.17    4531 4801.427
    1619  26.18    4558 4832.000
    1620  26.19    4611 4865.664
    1621  26.20    4625 4902.410
    1622  26.21    4660 4943.169
    1623  26.22    4705 4987.486
    1624  26.23    4768 5036.236
    1625  26.24    4816 5090.060
    1626  26.25    4793 5149.675
    1627  26.26    4802 5216.471
    1628  26.27    4862 5290.739
    1629  26.28    4952 5374.565
    1630  26.29    5058 5468.439
    1631  26.30    5192 5573.801
    1632  26.31    5339 5692.108
    1633  26.32    5601 5825.570
    1634  26.33    5865 5976.501
    1635  26.34    6118 6148.345
    1636  26.35    6419 6344.048
    1637  26.36    6704 6566.367
    1638  26.37    7066 6817.738
    1639  26.38    7492 7096.768
    1640  26.39    8060 7401.429
    1641  26.40    8672 7723.416
    1642  26.41    9394 8049.512
    1643  26.42   10111 8361.130
    1644  26.43   10715 8635.127
    1645  26.44   11133 8849.760
    1646  26.45   11494 8986.224
    1647  26.46   11525 8997.250
    1648  26.47   11263 8890.820
    1649  26.48   10751 8708.954
    1650  26.49   10277 8491.326
    1651  26.50    9822 8261.873
    1652  26.51    9440 8029.651
    1653  26.52    9006 7788.631
    1654  26.53    8501 7516.773
    1655  26.54    8003 7225.163
    1656  26.55    7355 6933.191
    1657  26.56    6841 6658.525
    1658  26.57    6606 6411.961
    1659  26.58    6267 6197.512
    1660  26.59    5940 6013.919
    1661  26.60    5669 5858.020
    1662  26.61    5453 5725.734
    1663  26.62    5362 5613.191
    1664  26.63    5320 5518.721
    1665  26.64    5167 5436.888
    1666  26.65    5115 5367.356
    1667  26.66    5106 5308.699
    1668  26.67    5068 5259.897
    1669  26.68    4974 5220.291
    1670  26.69    4904 5189.297
    1671  26.70    4917 5167.843
    1672  26.71    4919 5152.921
    1673  26.72    4917 5145.658
    1674  26.73    4864 5145.719
    1675  26.74    4932 5153.351
    1676  26.75    5008 5167.510
    1677  26.76    4955 5189.607
    1678  26.77    4932 5219.802
    1679  26.78    4970 5256.794
    1680  26.79    5002 5300.951
    1681  26.80    5023 5351.777
    1682  26.81    5095 5409.085
    1683  26.82    5088 5472.434
    1684  26.83    5096 5542.109
    1685  26.84    5181 5617.026
    1686  26.85    5218 5698.297
    1687  26.86    5277 5788.547
    1688  26.87    5363 5890.835
    1689  26.88    5433 6006.812
    1690  26.89    5533 6137.822
    1691  26.90    5572 6283.176
    1692  26.91    5670 6440.632
    1693  26.92    5913 6606.848
    1694  26.93    6079 6775.986
    1695  26.94    6122 6942.494
    1696  26.95    6243 7097.780
    1697  26.96    6372 7230.531
    1698  26.97    6527 7329.706
    1699  26.98    6611 7383.812
    1700  26.99    6590 7365.516
    1701  27.00    6499 7283.863
    1702  27.01    6415 7163.727
    1703  27.02    6289 7027.056
    1704  27.03    6244 6887.411
    1705  27.04    6213 6748.234
    1706  27.05    6020 6604.605
    1707  27.06    5872 6443.758
    1708  27.07    5746 6270.473
    1709  27.08    5641 6092.975
    1710  27.09    5467 5921.899
    1711  27.10    5406 5764.625
    1712  27.11    5340 5624.766
    1713  27.12    5248 5502.400
    1714  27.13    5169 5396.246
    1715  27.14    5102 5303.732
    1716  27.15    4970 5221.287
    1717  27.16    4898 5147.004
    1718  27.17    4927 5079.987
    1719  27.18    4877 5019.139
    1720  27.19    4837 4963.665
    1721  27.20    4775 4913.126
    1722  27.21    4726 4867.742
    1723  27.22    4747 4827.416
    1724  27.23    4748 4791.968
    1725  27.24    4760 4761.009
    1726  27.25    4722 4733.852
    1727  27.26    4671 4709.779
    1728  27.27    4689 4688.281
    1729  27.28    4681 4668.954
    1730  27.29    4642 4651.573
    1731  27.30    4662 4635.705
    1732  27.31    4661 4621.023
    1733  27.32    4653 4606.540
    1734  27.33    4640 4601.368
    1735  27.34    4605 4587.899
    1736  27.35    4585 4575.584
    1737  27.36    4565 4564.601
    1738  27.37    4534 4555.389
    1739  27.38    4510 4547.143
    1740  27.39    4499 4539.650
    1741  27.40    4572 4533.472
    1742  27.41    4611 4528.136
    1743  27.42    4512 4524.283
    1744  27.43    4473 4522.086
    1745  27.44    4517 4521.595
    1746  27.45    4540 4522.766
    1747  27.46    4531 4525.325
    1748  27.47    4533 4529.139
    1749  27.48    4570 4533.543
    1750  27.49    4504 4538.182
    1751  27.50    4488 4542.620
    1752  27.51    4518 4546.546
    1753  27.52    4560 4549.027
    1754  27.53    4536 4549.787
    1755  27.54    4470 4549.470
    1756  27.55    4458 4554.705
    1757  27.56    4421 4554.464
    1758  27.57    4391 4554.308
    1759  27.58    4403 4554.662
    1760  27.59    4467 4555.308
    1761  27.60    4498 4556.856
    1762  27.61    4472 4558.862
    1763  27.62    4485 4561.690
    1764  27.63    4431 4566.158
    1765  27.64    4440 4572.017
    1766  27.65    4489 4580.109
    1767  27.66    4489 4590.373
    1768  27.67    4511 4603.303
    1769  27.68    4515 4618.589
    1770  27.69    4555 4636.286
    1771  27.70    4535 4656.599
    1772  27.71    4481 4679.323
    1773  27.72    4487 4700.361
    1774  27.73    4575 4728.331
    1775  27.74    4645 4756.178
    1776  27.75    4669 4783.841
    1777  27.76    4624 4810.134
    1778  27.77    4554 4833.682
    1779  27.78    4561 4850.020
    1780  27.79    4566 4863.159
    1781  27.80    4522 4872.076
    1782  27.81    4604 4875.948
    1783  27.82    4622 4879.788
    1784  27.83    4640 4883.134
    1785  27.84    4632 4885.855
    1786  27.85    4678 4887.383
    1787  27.86    4715 4885.721
    1788  27.87    4709 4879.863
    1789  27.88    4707 4873.085
    1790  27.89    4721 4866.705
    1791  27.90    4703 4862.102
    1792  27.91    4694 4859.860
    1793  27.92    4732 4859.873
    1794  27.93    4755 4861.264
    1795  27.94    4748 4863.146
    1796  27.95    4680 4865.687
    1797  27.96    4707 4868.205
    1798  27.97    4791 4872.991
    1799  27.98    4875 4878.643
    1800  27.99    4953 4885.067
    1801  28.00    4930 4892.757
    1802  28.01    4930 4902.109
    1803  28.02    4958 4913.712
    1804  28.03    5037 4927.546
    1805  28.04    5071 4944.855
    1806  28.05    5021 4966.087
    1807  28.06    5008 4989.812
    1808  28.07    5027 5017.150
    1809  28.08    5108 5049.364
    1810  28.09    5205 5087.272
    1811  28.10    5306 5127.878
    1812  28.11    5396 5177.036
    1813  28.12    5450 5233.979
    1814  28.13    5487 5295.467
    1815  28.14    5510 5361.487
    1816  28.15    5653 5430.940
    1817  28.16    5801 5500.843
    1818  28.17    5759 5566.408
    1819  28.18    5750 5624.250
    1820  28.19    5832 5673.472
    1821  28.20    5852 5700.391
    1822  28.21    5917 5721.220
    1823  28.22    5883 5701.887
    1824  28.23    5825 5670.467
    1825  28.24    5825 5634.253
    1826  28.25    5788 5597.653
    1827  28.26    5719 5561.072
    1828  28.27    5639 5523.636
    1829  28.28    5621 5480.310
    1830  28.29    5600 5435.140
    1831  28.30    5544 5385.854
    1832  28.31    5446 5339.330
    1833  28.32    5407 5298.032
    1834  28.33    5392 5262.749
    1835  28.34    5296 5233.996
    1836  28.35    5291 5211.522
    1837  28.36    5330 5194.734
    1838  28.37    5342 5184.159
    1839  28.38    5385 5176.745
    1840  28.39    5387 5173.260
    1841  28.40    5388 5173.083
    1842  28.41    5446 5175.437
    1843  28.42    5487 5181.724
    1844  28.43    5414 5191.093
    1845  28.44    5380 5205.142
    1846  28.45    5377 5220.871
    1847  28.46    5427 5239.631
    1848  28.47    5429 5262.039
    1849  28.48    5475 5286.409
    1850  28.49    5529 5313.876
    1851  28.50    5563 5343.764
    1852  28.51    5670 5375.760
    1853  28.52    5694 5410.150
    1854  28.53    5721 5468.915
    1855  28.54    5762 5504.816
    1856  28.55    5774 5541.229
    1857  28.56    5758 5577.684
    1858  28.57    5898 5614.658
    1859  28.58    6012 5653.243
    1860  28.59    6020 5694.091
    1861  28.60    6077 5737.946
    1862  28.61    6109 5785.433
    1863  28.62    6132 5837.421
    1864  28.63    6203 5892.532
    1865  28.64    6219 5951.934
    1866  28.65    6241 6016.495
    1867  28.66    6337 6087.152
    1868  28.67    6340 6164.269
    1869  28.68    6381 6248.938
    1870  28.69    6475 6339.957
    1871  28.70    6600 6441.877
    1872  28.71    6790 6552.391
    1873  28.72    6849 6672.462
    1874  28.73    6902 6804.231
    1875  28.74    7092 6944.509
    1876  28.75    7195 7095.144
    1877  28.76    7312 7251.361
    1878  28.77    7530 7425.044
    1879  28.78    7700 7610.628
    1880  28.79    7844 7810.495
    1881  28.80    8029 8027.376
    1882  28.81    8266 8265.731
    1883  28.82    8548 8526.398
    1884  28.83    8824 8810.321
    1885  28.84    9150 9126.291
    1886  28.85    9535 9473.769
    1887  28.86    9918 9857.096
    1888  28.87   10322 10282.690
    1889  28.88   10765 10756.860
    1890  28.89   11376 11288.280
    1891  28.90   11932 11884.950
    1892  28.91   12515 12559.000
    1893  28.92   13257 13311.310
    1894  28.93   13951 14152.640
    1895  28.94   14807 15084.370
    1896  28.95   15766 16096.920
    1897  28.96   16660 17167.240
    1898  28.97   17718 18254.820
    1899  28.98   18788 19299.840
    1900  28.99   19671 20233.040
    1901  29.00   20372 20985.410
    1902  29.01   20714 21504.290
    1903  29.02   20773 21666.280
    1904  29.03   20436 21428.310
    1905  29.04   19920 20909.720
    1906  29.05   19452 20243.980
    1907  29.06   18846 19529.000
    1908  29.07   18232 18810.860
    1909  29.08   17558 18095.310
    1910  29.09   17001 17348.920
    1911  29.10   16257 16501.340
    1912  29.11   15364 15584.390
    1913  29.12   14459 14656.610
    1914  29.13   13739 13774.180
    1915  29.14   13168 12974.360
    1916  29.15   12527 12273.620
    1917  29.16   11945 11672.650
    1918  29.17   11467 11163.220
    1919  29.18   10980 10733.420
    1920  29.19   10597 10374.410
    1921  29.20   10313 10068.380
    1922  29.21   10068 9809.323
    1923  29.22    9925 9590.386
    1924  29.23    9789 9406.174
    1925  29.24    9673 9252.126
    1926  29.25    9508 9124.058
    1927  29.26    9361 9020.319
    1928  29.27    9217 8939.546
    1929  29.28    9113 8879.994
    1930  29.29    9116 8840.264
    1931  29.30    9183 8818.428
    1932  29.31    9079 8811.324
    1933  29.32    8958 8819.118
    1934  29.33    8930 8843.866
    1935  29.34    8926 8888.458
    1936  29.35    8969 8955.261
    1937  29.36    9072 9045.315
    1938  29.37    9226 9167.026
    1939  29.38    9313 9305.664
    1940  29.39    9329 9469.312
    1941  29.40    9448 9660.637
    1942  29.41    9673 9882.903
    1943  29.42    9820 10140.100
    1944  29.43   10061 10436.720
    1945  29.44   10419 10777.750
    1946  29.45   10709 11169.310
    1947  29.46   11082 11618.080
    1948  29.47   11536 12133.180
    1949  29.48   12004 12722.880
    1950  29.49   12581 13396.870
    1951  29.50   13274 14164.680
    1952  29.51   13976 15026.620
    1953  29.52   14790 15982.400
    1954  29.53   15706 17015.430
    1955  29.54   16845 18105.710
    1956  29.55   18065 19204.460
    1957  29.56   19152 20249.500
    1958  29.57   20091 21169.010
    1959  29.58   20813 21894.240
    1960  29.59   21356 22370.610
    1961  29.60   21582 22457.810
    1962  29.61   21365 22146.200
    1963  29.62   20740 21562.260
    1964  29.63   19934 20839.740
    1965  29.64   19345 20072.020
    1966  29.65   18963 19301.330
    1967  29.66   18407 18531.160
    1968  29.67   17688 17727.510
    1969  29.68   16795 16816.560
    1970  29.69   15864 15827.020
    1971  29.70   14914 14820.450
    1972  29.71   13983 13852.530
    1973  29.72   13165 12962.310
    1974  29.73   12417 12168.060
    1975  29.74   11856 11471.890
    1976  29.75   11389 10866.180
    1977  29.76   10925 10339.070
    1978  29.77   10585 9877.613
    1979  29.78   10183 9471.370
    1980  29.79    9724 9110.510
    1981  29.80    9464 8787.839
    1982  29.81    9345 8497.806
    1983  29.82    9204 8236.031
    1984  29.83    8898 7998.594
    1985  29.84    8649 7784.868
    1986  29.85    8561 7591.552
    1987  29.86    8462 7416.559
    1988  29.87    8319 7257.899
    1989  29.88    8209 7115.250
    1990  29.89    8051 6985.070
    1991  29.90    7884 6878.852
    1992  29.91    7851 6772.748
    1993  29.92    7736 6676.704
    1994  29.93    7589 6589.595
    1995  29.94    7390 6510.421
    1996  29.95    7331 6438.339
    1997  29.96    7318 6373.434
    1998  29.97    7223 6314.017
    1999  29.98    7161 6260.297
    2000  29.99    7086 6211.822
    2001  30.00    7002 6168.280
    2002  30.01    7042 6129.033
    2003  30.02    7055 6092.333
    2004  30.03    6972 6060.935
    2005  30.04    6872 6033.024
    2006  30.05    6795 6008.279
    2007  30.06    6774 5986.524
    2008  30.07    6721 5967.713
    2009  30.08    6698 5951.567
    2010  30.09    6603 5938.085
    2011  30.10    6536 5926.450
    2012  30.11    6556 5917.843
    2013  30.12    6633 5911.825
    2014  30.13    6603 5907.997
    2015  30.14    6518 5906.028
    2016  30.15    6457 5905.620
    2017  30.16    6445 5906.486
    2018  30.17    6411 5907.389
    2019  30.18    6419 5909.719
    2020  30.19    6425 5912.648
    2021  30.20    6330 5918.824
    2022  30.21    6292 5924.132
    2023  30.22    6380 5930.589
    2024  30.23    6431 5936.792
    2025  30.24    6348 5943.648
    2026  30.25    6288 5951.468
    2027  30.26    6307 5959.768
    2028  30.27    6215 5968.971
    2029  30.28    6110 5980.720
    2030  30.29    6154 5993.238
    2031  30.30    6210 6008.386
    2032  30.31    6270 6023.703
    2033  30.32    6214 6041.391
    2034  30.33    6173 6060.443
    2035  30.34    6241 6081.522
    2036  30.35    6257 6105.209
    2037  30.36    6309 6132.045
    2038  30.37    6346 6162.613
    2039  30.38    6314 6197.214
    2040  30.39    6313 6236.460
    2041  30.40    6384 6279.757
    2042  30.41    6433 6327.740
    2043  30.42    6382 6382.455
    2044  30.43    6373 6440.946
    2045  30.44    6439 6504.674
    2046  30.45    6458 6572.861
    2047  30.46    6523 6645.423
    2048  30.47    6536 6721.464
    2049  30.48    6564 6799.603
    2050  30.49    6690 6879.539
    2051  30.50    6715 6960.330
    2052  30.51    6750 7040.233
    2053  30.52    6889 7127.015
    2054  30.53    6939 7205.981
    2055  30.54    6966 7289.005
    2056  30.55    7055 7377.695
    2057  30.56    7117 7471.954
    2058  30.57    7173 7570.354
    2059  30.58    7224 7672.575
    2060  30.59    7317 7775.224
    2061  30.60    7494 7877.844
    2062  30.61    7637 7979.351
    2063  30.62    7770 8084.579
    2064  30.63    7891 8199.421
    2065  30.64    8018 8327.693
    2066  30.65    8278 8471.570
    2067  30.66    8531 8629.356
    2068  30.67    8668 8796.899
    2069  30.68    8893 8966.935
    2070  30.69    9247 9131.340
    2071  30.70    9509 9284.061
    2072  30.71    9650 9421.986
    2073  30.72    9692 9537.028
    2074  30.73    9708 9621.162
    2075  30.74    9740 9686.085
    2076  30.75    9686 9747.429
    2077  30.76    9621 9817.978
    2078  30.77    9775 9905.561
    2079  30.78    9950 10013.510
    2080  30.79   10092 10143.850
    2081  30.80   10297 10286.440
    2082  30.81   10440 10441.200
    2083  30.82   10583 10613.930
    2084  30.83   10717 10812.720
    2085  30.84   10887 11042.960
    2086  30.85   11181 11309.630
    2087  30.86   11552 11615.960
    2088  30.87   11939 11962.820
    2089  30.88   12367 12351.770
    2090  30.89   12742 12778.920
    2091  30.90   13211 13248.600
    2092  30.91   13935 13762.800
    2093  30.92   14675 14317.140
    2094  30.93   15422 14904.160
    2095  30.94   16194 15506.730
    2096  30.95   16951 16097.280
    2097  30.96   17571 16640.910
    2098  30.97   18039 17099.080
    2099  30.98   18271 17445.380
    2100  30.99   18316 17629.700
    2101  31.00   18179 17608.760
    2102  31.01   17959 17440.410
    2103  31.02   17710 17195.670
    2104  31.03   17484 16931.920
    2105  31.04   17268 16680.280
    2106  31.05   16987 16446.780
    2107  31.06   16800 16225.180
    2108  31.07   16549 15984.180
    2109  31.08   16056 15693.170
    2110  31.09   15662 15386.850
    2111  31.10   15428 15103.770
    2112  31.11   15282 14877.700
    2113  31.12   15197 14729.350
    2114  31.13   15077 14666.980
    2115  31.14   15072 14686.720
    2116  31.15   15318 14774.390
    2117  31.16   15547 14911.970
    2118  31.17   15765 15079.060
    2119  31.18   16043 15251.070
    2120  31.19   16323 15392.890
    2121  31.20   16485 15481.150
    2122  31.21   16474 15500.850
    2123  31.22   16379 15439.030
    2124  31.23   16171 15250.740
    2125  31.24   15797 14952.880
    2126  31.25   15369 14588.600
    2127  31.26   14972 14198.050
    2128  31.27   14670 13803.330
    2129  31.28   14379 13416.300
    2130  31.29   13950 13038.710
    2131  31.30   13561 12664.510
    2132  31.31   13248 12266.840
    2133  31.32   12834 11851.580
    2134  31.33   12315 11444.950
    2135  31.34   11776 11050.360
    2136  31.35   11427 10690.020
    2137  31.36   11164 10370.800
    2138  31.37   10924 10094.060
    2139  31.38   10743 9857.480
    2140  31.39   10497 9656.233
    2141  31.40   10210 9486.168
    2142  31.41   10052 9342.005
    2143  31.42   10013 9220.632
    2144  31.43    9922 9119.402
    2145  31.44    9838 9036.275
    2146  31.45    9870 8969.942
    2147  31.46    9904 8918.816
    2148  31.47    9824 8882.276
    2149  31.48    9751 8859.924
    2150  31.49    9772 8850.977
    2151  31.50    9774 8855.396
    2152  31.51    9721 8873.111
    2153  31.52    9766 8904.070
    2154  31.53    9876 8948.385
    2155  31.54    9983 9005.925
    2156  31.55   10038 9076.951
    2157  31.56   10084 9161.741
    2158  31.57   10168 9260.671
    2159  31.58   10231 9374.305
    2160  31.59   10328 9502.962
    2161  31.60   10430 9653.939
    2162  31.61   10571 9814.547
    2163  31.62   10729 9991.969
    2164  31.63   10889 10186.750
    2165  31.64   11031 10399.460
    2166  31.65   11148 10630.890
    2167  31.66   11317 10882.020
    2168  31.67   11565 11153.770
    2169  31.68   11881 11447.710
    2170  31.69   12138 11765.800
    2171  31.70   12425 12111.100
    2172  31.71   12823 12487.160
    2173  31.72   13169 12901.480
    2174  31.73   13442 13350.870
    2175  31.74   13851 13843.680
    2176  31.75   14420 14385.730
    2177  31.76   15038 14983.800
    2178  31.77   15644 15646.360
    2179  31.78   16218 16383.770
    2180  31.79   16855 17207.930
    2181  31.80   17701 18131.280
    2182  31.81   18682 19168.700
    2183  31.82   19601 20325.320
    2184  31.83   20689 21609.700
    2185  31.84   21928 23019.890
    2186  31.85   23273 24542.250
    2187  31.86   24843 26146.920
    2188  31.87   26442 27785.640
    2189  31.88   27936 29391.920
    2190  31.89   29360 30886.280
    2191  31.90   30684 32167.280
    2192  31.91   31659 33142.860
    2193  31.92   32175 33780.320
    2194  31.93   32178 33956.960
    2195  31.94   31605 33683.960
    2196  31.95   30688 33107.850
    2197  31.96   29807 32376.390
    2198  31.97   29079 31594.780
    2199  31.98   28476 30803.770
    2200  31.99   27833 29986.720
    2201  32.00   27011 29138.540
    2202  32.01   26047 28205.770
    2203  32.02   24991 27168.220
    2204  32.03   23902 26090.220
    2205  32.04   22748 25045.480
    2206  32.05   21669 24095.180
    2207  32.06   20951 23277.440
    2208  32.07   20409 22602.960
    2209  32.08   19850 22074.700
    2210  32.09   19478 21690.520
    2211  32.10   19285 21446.190
    2212  32.11   19163 21337.100
    2213  32.12   19127 21360.670
    2214  32.13   19315 21517.170
    2215  32.14   19693 21809.980
    2216  32.15   20102 22244.110
    2217  32.16   20632 22825.170
    2218  32.17   21245 23559.370
    2219  32.18   22015 24449.260
    2220  32.19   22990 25489.930
    2221  32.20   24020 26662.220
    2222  32.21   25204 27931.270
    2223  32.22   26488 29241.080
    2224  32.23   27733 30516.230
    2225  32.24   28977 31666.440
    2226  32.25   30002 32600.520
    2227  32.26   30500 33245.810
    2228  32.27   30555 33488.280
    2229  32.28   30212 33181.680
    2230  32.29   29368 32477.960
    2231  32.30   28291 31539.110
    2232  32.31   27495 30515.600
    2233  32.32   26862 29496.620
    2234  32.33   26159 28508.750
    2235  32.34   25364 27535.430
    2236  32.35   24369 26526.670
    2237  32.36   23346 25374.370
    2238  32.37   22267 24099.310
    2239  32.38   21034 22768.300
    2240  32.39   19849 21452.000
    2241  32.40   18853 20211.690
    2242  32.41   17981 19085.260
    2243  32.42   17105 18087.150
    2244  32.43   16436 17216.950
    2245  32.44   15878 16462.420
    2246  32.45   15233 15808.120
    2247  32.46   14770 15237.780
    2248  32.47   14462 14735.360
    2249  32.48   14058 14291.360
    2250  32.49   13612 13900.610
    2251  32.50   13337 13560.050
    2252  32.51   13151 13268.650
    2253  32.52   12963 13024.230
    2254  32.53   12770 12827.710
    2255  32.54   12550 12677.310
    2256  32.55   12421 12572.820
    2257  32.56   12513 12513.700
    2258  32.57   12661 12499.960
    2259  32.58   12712 12531.890
    2260  32.59   12849 12609.170
    2261  32.60   13042 12729.860
    2262  32.61   13143 12889.430
    2263  32.62   13311 13080.570
    2264  32.63   13641 13291.500
    2265  32.64   13904 13503.900
    2266  32.65   14020 13707.920
    2267  32.66   14222 13883.290
    2268  32.67   14399 14017.270
    2269  32.68   14419 14074.970
    2270  32.69   14294 14053.750
    2271  32.70   14133 13974.750
    2272  32.71   14045 13862.160
    2273  32.72   13949 13726.400
    2274  32.73   13773 13577.600
    2275  32.74   13587 13422.830
    2276  32.75   13387 13269.550
    2277  32.76   13192 13112.020
    2278  32.77   12894 12943.170
    2279  32.78   12517 12771.760
    2280  32.79   12278 12608.120
    2281  32.80   12036 12460.530
    2282  32.81   11889 12329.730
    2283  32.82   11836 12223.970
    2284  32.83   11710 12146.670
    2285  32.84   11539 12100.780
    2286  32.85   11441 12094.190
    2287  32.86   11462 12133.880
    2288  32.87   11518 12216.930
    2289  32.88   11669 12346.100
    2290  32.89   11788 12517.520
    2291  32.90   11878 12725.200
    2292  32.91   12047 12945.170
    2293  32.92   12290 13188.680
    2294  32.93   12609 13428.550
    2295  32.94   12896 13649.160
    2296  32.95   13062 13836.690
    2297  32.96   13173 13971.700
    2298  32.97   13241 14045.160
    2299  32.98   13195 14045.690
    2300  32.99   13059 13999.160
    2301  33.00   12975 13935.690
    2302  33.01   12924 13883.270
    2303  33.02   12944 13857.550
    2304  33.03   12969 13864.620
    2305  33.04   12893 13901.480
    2306  33.05   12850 13964.510
    2307  33.06   12927 14043.020
    2308  33.07   12998 14142.790
    2309  33.08   13111 14275.580
    2310  33.09   13301 14450.300
    2311  33.10   13622 14668.980
    2312  33.11   14009 14923.220
    2313  33.12   14382 15194.110
    2314  33.13   14777 15453.560
    2315  33.14   15155 15676.420
    2316  33.15   15375 15836.330
    2317  33.16   15510 15907.310
    2318  33.17   15696 15835.340
    2319  33.18   15626 15641.080
    2320  33.19   15346 15372.690
    2321  33.20   15217 15075.720
    2322  33.21   15188 14783.290
    2323  33.22   15010 14510.340
    2324  33.23   14844 14254.630
    2325  33.24   14834 14007.760
    2326  33.25   14842 13741.640
    2327  33.26   14722 13439.320
    2328  33.27   14495 13117.200
    2329  33.28   14184 12796.550
    2330  33.29   13891 12496.370
    2331  33.30   13855 12226.820
    2332  33.31   13775 11989.040
    2333  33.32   13669 11778.150
    2334  33.33   13572 11587.120
    2335  33.34   13307 11403.920
    2336  33.35   13054 11214.150
    2337  33.36   12942 11020.940
    2338  33.37   12864 10832.730
    2339  33.38   12720 10657.840
    2340  33.39   12490 10501.840
    2341  33.40   12274 10366.570
    2342  33.41   12188 10251.040
    2343  33.42   12214 10153.160
    2344  33.43   12217 10065.610
    2345  33.44   12140 9986.063
    2346  33.45   11972 9917.965
    2347  33.46   11857 9866.067
    2348  33.47   11830 9834.685
    2349  33.48   11713 9826.831
    2350  33.49   11652 9843.953
    2351  33.50   11704 9886.302
    2352  33.51   11769 9953.539
    2353  33.52   11859 10044.740
    2354  33.53   11970 10159.690
    2355  33.54   12128 10298.570
    2356  33.55   12189 10462.180
    2357  33.56   12319 10650.560
    2358  33.57   12489 10869.270
    2359  33.58   12706 11122.220
    2360  33.59   12956 11414.880
    2361  33.60   13177 11753.230
    2362  33.61   13482 12142.520
    2363  33.62   13808 12587.750
    2364  33.63   14178 13092.330
    2365  33.64   14648 13656.120
    2366  33.65   15167 14276.560
    2367  33.66   15685 14940.940
    2368  33.67   16177 15630.650
    2369  33.68   16710 16316.490
    2370  33.69   17319 16960.240
    2371  33.70   17743 17519.620
    2372  33.71   17999 17955.460
    2373  33.72   18140 18239.270
    2374  33.73   18056 18292.090
    2375  33.74   17676 18103.700
    2376  33.75   16949 17744.350
    2377  33.76   16310 17294.710
    2378  33.77   15761 16817.620
    2379  33.78   15302 16348.020
    2380  33.79   14903 15893.640
    2381  33.80   14454 15444.910
    2382  33.81   13888 14984.520
    2383  33.82   13268 14452.170
    2384  33.83   12629 13860.310
    2385  33.84   12038 13240.110
    2386  33.85   11454 12626.570
    2387  33.86   10858 12047.620
    2388  33.87   10327 11524.030
    2389  33.88    9992 11055.450
    2390  33.89    9650 10644.710
    2391  33.90    9277 10286.760
    2392  33.91    8980 9974.788
    2393  33.92    8818 9701.995
    2394  33.93    8663 9462.008
    2395  33.94    8482 9249.740
    2396  33.95    8352 9061.259
    2397  33.96    8326 8891.586
    2398  33.97    8221 8743.147
    2399  33.98    8132 8611.977
    2400  33.99    8069 8497.642
    2401  34.00    8015 8399.186
    2402  34.01    7931 8315.796
    2403  34.02    7869 8246.864
    2404  34.03    7824 8191.720
    2405  34.04    7757 8148.575
    2406  34.05    7753 8119.452
    2407  34.06    7753 8102.151
    2408  34.07    7743 8097.208
    2409  34.08    7799 8103.462
    2410  34.09    7827 8120.785
    2411  34.10    7805 8148.672
    2412  34.11    7779 8186.716
    2413  34.12    7789 8234.864
    2414  34.13    7857 8292.988
    2415  34.14    7927 8362.045
    2416  34.15    8082 8442.776
    2417  34.16    8301 8536.420
    2418  34.17    8318 8643.526
    2419  34.18    8407 8765.138
    2420  34.19    8600 8902.010
    2421  34.20    8687 9055.300
    2422  34.21    8808 9226.294
    2423  34.22    9101 9417.795
    2424  34.23    9417 9632.308
    2425  34.24    9614 9873.724
    2426  34.25    9840 10146.220
    2427  34.26   10178 10454.610
    2428  34.27   10564 10804.900
    2429  34.28   10935 11200.790
    2430  34.29   11277 11647.470
    2431  34.30   11746 12147.840
    2432  34.31   12367 12701.990
    2433  34.32   12990 13305.120
    2434  34.33   13637 13946.160
    2435  34.34   14265 14605.760
    2436  34.35   14950 15255.590
    2437  34.36   15681 15862.030
    2438  34.37   16298 16385.360
    2439  34.38   16644 16792.940
    2440  34.39   16764 17055.940
    2441  34.40   16665 17106.160
    2442  34.41   16392 16935.980
    2443  34.42   15979 16621.230
    2444  34.43   15465 16225.090
    2445  34.44   15041 15804.030
    2446  34.45   14859 15388.960
    2447  34.46   14634 14986.240
    2448  34.47   14235 14588.800
    2449  34.48   13767 14176.980
    2450  34.49   13223 13709.400
    2451  34.50   12690 13185.450
    2452  34.51   12140 12630.810
    2453  34.52   11538 12077.270
    2454  34.53   10999 11549.930
    2455  34.54   10482 11066.570
    2456  34.55   10118 10634.900
    2457  34.56    9792 10256.320
    2458  34.57    9484 9925.404
    2459  34.58    9288 9639.248
    2460  34.59    9104 9390.963
    2461  34.60    8823 9175.301
    2462  34.61    8576 8986.914
    2463  34.62    8437 8825.149
    2464  34.63    8332 8682.203
    2465  34.64    8215 8567.007
    2466  34.65    8066 8461.967
    2467  34.66    7967 8368.822
    2468  34.67    7970 8297.981
    2469  34.68    7874 8243.620
    2470  34.69    7742 8205.324
    2471  34.70    7697 8182.754
    2472  34.71    7735 8174.768
    2473  34.72    7772 8179.316
    2474  34.73    7727 8198.137
    2475  34.74    7573 8227.525
    2476  34.75    7489 8266.986
    2477  34.76    7537 8313.681
    2478  34.77    7525 8365.649
    2479  34.78    7562 8422.101
    2480  34.79    7718 8483.902
    2481  34.80    7825 8552.239
    2482  34.81    7836 8625.214
    2483  34.82    7937 8708.071
    2484  34.83    8073 8803.971
    2485  34.84    8141 8915.432
    2486  34.85    8218 9046.585
    2487  34.86    8402 9198.857
    2488  34.87    8641 9374.256
    2489  34.88    8928 9579.227
    2490  34.89    9195 9805.775
    2491  34.90    9486 10056.820
    2492  34.91    9816 10329.470
    2493  34.92   10160 10617.980
    2494  34.93   10540 10914.090
    2495  34.94   10940 11204.090
    2496  34.95   11277 11472.850
    2497  34.96   11692 11705.560
    2498  34.97   11925 11888.020
    2499  34.98   11965 12007.010
    2500  34.99   11995 12036.260
    2501  35.00   11943 11996.150
    2502  35.01   11782 11917.090
    2503  35.02   11570 11826.270
    2504  35.03   11549 11742.260
    2505  35.04   11610 11673.190
    2506  35.05   11525 11617.760
    2507  35.06   11457 11572.690
    2508  35.07   11342 11527.520
    2509  35.08   11223 11468.040
    2510  35.09   11155 11403.100
    2511  35.10   11166 11347.600
    2512  35.11   11173 11316.690
    2513  35.12   11102 11323.810
    2514  35.13   11159 11377.250
    2515  35.14   11343 11483.330
    2516  35.15   11511 11644.280
    2517  35.16   11638 11862.260
    2518  35.17   11833 12135.220
    2519  35.18   12254 12460.210
    2520  35.19   12795 12829.830
    2521  35.20   13362 13232.580
    2522  35.21   13972 13652.470
    2523  35.22   14686 14066.040
    2524  35.23   15398 14448.470
    2525  35.24   15849 14774.560
    2526  35.25   16179 15023.960
    2527  35.26   16326 15171.830
    2528  35.27   16363 15173.340
    2529  35.28   16173 15055.320
    2530  35.29   15816 14866.270
    2531  35.30   15465 14652.110
    2532  35.31   15176 14444.690
    2533  35.32   15166 14259.530
    2534  35.33   15210 14097.470
    2535  35.34   15012 13951.560
    2536  35.35   14791 13806.720
    2537  35.36   14496 13634.630
    2538  35.37   14149 13443.740
    2539  35.38   13928 13252.450
    2540  35.39   13672 13086.510
    2541  35.40   13652 12970.110
    2542  35.41   13550 12913.950
    2543  35.42   13508 12908.640
    2544  35.43   13597 12990.470
    2545  35.44   13774 13141.240
    2546  35.45   14102 13354.230
    2547  35.46   14399 13620.620
    2548  35.47   14838 13931.380
    2549  35.48   15247 14271.050
    2550  35.49   15707 14622.050
    2551  35.50   16305 14964.090
    2552  35.51   16833 15266.510
    2553  35.52   17221 15509.290
    2554  35.53   17456 15683.610
    2555  35.54   17440 15786.660
    2556  35.55   17315 15790.270
    2557  35.56   17273 15691.130
    2558  35.57   17019 15524.850
    2559  35.58   16703 15330.200
    2560  35.59   16563 15138.240
    2561  35.60   16449 14960.160
    2562  35.61   16310 14797.060
    2563  35.62   16333 14643.790
    2564  35.63   16121 14489.590
    2565  35.64   15816 14307.960
    2566  35.65   15591 14076.400
    2567  35.66   15318 13796.050
    2568  35.67   14798 13475.180
    2569  35.68   14253 13116.470
    2570  35.69   13778 12713.380
    2571  35.70   13140 12286.420
    2572  35.71   12504 11858.690
    2573  35.72   11939 11449.090
    2574  35.73   11492 11068.240
    2575  35.74   11137 10718.660
    2576  35.75   10739 10396.180
    2577  35.76   10338 10093.590
    2578  35.77   10068 9801.095
    2579  35.78    9710 9502.512
    2580  35.79    9267 9179.478
    2581  35.80    8807 8877.619
    2582  35.81    8452 8586.559
    2583  35.82    8070 8312.570
    2584  35.83    7774 8059.718
    2585  35.84    7598 7829.537
    2586  35.85    7407 7621.149
    2587  35.86    7189 7432.595
    2588  35.87    7050 7261.364
    2589  35.88    6900 7105.215
    2590  35.89    6705 6962.592
    2591  35.90    6561 6835.003
    2592  35.91    6460 6715.210
    2593  35.92    6302 6604.210
    2594  35.93    6174 6501.124
    2595  35.94    6159 6404.909
    2596  35.95    6092 6314.285
    2597  35.96    5951 6228.702
    2598  35.97    5834 6148.152
    2599  35.98    5799 6072.863
    2600  35.99    5729 6002.539
    2601  36.00    5673 5937.690
    2602  36.01    5651 5877.395
    2603  36.02    5531 5819.793
    2604  36.03    5454 5767.216
    2605  36.04    5474 5719.229
    2606  36.05    5431 5672.481
    2607  36.06    5399 5628.198
    2608  36.07    5380 5586.116
    2609  36.08    5308 5546.042
    2610  36.09    5250 5507.785
    2611  36.10    5196 5468.525
    2612  36.11    5188 5431.334
    2613  36.12    5199 5395.424
    2614  36.13    5206 5361.235
    2615  36.14    5195 5329.718
    2616  36.15    5154 5300.045
    2617  36.16    5151 5272.840
    2618  36.17    5144 5246.937
    2619  36.18    5087 5222.373
    2620  36.19    5024 5198.805
    2621  36.20    5032 5176.433
    2622  36.21    5020 5155.114
    2623  36.22    4997 5134.982
    2624  36.23    4995 5112.983
    2625  36.24    5008 5094.975
    2626  36.25    4925 5078.478
    2627  36.26    4980 5062.204
    2628  36.27    4984 5046.603
    2629  36.28    4955 5031.285
    2630  36.29    4943 5016.112
    2631  36.30    4894 5001.742
    2632  36.31    4926 4987.953
    2633  36.32    4967 4974.974
    2634  36.33    4935 4962.642
    2635  36.34    4846 4951.226
    2636  36.35    4871 4940.748
    2637  36.36    4927 4930.408
    2638  36.37    4915 4920.443
    2639  36.38    4899 4910.670
    2640  36.39    4922 4901.598
    2641  36.40    4881 4892.927
    2642  36.41    4870 4885.185
    2643  36.42    4771 4877.913
    2644  36.43    4749 4871.031
    2645  36.44    4776 4864.913
    2646  36.45    4761 4859.053
    2647  36.46    4812 4853.476
    2648  36.47    4844 4848.297
    2649  36.48    4865 4840.340
    2650  36.49    4845 4835.731
    2651  36.50    4830 4831.418
    2652  36.51    4824 4827.908
    2653  36.52    4841 4831.097
    2654  36.53    4859 4828.677
    2655  36.54    4884 4827.145
    2656  36.55    4811 4823.169
    2657  36.56    4701 4822.489
    2658  36.57    4734 4820.579
    2659  36.58    4828 4820.234
    2660  36.59    4785 4819.991
    2661  36.60    4746 4819.696
    2662  36.61    4804 4819.521
    2663  36.62    4836 4821.310
    2664  36.63    4902 4822.107
    2665  36.64    4905 4823.865
    2666  36.65    4831 4826.608
    2667  36.66    4768 4830.625
    2668  36.67    4744 4833.989
    2669  36.68    4723 4838.357
    2670  36.69    4769 4842.698
    2671  36.70    4827 4846.938
    2672  36.71    4889 4851.003
    2673  36.72    4937 4855.973
    2674  36.73    4905 4860.370
    2675  36.74    4845 4865.250
    2676  36.75    4822 4870.167
    2677  36.76    4813 4870.162
    2678  36.77    4801 4875.437
    2679  36.78    4817 4880.325
    2680  36.79    4785 4884.727
    2681  36.80    4836 4886.979
    2682  36.81    4883 4887.865
    2683  36.82    4855 4888.064
    2684  36.83    4926 4888.159
    2685  36.84    4969 4888.736
    2686  36.85    4949 4890.063
    2687  36.86    4934 4891.971
    2688  36.87    4936 4894.769
    2689  36.88    4924 4898.034
    2690  36.89    5005 4901.632
    2691  36.90    4963 4904.208
    2692  36.91    4886 4907.337
    2693  36.92    4927 4910.895
    2694  36.93    4982 4914.278
    2695  36.94    4987 4922.163
    2696  36.95    5028 4928.812
    2697  36.96    5018 4937.109
    2698  36.97    4978 4947.005
    2699  36.98    4885 4958.474
    2700  36.99    4921 4971.198
    2701  37.00    5024 4985.508
    2702  37.01    5093 5001.046
    2703  37.02    5139 5018.219
    2704  37.03    5133 5037.287
    2705  37.04    5141 5059.498
    2706  37.05    5144 5082.362
    2707  37.06    5160 5107.636
    2708  37.07    5210 5135.294
    2709  37.08    5231 5165.435
    2710  37.09    5266 5198.234
    2711  37.10    5211 5233.397
    2712  37.11    5305 5270.863
    2713  37.12    5319 5311.019
    2714  37.13    5421 5353.742
    2715  37.14    5412 5399.030
    2716  37.15    5455 5447.348
    2717  37.16    5500 5498.595
    2718  37.17    5532 5553.073
    2719  37.18    5629 5612.639
    2720  37.19    5649 5677.119
    2721  37.20    5742 5747.421
    2722  37.21    5734 5823.932
    2723  37.22    5749 5907.691
    2724  37.23    5813 5999.162
    2725  37.24    5899 6099.679
    2726  37.25    6043 6209.836
    2727  37.26    6157 6330.165
    2728  37.27    6284 6462.010
    2729  37.28    6387 6604.536
    2730  37.29    6508 6757.123
    2731  37.30    6631 6916.499
    2732  37.31    6821 7079.218
    2733  37.32    6957 7239.892
    2734  37.33    7133 7391.850
    2735  37.34    7297 7528.360
    2736  37.35    7390 7642.526
    2737  37.36    7439 7726.654
    2738  37.37    7523 7763.303
    2739  37.38    7571 7772.550
    2740  37.39    7538 7751.160
    2741  37.40    7476 7711.579
    2742  37.41    7511 7666.098
    2743  37.42    7432 7624.522
    2744  37.43    7359 7587.436
    2745  37.44    7371 7556.441
    2746  37.45    7433 7529.473
    2747  37.46    7358 7499.732
    2748  37.47    7297 7463.686
    2749  37.48    7292 7420.024
    2750  37.49    7306 7372.057
    2751  37.50    7280 7325.393
    2752  37.51    7231 7285.253
    2753  37.52    7203 7255.841
    2754  37.53    7246 7239.888
    2755  37.54    7340 7236.099
    2756  37.55    7355 7245.393
    2757  37.56    7323 7267.735
    2758  37.57    7335 7302.910
    2759  37.58    7363 7348.860
    2760  37.59    7441 7406.136
    2761  37.60    7426 7465.591
    2762  37.61    7553 7527.108
    2763  37.62    7704 7588.419
    2764  37.63    7658 7646.111
    2765  37.64    7649 7692.024
    2766  37.65    7677 7734.123
    2767  37.66    7650 7775.743
    2768  37.67    7802 7820.910
    2769  37.68    7933 7872.755
    2770  37.69    7892 7934.985
    2771  37.70    7961 8003.173
    2772  37.71    8066 8076.718
    2773  37.72    8148 8153.693
    2774  37.73    8197 8228.271
    2775  37.74    8248 8298.915
    2776  37.75    8284 8368.436
    2777  37.76    8278 8444.037
    2778  37.77    8401 8532.038
    2779  37.78    8514 8638.299
    2780  37.79    8616 8767.918
    2781  37.80    8674 8923.728
    2782  37.81    8854 9108.112
    2783  37.82    9020 9322.619
    2784  37.83    9217 9566.684
    2785  37.84    9432 9839.167
    2786  37.85    9779 10138.810
    2787  37.86   10199 10462.150
    2788  37.87   10513 10802.750
    2789  37.88   10790 11149.560
    2790  37.89   11213 11489.520
    2791  37.90   11555 11808.820
    2792  37.91   11808 12092.920
    2793  37.92   12025 12325.860
    2794  37.93   12187 12474.150
    2795  37.94   12181 12539.180
    2796  37.95   12146 12534.700
    2797  37.96   12089 12476.690
    2798  37.97   12037 12378.630
    2799  37.98   11834 12236.890
    2800  37.99   11610 12045.970
    2801  38.00   11577 11815.280
    2802  38.01   11332 11557.250
    2803  38.02   11175 11277.530
    2804  38.03   11083 10973.070
    2805  38.04   10810 10653.010
    2806  38.05   10512 10327.030
    2807  38.06   10213 10002.730
    2808  38.07    9962 9685.462
    2809  38.08    9712 9370.013
    2810  38.09    9394 9055.988
    2811  38.10    9108 8741.487
    2812  38.11    9016 8448.288
    2813  38.12    8984 8173.904
    2814  38.13    8694 7922.560
    2815  38.14    8372 7693.544
    2816  38.15    8205 7486.746
    2817  38.16    8035 7300.489
    2818  38.17    7845 7132.690
    2819  38.18    7691 6981.159
    2820  38.19    7494 6843.275
    2821  38.20    7369 6717.448
    2822  38.21    7181 6602.505
    2823  38.22    7084 6497.654
    2824  38.23    7076 6402.117
    2825  38.24    6955 6315.646
    2826  38.25    6766 6237.030
    2827  38.26    6616 6166.151
    2828  38.27    6507 6102.048
    2829  38.28    6477 6044.623
    2830  38.29    6508 5997.328
    2831  38.30    6444 5951.560
    2832  38.31    6349 5911.081
    2833  38.32    6282 5876.096
    2834  38.33    6259 5846.195
    2835  38.34    6168 5821.118
    2836  38.35    6151 5800.795
    2837  38.36    6175 5785.792
    2838  38.37    6200 5774.755
    2839  38.38    6092 5767.631
    2840  38.39    6075 5767.997
    2841  38.40    6121 5769.678
    2842  38.41    6174 5775.311
    2843  38.42    6066 5785.202
    2844  38.43    6028 5799.271
    2845  38.44    6093 5817.841
    2846  38.45    6103 5840.378
    2847  38.46    6145 5867.813
    2848  38.47    6104 5899.283
    2849  38.48    6122 5935.092
    2850  38.49    6233 5976.126
    2851  38.50    6185 6022.249
    2852  38.51    6196 6073.709
    2853  38.52    6281 6130.900
    2854  38.53    6288 6194.039
    2855  38.54    6400 6263.204
    2856  38.55    6550 6342.531
    2857  38.56    6470 6423.982
    2858  38.57    6578 6511.311
    2859  38.58    6721 6605.871
    2860  38.59    6795 6707.650
    2861  38.60    6927 6817.606
    2862  38.61    7061 6936.189
    2863  38.62    7060 7064.316
    2864  38.63    7166 7202.699
    2865  38.64    7321 7352.352
    2866  38.65    7388 7516.790
    2867  38.66    7608 7697.307
    2868  38.67    7690 7897.270
    2869  38.68    7878 8119.691
    2870  38.69    8108 8367.501
    2871  38.70    8320 8643.381
    2872  38.71    8503 8948.973
    2873  38.72    8722 9284.072
    2874  38.73    9020 9647.073
    2875  38.74    9289 10028.430
    2876  38.75    9641 10427.510
    2877  38.76   10022 10827.910
    2878  38.77   10463 11213.030
    2879  38.78   10804 11564.660
    2880  38.79   11143 11865.140
    2881  38.80   11338 12099.810
    2882  38.81   11447 12247.060
    2883  38.82   11407 12278.040
    2884  38.83   11217 12213.460
    2885  38.84   11220 12083.490
    2886  38.85   11123 11917.900
    2887  38.86   10929 11736.880
    2888  38.87   10828 11556.170
    2889  38.88   10815 11382.920
    2890  38.89   10787 11216.810
    2891  38.90   10740 11053.860
    2892  38.91   10541 10882.080
    2893  38.92   10243 10684.560
    2894  38.93   10135 10467.210
    2895  38.94   10031 10242.460
    2896  38.95    9835 10023.960
    2897  38.96    9770 9821.939
    2898  38.97    9723 9646.025
    2899  38.98    9650 9502.257
    2900  38.99    9564 9392.136
    2901  39.00    9570 9313.975
    2902  39.01    9568 9262.124
    2903  39.02    9619 9229.097
    2904  39.03    9696 9204.984
    2905  39.04    9647 9173.278
    2906  39.05    9703 9137.974
    2907  39.06    9700 9085.509
    2908  39.07    9665 9003.078
    2909  39.08    9466 8883.754
    2910  39.09    9263 8737.470
    2911  39.10    9143 8577.211
    2912  39.11    9051 8415.255
    2913  39.12    8920 8260.541
    2914  39.13    8853 8117.052
    2915  39.14    8779 7984.053
    2916  39.15    8720 7860.240
    2917  39.16    8687 7740.516
    2918  39.17    8572 7618.622
    2919  39.18    8349 7486.927
    2920  39.19    8243 7348.733
    2921  39.20    8105 7208.779
    2922  39.21    7873 7072.643
    2923  39.22    7758 6945.275
    2924  39.23    7598 6830.159
    2925  39.24    7461 6728.911
    2926  39.25    7409 6642.246
    2927  39.26    7398 6569.531
    2928  39.27    7293 6510.237
    2929  39.28    7242 6462.751
    2930  39.29    7174 6426.071
    2931  39.30    7158 6399.436
    2932  39.31    7042 6381.323
    2933  39.32    6979 6373.116
    2934  39.33    6938 6373.030
    2935  39.34    6853 6381.996
    2936  39.35    6821 6395.600
    2937  39.36    6845 6424.211
    2938  39.37    6970 6463.394
    2939  39.38    7061 6513.138
    2940  39.39    6997 6573.269
    2941  39.40    6976 6642.839
    2942  39.41    7054 6719.816
    2943  39.42    7154 6803.321
    2944  39.43    7166 6887.609
    2945  39.44    7290 6969.239
    2946  39.45    7373 7044.729
    2947  39.46    7357 7109.150
    2948  39.47    7387 7154.413
    2949  39.48    7398 7178.387
    2950  39.49    7386 7183.411
    2951  39.50    7287 7169.581
    2952  39.51    7192 7142.031
    2953  39.52    7224 7100.454
    2954  39.53    7134 7052.119
    2955  39.54    7093 7000.244
    2956  39.55    7090 6948.971
    2957  39.56    6932 6899.412
    2958  39.57    6808 6849.572
    2959  39.58    6775 6795.106
    2960  39.59    6709 6741.725
    2961  39.60    6622 6685.864
    2962  39.61    6585 6631.011
    2963  39.62    6579 6576.409
    2964  39.63    6468 6526.687
    2965  39.64    6422 6480.411
    2966  39.65    6284 6443.287
    2967  39.66    6236 6417.466
    2968  39.67    6288 6403.458
    2969  39.68    6241 6403.192
    2970  39.69    6265 6414.939
    2971  39.70    6263 6440.579
    2972  39.71    6272 6478.154
    2973  39.72    6260 6526.370
    2974  39.73    6312 6583.332
    2975  39.74    6402 6645.326
    2976  39.75    6490 6709.056
    2977  39.76    6565 6769.998
    2978  39.77    6578 6824.266
    2979  39.78    6639 6867.315
    2980  39.79    6687 6897.532
    2981  39.80    6779 6906.009
    2982  39.81    6711 6891.658
    2983  39.82    6590 6861.847
    2984  39.83    6512 6822.384
    2985  39.84    6429 6781.615
    2986  39.85    6458 6744.259
    2987  39.86    6435 6710.610
    2988  39.87    6375 6684.135
    2989  39.88    6344 6661.106
    2990  39.89    6309 6640.049
    2991  39.90    6206 6616.810
    2992  39.91    6114 6587.786
    2993  39.92    6102 6555.224
    2994  39.93    6133 6521.726
    2995  39.94    6069 6492.119
    2996  39.95    6039 6468.942
    2997  39.96    6027 6454.108
    2998  39.97    6110 6449.624
    2999  39.98    6107 6457.303
    3000  39.99    6063 6476.426
    3001  40.00    6101 6506.976
    3002  40.01    6150 6549.335
    3003  40.02    6215 6604.739
    3004  40.03    6336 6671.627
    3005  40.04    6452 6752.521
    3006  40.05    6662 6846.630
    3007  40.06    6871 6954.317
    3008  40.07    7066 7076.771
    3009  40.08    7345 7213.002
    3010  40.09    7599 7361.442
    3011  40.10    8078 7518.765
    3012  40.11    8504 7680.673
    3013  40.12    8890 7841.598
    3014  40.13    9255 7993.547
    3015  40.14    9504 8129.794
    3016  40.15    9870 8245.002
    3017  40.16   10078 8333.795
    3018  40.17    9940 8383.249
    3019  40.18    9855 8392.456
    3020  40.19    9572 8373.842
    3021  40.20    9148 8341.514
    3022  40.21    9108 8308.592
    3023  40.22    8933 8282.330
    3024  40.23    8936 8266.137
    3025  40.24    9095 8260.607
    3026  40.25    9000 8260.661
    3027  40.26    8913 8261.784
    3028  40.27    8850 8253.048
    3029  40.28    8732 8225.577
    3030  40.29    8550 8180.813
    3031  40.30    8408 8122.360
    3032  40.31    8154 8053.962
    3033  40.32    7907 7977.661
    3034  40.33    7714 7899.782
    3035  40.34    7589 7828.767
    3036  40.35    7560 7770.155
    3037  40.36    7453 7728.421
    3038  40.37    7484 7705.227
    3039  40.38    7482 7701.405
    3040  40.39    7433 7713.783
    3041  40.40    7471 7740.409
    3042  40.41    7646 7777.534
    3043  40.42    7747 7818.628
    3044  40.43    7895 7859.091
    3045  40.44    8008 7898.914
    3046  40.45    8049 7928.688
    3047  40.46    8193 7950.337
    3048  40.47    8223 7959.567
    3049  40.48    8125 7954.057
    3050  40.49    7845 7926.370
    3051  40.50    7855 7882.881
    3052  40.51    7700 7828.637
    3053  40.52    7628 7773.418
    3054  40.53    7633 7724.599
    3055  40.54    7649 7685.867
    3056  40.55    7563 7658.264
    3057  40.56    7502 7640.699
    3058  40.57    7427 7631.521
    3059  40.58    7379 7627.697
    3060  40.59    7365 7623.482
    3061  40.60    7364 7617.024
    3062  40.61    7353 7611.554
    3063  40.62    7265 7608.743
    3064  40.63    7336 7613.428
    3065  40.64    7256 7628.522
    3066  40.65    7320 7656.559
    3067  40.66    7420 7699.101
    3068  40.67    7480 7757.090
    3069  40.68    7538 7831.178
    3070  40.69    7736 7923.801
    3071  40.70    7943 8037.526
    3072  40.71    8158 8174.589
    3073  40.72    8456 8337.295
    3074  40.73    8664 8525.755
    3075  40.74    8854 8740.535
    3076  40.75    9252 8978.133
    3077  40.76    9762 9233.698
    3078  40.77   10243 9499.328
    3079  40.78   10678 9762.963
    3080  40.79   11193 10011.650
    3081  40.80   11732 10231.320
    3082  40.81   12121 10408.840
    3083  40.82   12253 10533.960
    3084  40.83   12346 10594.870
    3085  40.84   12289 10565.990
    3086  40.85   12014 10461.990
    3087  40.86   11572 10302.810
    3088  40.87   11178 10117.250
    3089  40.88   10853 9926.646
    3090  40.89   10738 9744.459
    3091  40.90   10730 9575.802
    3092  40.91   10591 9418.173
    3093  40.92   10460 9265.598
    3094  40.93   10293 9110.651
    3095  40.94   10053 8938.842
    3096  40.95    9614 8741.806
    3097  40.96    9214 8523.186
    3098  40.97    8763 8296.872
    3099  40.98    8462 8070.583
    3100  40.99    8305 7854.444
    3101  41.00    8015 7654.217
    3102  41.01    7698 7473.056
    3103  41.02    7627 7309.119
    3104  41.03    7475 7161.956
    3105  41.04    7237 7025.713
    3106  41.05    6973 6899.610
    3107  41.06    6843 6778.888
    3108  41.07    6705 6660.350
    3109  41.08    6578 6546.114
    3110  41.09    6311 6435.200
    3111  41.10    6154 6329.825
    3112  41.11    6143 6231.185
    3113  41.12    6049 6139.682
    3114  41.13    5880 6054.511
    3115  41.14    5814 5973.836
    3116  41.15    5826 5899.221
    3117  41.16    5716 5828.507
    3118  41.17    5633 5759.716
    3119  41.18    5543 5693.035
    3120  41.19    5427 5629.570
    3121  41.20    5327 5569.339
    3122  41.21    5286 5513.450
    3123  41.22    5159 5462.452
    3124  41.23    5074 5416.161
    3125  41.24    5125 5373.163
    3126  41.25    5224 5334.573
    3127  41.26    5163 5299.565
    3128  41.27    5016 5267.170
    3129  41.28    5010 5236.570
    3130  41.29    4952 5207.210
    3131  41.30    4908 5178.892
    3132  41.31    4877 5152.155
    3133  41.32    4895 5127.314
    3134  41.33    4850 5104.976
    3135  41.34    4783 5085.336
    3136  41.35    4720 5068.375
    3137  41.36    4685 5054.255
    3138  41.37    4684 5042.588
    3139  41.38    4756 5032.430
    3140  41.39    4839 5024.436
    3141  41.40    4782 5017.430
    3142  41.41    4725 5011.299
    3143  41.42    4755 5005.745
    3144  41.43    4727 5000.523
    3145  41.44    4734 4996.242
    3146  41.45    4705 4992.798
    3147  41.46    4700 4989.873
    3148  41.47    4717 4987.069
    3149  41.48    4719 4983.156
    3150  41.49    4783 4978.748
    3151  41.50    4797 4971.800
    3152  41.51    4755 4961.856
    3153  41.52    4775 4948.767
    3154  41.53    4665 4932.792
    3155  41.54    4620 4915.051
    3156  41.55    4647 4896.385
    3157  41.56    4714 4877.746
    3158  41.57    4715 4859.686
    3159  41.58    4720 4842.400
    3160  41.59    4679 4825.723
    3161  41.60    4661 4809.806
    3162  41.61    4624 4793.577
    3163  41.62    4653 4777.152
    3164  41.63    4571 4760.186
    3165  41.64    4593 4742.644
    3166  41.65    4574 4724.679
    3167  41.66    4522 4706.927
    3168  41.67    4478 4689.672
    3169  41.68    4532 4673.080
    3170  41.69    4572 4658.149
    3171  41.70    4571 4644.535
    3172  41.71    4490 4632.627
    3173  41.72    4457 4622.365
    3174  41.73    4482 4613.488
    3175  41.74    4532 4606.009
    3176  41.75    4534 4599.707
    3177  41.76    4519 4594.592
    3178  41.77    4477 4589.950
    3179  41.78    4461 4584.359
    3180  41.79    4489 4581.689
    3181  41.80    4472 4580.313
    3182  41.81    4531 4580.165
    3183  41.82    4480 4581.278
    3184  41.83    4441 4581.987
    3185  41.84    4419 4585.731
    3186  41.85    4417 4591.489
    3187  41.86    4544 4598.289
    3188  41.87    4543 4606.645
    3189  41.88    4480 4615.699
    3190  41.89    4505 4624.880
    3191  41.90    4429 4635.661
    3192  41.91    4402 4646.861
    3193  41.92    4517 4658.195
    3194  41.93    4525 4668.400
    3195  41.94    4544 4675.153
    3196  41.95    4465 4685.169
    3197  41.96    4462 4693.471
    3198  41.97    4458 4700.160
    3199  41.98    4506 4706.567
    3200  41.99    4480 4712.577
    3201  42.00    4489 4716.407
    3202  42.01    4514 4723.902
    3203  42.02    4542 4732.279
    3204  42.03    4490 4741.816
    3205  42.04    4535 4752.189
    3206  42.05    4521 4762.783
    3207  42.06    4536 4774.755
    3208  42.07    4560 4786.631
    3209  42.08    4596 4799.902
    3210  42.09    4624 4813.366
    3211  42.10    4617 4827.499
    3212  42.11    4570 4843.660
    3213  42.12    4562 4861.586
    3214  42.13    4653 4878.841
    3215  42.14    4684 4900.951
    3216  42.15    4728 4925.156
    3217  42.16    4714 4951.577
    3218  42.17    4799 4980.332
    3219  42.18    4818 5011.739
    3220  42.19    4751 5045.339
    3221  42.20    4840 5082.566
    3222  42.21    4906 5122.081
    3223  42.22    4917 5165.043
    3224  42.23    4978 5211.368
    3225  42.24    5010 5259.619
    3226  42.25    4992 5312.497
    3227  42.26    5057 5368.390
    3228  42.27    5056 5427.085
    3229  42.28    5146 5488.015
    3230  42.29    5281 5550.943
    3231  42.30    5303 5616.034
    3232  42.31    5366 5682.459
    3233  42.32    5458 5749.313
    3234  42.33    5488 5817.305
    3235  42.34    5481 5887.708
    3236  42.35    5466 5961.384
    3237  42.36    5654 6038.824
    3238  42.37    5615 6120.045
    3239  42.38    5568 6203.107
    3240  42.39    5667 6287.382
    3241  42.40    5794 6370.693
    3242  42.41    5951 6451.334
    3243  42.42    6060 6527.285
    3244  42.43    6048 6594.222
    3245  42.44    6109 6653.762
    3246  42.45    6187 6707.983
    3247  42.46    6328 6759.390
    3248  42.47    6382 6811.864
    3249  42.48    6419 6867.238
    3250  42.49    6489 6926.049
    3251  42.50    6561 6991.344
    3252  42.51    6641 7061.337
    3253  42.52    6701 7135.896
    3254  42.53    6779 7214.042
    3255  42.54    6879 7293.738
    3256  42.55    7056 7375.956
    3257  42.56    7221 7462.873
    3258  42.57    7258 7555.768
    3259  42.58    7391 7656.963
    3260  42.59    7448 7768.105
    3261  42.60    7687 7890.067
    3262  42.61    7818 8025.028
    3263  42.62    8058 8172.544
    3264  42.63    8271 8334.128
    3265  42.64    8366 8508.165
    3266  42.65    8565 8694.693
    3267  42.66    8903 8894.658
    3268  42.67    9240 9106.127
    3269  42.68    9607 9330.965
    3270  42.69    9980 9569.089
    3271  42.70   10375 9801.236
    3272  42.71   10663 10029.010
    3273  42.72   10876 10242.150
    3274  42.73   11072 10433.170
    3275  42.74   11083 10599.570
    3276  42.75   11040 10722.620
    3277  42.76   11152 10804.990
    3278  42.77   11245 10859.620
    3279  42.78   11230 10900.180
    3280  42.79   11130 10940.700
    3281  42.80   11325 10986.590
    3282  42.81   11527 11036.590
    3283  42.82   11582 11087.280
    3284  42.83   11542 11130.440
    3285  42.84   11679 11156.200
    3286  42.85   11693 11153.640
    3287  42.86   11549 11107.970
    3288  42.87   11264 11019.430
    3289  42.88   10955 10903.540
    3290  42.89   10801 10779.330
    3291  42.90   10721 10663.940
    3292  42.91   10639 10564.400
    3293  42.92   10653 10499.750
    3294  42.93   10616 10466.340
    3295  42.94   10584 10464.150
    3296  42.95   10645 10482.420
    3297  42.96   10657 10513.860
    3298  42.97   10718 10547.070
    3299  42.98   10698 10571.710
    3300  42.99   10736 10581.600
    3301  43.00   10715 10571.590
    3302  43.01   10754 10537.800
    3303  43.02   10685 10476.750
    3304  43.03   10463 10381.840
    3305  43.04   10220 10242.660
    3306  43.05   10147 10069.540
    3307  43.06   10005 9878.337
    3308  43.07    9695 9683.344
    3309  43.08    9495 9496.430
    3310  43.09    9399 9324.855
    3311  43.10    9388 9170.086
    3312  43.11    9217 9030.757
    3313  43.12    9062 8902.230
    3314  43.13    8990 8779.307
    3315  43.14    8859 8655.793
    3316  43.15    8655 8520.990
    3317  43.16    8465 8376.995
    3318  43.17    8371 8227.067
    3319  43.18    8160 8081.055
    3320  43.19    7985 7946.543
    3321  43.20    7840 7820.568
    3322  43.21    7920 7712.456
    3323  43.22    7840 7620.342
    3324  43.23    7770 7542.924
    3325  43.24    7783 7478.133
    3326  43.25    7800 7420.633
    3327  43.26    7751 7367.319
    3328  43.27    7682 7315.513
    3329  43.28    7629 7262.191
    3330  43.29    7576 7207.237
    3331  43.30    7532 7148.836
    3332  43.31    7494 7084.200
    3333  43.32    7366 7011.241
    3334  43.33    7278 6933.599
    3335  43.34    7167 6854.639
    3336  43.35    6967 6778.198
    3337  43.36    6931 6706.962
    3338  43.37    6918 6641.321
    3339  43.38    6957 6582.062
    3340  43.39    6906 6528.901
    3341  43.40    6797 6482.421
    3342  43.41    6669 6440.667
    3343  43.42    6572 6402.506
    3344  43.43    6576 6366.193
    3345  43.44    6606 6332.219
    3346  43.45    6460 6300.602
    3347  43.46    6403 6274.870
    3348  43.47    6389 6255.014
    3349  43.48    6301 6240.988
    3350  43.49    6284 6231.844
    3351  43.50    6310 6226.459
    3352  43.51    6354 6224.258
    3353  43.52    6251 6222.101
    3354  43.53    6257 6218.257
    3355  43.54    6275 6210.594
    3356  43.55    6290 6197.356
    3357  43.56    6260 6173.253
    3358  43.57    6136 6139.194
    3359  43.58    6095 6098.730
    3360  43.59    6113 6053.867
    3361  43.60    6012 6008.988
    3362  43.61    5859 5966.743
    3363  43.62    5870 5928.800
    3364  43.63    5934 5895.583
    3365  43.64    5900 5866.215
    3366  43.65    5732 5839.819
    3367  43.66    5745 5814.999
    3368  43.67    5744 5789.853
    3369  43.68    5694 5762.471
    3370  43.69    5604 5732.185
    3371  43.70    5584 5703.009
    3372  43.71    5543 5674.793
    3373  43.72    5596 5650.707
    3374  43.73    5525 5631.192
    3375  43.74    5522 5618.325
    3376  43.75    5499 5610.639
    3377  43.76    5543 5610.608
    3378  43.77    5596 5616.533
    3379  43.78    5504 5631.398
    3380  43.79    5483 5653.812
    3381  43.80    5569 5682.954
    3382  43.81    5624 5720.337
    3383  43.82    5707 5764.688
    3384  43.83    5736 5816.107
    3385  43.84    5757 5875.037
    3386  43.85    5897 5939.473
    3387  43.86    5980 6012.367
    3388  43.87    6041 6085.205
    3389  43.88    6086 6158.707
    3390  43.89    6176 6231.538
    3391  43.90    6258 6300.173
    3392  43.91    6324 6361.924
    3393  43.92    6386 6414.516
    3394  43.93    6397 6455.730
    3395  43.94    6356 6479.891
    3396  43.95    6260 6489.887
    3397  43.96    6149 6491.628
    3398  43.97    6298 6488.971
    3399  43.98    6278 6488.831
    3400  43.99    6289 6494.212
    3401  44.00    6337 6507.538
    3402  44.01    6343 6529.395
    3403  44.02    6359 6559.455
    3404  44.03    6362 6596.711
    3405  44.04    6407 6639.573
    3406  44.05    6484 6685.897
    3407  44.06    6496 6734.475
    3408  44.07    6567 6787.261
    3409  44.08    6612 6847.407
    3410  44.09    6688 6915.561
    3411  44.10    6739 6993.538
    3412  44.11    6831 7080.822
    3413  44.12    6959 7174.973
    3414  44.13    7162 7272.011
    3415  44.14    7306 7367.464
    3416  44.15    7449 7453.931
    3417  44.16    7665 7526.905
    3418  44.17    7762 7577.368
    3419  44.18    7770 7602.590
    3420  44.19    7780 7597.110
    3421  44.20    7690 7557.235
    3422  44.21    7598 7490.252
    3423  44.22    7454 7406.048
    3424  44.23    7441 7313.839
    3425  44.24    7443 7220.111
    3426  44.25    7425 7129.198
    3427  44.26    7339 7042.334
    3428  44.27    7225 6959.139
    3429  44.28    7232 6876.585
    3430  44.29    7134 6790.612
    3431  44.30    6995 6699.905
    3432  44.31    6956 6598.987
    3433  44.32    6913 6489.219
    3434  44.33    6745 6378.640
    3435  44.34    6520 6261.663
    3436  44.35    6301 6147.073
    3437  44.36    6265 6038.087
    3438  44.37    6281 5935.985
    3439  44.38    6176 5843.221
    3440  44.39    6039 5759.737
    3441  44.40    5957 5681.874
    3442  44.41    5899 5614.628
    3443  44.42    5831 5555.507
    3444  44.43    5752 5503.442
    3445  44.44    5683 5458.165
    3446  44.45    5676 5419.357
    3447  44.46    5628 5386.435
    3448  44.47    5661 5359.100
    3449  44.48    5629 5337.794
    3450  44.49    5546 5322.351
    3451  44.50    5505 5312.564
    3452  44.51    5557 5308.990
    3453  44.52    5540 5310.963
    3454  44.53    5543 5317.961
    3455  44.54    5504 5329.058
    3456  44.55    5620 5344.194
    3457  44.56    5466 5361.591
    3458  44.57    5538 5379.829
    3459  44.58    5638 5396.601
    3460  44.59    5637 5411.500
    3461  44.60    5729 5422.674
    3462  44.61    5726 5428.449
    3463  44.62    5629 5427.211
    3464  44.63    5470 5418.742
    3465  44.64    5397 5404.349
    3466  44.65    5434 5386.268
    3467  44.66    5453 5367.337
    3468  44.67    5412 5349.812
    3469  44.68    5468 5335.197
    3470  44.69    5394 5323.793
    3471  44.70    5353 5315.997
    3472  44.71    5298 5311.202
    3473  44.72    5401 5308.547
    3474  44.73    5357 5306.223
    3475  44.74    5351 5303.127
    3476  44.75    5381 5299.931
    3477  44.76    5411 5296.319
    3478  44.77    5360 5293.490
    3479  44.78    5326 5292.234
    3480  44.79    5320 5294.709
    3481  44.80    5371 5301.738
    3482  44.81    5397 5313.684
    3483  44.82    5320 5331.328
    3484  44.83    5289 5354.451
    3485  44.84    5392 5383.490
    3486  44.85    5519 5417.461
    3487  44.86    5469 5457.781
    3488  44.87    5459 5503.712
    3489  44.88    5488 5555.068
    3490  44.89    5599 5610.518
    3491  44.90    5806 5673.091
    3492  44.91    5697 5742.020
    3493  44.92    5764 5817.627
    3494  44.93    5855 5900.305
    3495  44.94    6077 5989.306
    3496  44.95    6041 6086.072
    3497  44.96    6204 6188.642
    3498  44.97    6322 6297.710
    3499  44.98    6435 6411.317
    3500  44.99    6506 6526.430
    3501  45.00    6612 6641.639
    3502  45.01    6777 6756.736
    3503  45.02    6892 6868.709
    3504  45.03    6966 6974.420
    3505  45.04    7096 7068.946
    3506  45.05    7188 7147.663
    3507  45.06    7268 7207.236
    3508  45.07    7263 7243.372
    3509  45.08    7239 7245.183
    3510  45.09    7060 7214.439
    3511  45.10    6928 7159.201
    3512  45.11    6898 7087.671
    3513  45.12    6890 7011.495
    3514  45.13    6706 6933.040
    3515  45.14    6585 6865.526
    3516  45.15    6512 6806.184
    3517  45.16    6572 6753.300
    3518  45.17    6544 6704.008
    3519  45.18    6474 6654.499
    3520  45.19    6406 6600.341
    3521  45.20    6282 6533.735
    3522  45.21    6145 6454.185
    3523  45.22    6122 6364.133
    3524  45.23    6002 6266.602
    3525  45.24    5807 6164.078
    3526  45.25    5666 6060.776
    3527  45.26    5642 5960.411
    3528  45.27    5556 5864.981
    3529  45.28    5478 5776.357
    3530  45.29    5428 5694.848
    3531  45.30    5333 5620.070
    3532  45.31    5294 5551.682
    3533  45.32    5333 5486.605
    3534  45.33    5249 5424.775
    3535  45.34    5083 5365.468
    3536  45.35    5101 5308.225
    3537  45.36    5039 5252.530
    3538  45.37    4889 5198.736
    3539  45.38    4851 5147.417
    3540  45.39    4786 5101.388
    3541  45.40    4837 5056.105
    3542  45.41    4807 5013.886
    3543  45.42    4753 4974.438
    3544  45.43    4726 4937.481
    3545  45.44    4723 4902.943
    3546  45.45    4741 4870.335
    3547  45.46    4726 4838.987
    3548  45.47    4677 4809.978
    3549  45.48    4605 4783.752
    3550  45.49    4589 4760.623
    3551  45.50    4582 4740.609
    3552  45.51    4526 4722.550
    3553  45.52    4544 4709.994
    3554  45.53    4629 4698.381
    3555  45.54    4591 4688.624
    3556  45.55    4495 4678.483
    3557  45.56    4513 4670.447
    3558  45.57    4592 4660.821
    3559  45.58    4563 4651.063
    3560  45.59    4479 4640.516
    3561  45.60    4479 4629.582
    3562  45.61    4521 4618.033
    3563  45.62    4478 4605.337
    3564  45.63    4405 4591.522
    3565  45.64    4377 4577.997
    3566  45.65    4348 4564.811
    3567  45.66    4364 4552.071
    3568  45.67    4417 4540.712
    3569  45.68    4368 4529.081
    3570  45.69    4339 4518.298
    3571  45.70    4387 4506.808
    3572  45.71    4369 4495.800
    3573  45.72    4325 4483.481
    3574  45.73    4347 4469.863
    3575  45.74    4312 4453.844
    3576  45.75    4230 4436.238
    3577  45.76    4181 4417.017
    3578  45.77    4252 4396.954
    3579  45.78    4173 4376.958
    3580  45.79    4252 4357.804
    3581  45.80    4245 4340.949
    3582  45.81    4110 4324.513
    3583  45.82    4110 4307.524
    3584  45.83    4011 4294.359
    3585  45.84    4104 4282.122
    3586  45.85    4177 4270.706
    3587  45.86    4164 4259.978
    3588  45.87    4089 4249.372
    3589  45.88    4161 4240.194
    3590  45.89    4096 4230.815
    3591  45.90    4027 4222.591
    3592  45.91    4076 4215.089
    3593  45.92    4076 4209.162
    3594  45.93    4150 4203.253
    3595  45.94    4191 4198.682
    3596  45.95    4164 4194.046
    3597  45.96    4189 4190.284
    3598  45.97    4207 4185.644
    3599  45.98    4201 4179.874
    3600  45.99    4163 4172.629
    3601  46.00    4159 4163.467
    3602  46.01    4147 4152.598
    3603  46.02    4108 4140.575
    3604  46.03    4067 4127.824
    3605  46.04    4102 4115.484
    3606  46.05    4112 4103.191
    3607  46.06    4110 4091.583
    3608  46.07    4077 4080.774
    3609  46.08    4071 4068.928
    3610  46.09    4109 4059.028
    3611  46.10    4152 4049.259
    3612  46.11    4212 4039.452
    3613  46.12    4122 4028.862
    3614  46.13    4106 4017.956
    3615  46.14    4086 4007.160
    3616  46.15    4056 3996.410
    3617  46.16    4102 3986.160
    3618  46.17    4104 3976.961
    3619  46.18    4051 3968.118
    3620  46.19    4106 3960.739
    3621  46.20    4087 3953.549
    3622  46.21    4090 3948.162
    3623  46.22    4117 3943.441
    3624  46.23    4153 3939.783
    3625  46.24    4124 3936.277
    3626  46.25    4181 3933.862
    3627  46.26    4067 3931.430
    3628  46.27    4159 3928.926
    3629  46.28    4163 3927.196
    3630  46.29    4181 3925.695
    3631  46.30    4246 3924.907
    3632  46.31    4262 3924.637
    3633  46.32    4181 3924.922
    3634  46.33    4122 3925.632
    3635  46.34    4104 3926.886
    3636  46.35    4134 3928.339
    3637  46.36    4118 3930.247
    3638  46.37    4149 3932.067
    3639  46.38    4200 3934.759
    3640  46.39    4134 3937.242
    3641  46.40    4104 3940.481
    3642  46.41    4166 3943.458
    3643  46.42    4149 3946.679
    3644  46.43    4152 3949.789
    3645  46.44    4102 3953.355
    3646  46.45    4109 3956.685
    3647  46.46    4074 3962.046
    3648  46.47    4125 3967.075
    3649  46.48    4130 3969.861
    3650  46.49    4081 3975.997
    3651  46.50    4108 3982.786
    3652  46.51    4003 3990.165
    3653  46.52    4023 3998.018
    3654  46.53    4150 4006.382
    3655  46.54    4196 4014.738
    3656  46.55    4134 4022.904
    3657  46.56    4073 4031.175
    3658  46.57    4097 4039.894
    3659  46.58    4073 4047.718
    3660  46.59    4021 4054.577
    3661  46.60    4126 4061.172
    3662  46.61    4093 4068.322
    3663  46.62    4023 4074.353
    3664  46.63    4104 4081.974
    3665  46.64    4093 4090.259
    3666  46.65    4166 4099.434
    3667  46.66    4150 4109.897
    3668  46.67    4057 4121.746
    3669  46.68    4057 4134.490
    3670  46.69    4047 4148.496
    3671  46.70    4077 4164.393
    3672  46.71    4107 4180.861
    3673  46.72    4100 4198.327
    3674  46.73    4214 4216.531
    3675  46.74    4229 4236.189
    3676  46.75    4276 4257.446
    3677  46.76    4324 4278.194
    3678  46.77    4275 4300.050
    3679  46.78    4329 4321.117
    3680  46.79    4404 4340.784
    3681  46.80    4453 4359.429
    3682  46.81    4450 4376.052
    3683  46.82    4382 4389.731
    3684  46.83    4339 4400.496
    3685  46.84    4412 4409.229
    3686  46.85    4368 4417.739
    3687  46.86    4357 4425.184
    3688  46.87    4384 4434.092
    3689  46.88    4307 4443.625
    3690  46.89    4383 4453.929
    3691  46.90    4422 4464.809
    3692  46.91    4342 4475.469
    3693  46.92    4315 4485.834
    3694  46.93    4337 4495.425
    3695  46.94    4368 4503.553
    3696  46.95    4307 4509.257
    3697  46.96    4364 4513.596
    3698  46.97    4409 4517.137
    3699  46.98    4388 4520.425
    3700  46.99    4429 4525.006
    3701  47.00    4352 4531.881
    3702  47.01    4274 4540.715
    3703  47.02    4367 4551.891
    3704  47.03    4442 4565.517
    3705  47.04    4419 4581.523
    3706  47.05    4366 4598.515
    3707  47.06    4304 4618.001
    3708  47.07    4412 4637.850
    3709  47.08    4444 4660.343
    3710  47.09    4467 4683.743
    3711  47.10    4558 4708.259
    3712  47.11    4544 4734.381
    3713  47.12    4441 4762.718
    3714  47.13    4461 4793.362
    3715  47.14    4582 4826.378
    3716  47.15    4588 4862.610
    3717  47.16    4590 4900.799
    3718  47.17    4699 4941.061
    3719  47.18    4711 4984.155
    3720  47.19    4706 5028.166
    3721  47.20    4755 5075.970
    3722  47.21    4860 5126.028
    3723  47.22    4956 5179.284
    3724  47.23    5064 5235.694
    3725  47.24    5072 5292.456
    3726  47.25    5091 5356.205
    3727  47.26    5197 5424.010
    3728  47.27    5284 5496.231
    3729  47.28    5321 5573.227
    3730  47.29    5397 5654.277
    3731  47.30    5488 5740.588
    3732  47.31    5596 5831.794
    3733  47.32    5752 5928.069
    3734  47.33    5870 6032.304
    3735  47.34    5926 6144.309
    3736  47.35    6141 6265.429
    3737  47.36    6367 6394.369
    3738  47.37    6497 6539.825
    3739  47.38    6639 6696.192
    3740  47.39    6809 6866.661
    3741  47.40    7051 7051.773
    3742  47.41    7347 7250.745
    3743  47.42    7604 7462.560
    3744  47.43    7930 7683.851
    3745  47.44    8208 7910.963
    3746  47.45    8592 8139.058
    3747  47.46    9052 8360.373
    3748  47.47    9430 8567.418
    3749  47.48    9727 8751.980
    3750  47.49    9992 8907.802
    3751  47.50   10016 9029.700
    3752  47.51    9966 9109.199
    3753  47.52    9929 9131.436
    3754  47.53    9684 9107.264
    3755  47.54    9489 9047.172
    3756  47.55    9435 8962.903
    3757  47.56    9226 8874.199
    3758  47.57    9200 8788.610
    3759  47.58    9321 8711.825
    3760  47.59    9299 8647.335
    3761  47.60    9268 8593.675
    3762  47.61    9328 8547.674
    3763  47.62    9296 8505.474
    3764  47.63    9216 8463.006
    3765  47.64    8957 8411.489
    3766  47.65    8866 8347.367
    3767  47.66    8703 8274.968
    3768  47.67    8598 8200.585
    3769  47.68    8545 8129.017
    3770  47.69    8473 8066.007
    3771  47.70    8444 8014.789
    3772  47.71    8396 7977.362
    3773  47.72    8455 7952.396
    3774  47.73    8511 7938.076
    3775  47.74    8575 7929.495
    3776  47.75    8516 7922.515
    3777  47.76    8613 7912.760
    3778  47.77    8668 7896.492
    3779  47.78    8660 7870.584
    3780  47.79    8504 7826.914
    3781  47.80    8448 7767.654
    3782  47.81    8256 7697.512
    3783  47.82    8044 7622.928
    3784  47.83    7925 7549.687
    3785  47.84    7837 7483.247
    3786  47.85    7856 7424.529
    3787  47.86    7765 7377.064
    3788  47.87    7811 7339.305
    3789  47.88    7859 7310.062
    3790  47.89    7934 7286.686
    3791  47.90    7812 7270.063
    3792  47.91    7804 7253.229
    3793  47.92    7841 7235.583
    3794  47.93    7650 7217.803
    3795  47.94    7577 7204.694
    3796  47.95    7640 7197.738
    3797  47.96    7630 7199.057
    3798  47.97    7663 7209.400
    3799  47.98    7736 7229.140
    3800  47.99    7710 7253.777
    3801  48.00    7815 7280.590
    3802  48.01    7775 7305.213
    3803  48.02    7790 7322.893
    3804  48.03    7797 7329.438
    3805  48.04    7777 7322.729
    3806  48.05    7648 7294.194
    3807  48.06    7443 7241.327
    3808  48.07    7386 7170.014
    3809  48.08    7315 7086.153
    3810  48.09    7175 6996.549
    3811  48.10    7121 6907.075
    3812  48.11    7004 6822.310
    3813  48.12    6903 6742.737
    3814  48.13    6740 6668.874
    3815  48.14    6771 6600.052
    3816  48.15    6747 6534.334
    3817  48.16    6704 6469.783
    3818  48.17    6579 6404.488
    3819  48.18    6375 6333.566
    3820  48.19    6338 6256.525
    3821  48.20    6256 6175.366
    3822  48.21    6119 6092.820
    3823  48.22    6048 6013.619
    3824  48.23    5947 5936.192
    3825  48.24    5836 5863.462
    3826  48.25    5715 5796.717
    3827  48.26    5766 5736.942
    3828  48.27    5671 5683.438
    3829  48.28    5564 5635.661
    3830  48.29    5517 5592.613
    3831  48.30    5431 5555.084
    3832  48.31    5481 5521.572
    3833  48.32    5487 5491.877
    3834  48.33    5403 5464.615
    3835  48.34    5398 5440.517
    3836  48.35    5399 5419.853
    3837  48.36    5338 5403.204
    3838  48.37    5382 5390.251
    3839  48.38    5392 5381.412
    3840  48.39    5321 5376.567
    3841  48.40    5277 5376.380
    3842  48.41    5376 5378.662
    3843  48.42    5396 5383.545
    3844  48.43    5405 5391.706
    3845  48.44    5360 5401.817
    3846  48.45    5304 5414.970
    3847  48.46    5382 5430.237
    3848  48.47    5382 5448.116
    3849  48.48    5364 5469.938
    3850  48.49    5402 5495.228
    3851  48.50    5548 5524.633
    3852  48.51    5590 5558.478
    3853  48.52    5599 5597.149
    3854  48.53    5623 5641.455
    3855  48.54    5675 5690.257
    3856  48.55    5631 5745.536
    3857  48.56    5788 5806.738
    3858  48.57    5822 5875.655
    3859  48.58    5957 5952.460
    3860  48.59    6112 6037.949
    3861  48.60    6143 6133.111
    3862  48.61    6275 6239.156
    3863  48.62    6409 6356.094
    3864  48.63    6538 6485.422
    3865  48.64    6611 6625.767
    3866  48.65    6735 6777.475
    3867  48.66    7048 6938.965
    3868  48.67    7310 7109.519
    3869  48.68    7344 7285.474
    3870  48.69    7521 7463.698
    3871  48.70    7791 7639.878
    3872  48.71    7904 7808.532
    3873  48.72    8213 7965.450
    3874  48.73    8315 8105.056
    3875  48.74    8411 8217.342
    3876  48.75    8567 8303.766
    3877  48.76    8636 8359.690
    3878  48.77    8646 8392.116
    3879  48.78    8625 8398.784
    3880  48.79    8510 8380.905
    3881  48.80    8466 8346.687
    3882  48.81    8468 8304.444
    3883  48.82    8362 8260.839
    3884  48.83    8377 8218.274
    3885  48.84    8336 8183.455
    3886  48.85    8334 8154.548
    3887  48.86    8422 8128.985
    3888  48.87    8440 8100.834
    3889  48.88    8475 8068.032
    3890  48.89    8373 8030.298
    3891  48.90    8150 7983.594
    3892  48.91    8121 7925.833
    3893  48.92    8113 7855.376
    3894  48.93    8065 7774.142
    3895  48.94    7845 7687.359
    3896  48.95    7710 7599.952
    3897  48.96    7683 7516.656
    3898  48.97    7602 7440.315
    3899  48.98    7621 7374.383
    3900  48.99    7563 7319.463
    3901  49.00    7519 7275.689
    3902  49.01    7543 7241.452
    3903  49.02    7549 7215.761
    3904  49.03    7467 7196.630
    3905  49.04    7459 7182.564
    3906  49.05    7409 7172.725
    3907  49.06    7362 7166.879
    3908  49.07    7438 7166.209
    3909  49.08    7519 7172.116
    3910  49.09    7500 7186.200
    3911  49.10    7558 7209.318
    3912  49.11    7561 7242.533
    3913  49.12    7589 7288.180
    3914  49.13    7755 7342.814
    3915  49.14    7782 7406.610
    3916  49.15    7793 7479.959
    3917  49.16    7862 7562.157
    3918  49.17    8014 7651.733
    3919  49.18    8081 7748.338
    3920  49.19    8130 7851.892
    3921  49.20    8344 7961.692
    3922  49.21    8511 8076.997
    3923  49.22    8588 8197.472
    3924  49.23    8775 8317.889
    3925  49.24    8911 8434.262
    3926  49.25    9105 8540.845
    3927  49.26    9078 8630.456
    3928  49.27    9030 8697.489
    3929  49.28    9124 8735.037
    3930  49.29    9070 8738.710
    3931  49.30    8928 8694.770
    3932  49.31    8772 8607.557
    3933  49.32    8614 8487.448
    3934  49.33    8445 8347.327
    3935  49.34    8215 8198.505
    3936  49.35    8030 8052.062
    3937  49.36    7888 7913.546
    3938  49.37    7847 7786.339
    3939  49.38    7872 7671.404
    3940  49.39    7733 7562.976
    3941  49.40    7698 7458.289
    3942  49.41    7535 7353.203
    3943  49.42    7394 7243.126
    3944  49.43    7136 7118.845
    3945  49.44    6927 6980.271
    3946  49.45    6693 6830.852
    3947  49.46    6518 6676.017
    3948  49.47    6382 6520.103
    3949  49.48    6182 6368.126
    3950  49.49    6123 6223.687
    3951  49.50    6023 6087.951
    3952  49.51    5869 5963.707
    3953  49.52    5748 5849.743
    3954  49.53    5633 5747.341
    3955  49.54    5603 5653.680
    3956  49.55    5562 5568.363
    3957  49.56    5478 5490.342
    3958  49.57    5455 5417.844
    3959  49.58    5347 5350.826
    3960  49.59    5395 5288.909
    3961  49.60    5321 5231.545
    3962  49.61    5222 5178.928
    3963  49.62    5022 5130.550
    3964  49.63    5056 5086.436
    3965  49.64    5038 5045.886
    3966  49.65    4997 5009.497
    3967  49.66    4960 4976.687
    3968  49.67    4918 4948.538
    3969  49.68    4877 4922.080
    3970  49.69    4812 4898.996
    3971  49.70    4733 4878.306
    3972  49.71    4784 4859.674
    3973  49.72    4806 4842.165
    3974  49.73    4812 4826.503
    3975  49.74    4850 4811.914
    3976  49.75    4824 4797.660
    3977  49.76    4758 4783.660
    3978  49.77    4737 4770.375
    3979  49.78    4725 4756.975
    3980  49.79    4705 4744.061
    3981  49.80    4769 4731.984
    3982  49.81    4679 4718.016
    3983  49.82    4632 4706.297
    3984  49.83    4697 4694.756
    3985  49.84    4577 4685.256
    3986  49.85    4620 4677.398
    3987  49.86    4602 4672.135
    3988  49.87    4537 4670.162
    3989  49.88    4593 4670.677
    3990  49.89    4597 4673.526
    3991  49.90    4594 4678.584
    3992  49.91    4627 4685.617
    3993  49.92    4652 4693.484
    3994  49.93    4727 4701.554
    3995  49.94    4730 4708.419
    3996  49.95    4759 4713.069
    3997  49.96    4705 4714.458
    3998  49.97    4666 4712.601
    3999  49.98    4686 4707.056
    4000  49.99    4566 4696.722
    4001  50.00    4643 4681.838
    4002  50.01    4675 4663.767
    4003  50.02    4573 4644.369
    4004  50.03    4555 4624.169
    4005  50.04    4511 4604.740
    4006  50.05    4488 4586.488
    4007  50.06    4525 4570.070
    4008  50.07    4527 4554.896
    4009  50.08    4480 4540.943
    4010  50.09    4470 4527.601
    4011  50.10    4478 4514.008
    4012  50.11    4466 4499.014
    4013  50.12    4438 4481.447
    4014  50.13    4401 4460.865
    4015  50.14    4386 4437.832
    4016  50.15    4373 4412.886
    4017  50.16    4292 4386.533
    4018  50.17    4274 4360.688
    4019  50.18    4294 4335.468
    4020  50.19    4323 4311.383
    4021  50.20    4311 4288.585
    4022  50.21    4232 4267.336
    4023  50.22    4183 4247.452
    4024  50.23    4200 4229.210
    4025  50.24    4138 4211.758
    4026  50.25    4078 4196.252
    4027  50.26    4090 4182.122
    4028  50.27    4135 4169.393
    4029  50.28    4101 4156.621
    4030  50.29    4054 4144.334
    4031  50.30    4026 4133.526
    4032  50.31    4131 4123.888
    4033  50.32    4133 4115.177
    4034  50.33    4065 4107.384
    4035  50.34    3993 4100.400
    4036  50.35    3994 4094.142
    4037  50.36    4055 4088.429
    4038  50.37    4120 4083.062
    4039  50.38    4072 4079.115
    4040  50.39    4054 4076.010
    4041  50.40    4069 4073.721
    4042  50.41    4021 4072.428
    4043  50.42    4020 4071.850
    4044  50.43    4055 4071.769
    4045  50.44    4079 4072.780
    4046  50.45    4086 4073.778
    4047  50.46    4048 4074.708
    4048  50.47    3983 4075.482
    4049  50.48    3940 4076.759
    4050  50.49    4018 4078.975
    4051  50.50    4086 4081.166
    4052  50.51    4034 4084.182
    4053  50.52    4048 4088.170
    4054  50.53    3972 4093.160
    4055  50.54    3934 4099.403
    4056  50.55    4045 4106.953
    4057  50.56    4067 4115.670
    4058  50.57    4023 4125.753
    4059  50.58    4062 4137.030
    4060  50.59    4069 4149.407
    4061  50.60    4111 4162.036
    4062  50.61    4113 4174.463
    4063  50.62    4117 4190.482
    4064  50.63    4121 4208.181
    4065  50.64    4181 4229.819
    4066  50.65    4167 4251.653
    4067  50.66    4151 4275.983
    4068  50.67    4129 4303.313
    4069  50.68    4191 4333.382
    4070  50.69    4270 4367.110
    4071  50.70    4358 4403.711
    4072  50.71    4376 4443.660
    4073  50.72    4314 4487.185
    4074  50.73    4263 4533.546
    4075  50.74    4416 4582.311
    4076  50.75    4406 4634.746
    4077  50.76    4421 4689.122
    4078  50.77    4482 4744.550
    4079  50.78    4540 4801.000
    4080  50.79    4540 4855.164
    4081  50.80    4602 4906.451
    4082  50.81    4657 4953.473
    4083  50.82    4730 4994.753
    4084  50.83    4726 5029.962
    4085  50.84    4661 5056.631
    4086  50.85    4715 5072.964
    4087  50.86    4716 5081.089
    4088  50.87    4710 5083.921
    4089  50.88    4704 5084.764
    4090  50.89    4693 5085.979
    4091  50.90    4757 5091.208
    4092  50.91    4790 5099.128
    4093  50.92    4801 5110.748
    4094  50.93    4713 5125.526
    4095  50.94    4887 5142.012
    4096  50.95    4799 5158.257
    4097  50.96    4778 5171.584
    4098  50.97    4750 5179.639
    4099  50.98    4803 5180.486
    4100  50.99    4897 5172.766
    4101  51.00    4856 5156.541
    4102  51.01    4799 5132.969
    4103  51.02    4763 5101.758
    4104  51.03    4714 5065.355
    4105  51.04    4625 5026.324
    4106  51.05    4636 4987.926
    4107  51.06    4587 4950.703
    4108  51.07    4630 4917.288
    4109  51.08    4611 4887.537
    4110  51.09    4426 4861.968
    4111  51.10    4490 4839.414
    4112  51.11    4457 4820.567
    4113  51.12    4491 4804.009
    4114  51.13    4534 4789.054
    4115  51.14    4464 4775.206
    4116  51.15    4394 4761.041
    4117  51.16    4366 4746.132
    4118  51.17    4395 4730.867
    4119  51.18    4363 4715.863
    4120  51.19    4342 4702.257
    4121  51.20    4346 4690.534
    4122  51.21    4378 4682.102
    4123  51.22    4348 4676.825
    4124  51.23    4358 4676.225
    4125  51.24    4394 4679.467
    4126  51.25    4410 4688.183
    4127  51.26    4422 4702.936
    4128  51.27    4491 4722.854
    4129  51.28    4467 4747.991
    4130  51.29    4520 4779.164
    4131  51.30    4554 4815.200
    4132  51.31    4535 4856.316
    4133  51.32    4578 4901.087
    4134  51.33    4640 4949.241
    4135  51.34    4644 5001.060
    4136  51.35    4798 5051.885
    4137  51.36    4857 5100.986
    4138  51.37    4834 5146.518
    4139  51.38    4929 5187.818
    4140  51.39    5005 5223.335
    4141  51.40    5063 5251.226
    4142  51.41    5043 5267.775
    4143  51.42    5027 5274.244
    4144  51.43    5020 5271.365
    4145  51.44    4927 5261.609
    4146  51.45    4968 5246.515
    4147  51.46    5096 5227.740
    4148  51.47    5032 5205.801
    4149  51.48    4971 5182.736
    4150  51.49    4978 5157.420
    4151  51.50    5017 5127.931
    4152  51.51    4953 5095.521
    4153  51.52    4841 5061.361
    4154  51.53    4854 5025.639
    4155  51.54    4900 4987.746
    4156  51.55    4789 4944.565
    4157  51.56    4749 4902.200
    4158  51.57    4749 4859.343
    4159  51.58    4771 4816.489
    4160  51.59    4777 4773.748
    4161  51.60    4746 4731.917
    4162  51.61    4640 4690.697
    4163  51.62    4597 4650.619
    4164  51.63    4550 4610.928
    4165  51.64    4452 4571.511
    4166  51.65    4417 4533.567
    4167  51.66    4402 4497.129
    4168  51.67    4438 4461.240
    4169  51.68    4315 4429.370
    4170  51.69    4209 4400.392
    4171  51.70    4315 4374.098
    4172  51.71    4313 4350.006
    4173  51.72    4372 4328.792
    4174  51.73    4297 4310.241
    4175  51.74    4266 4292.677
    4176  51.75    4236 4278.403
    4177  51.76    4201 4265.632
    4178  51.77    4348 4254.567
    4179  51.78    4327 4244.431
    4180  51.79    4340 4235.821
    4181  51.80    4277 4228.085
    4182  51.81    4238 4222.191
    4183  51.82    4215 4216.766
    4184  51.83    4152 4212.235
    4185  51.84    4228 4209.672
    4186  51.85    4280 4207.883
    4187  51.86    4195 4206.531
    4188  51.87    4202 4206.554
    4189  51.88    4122 4208.528
    4190  51.89    4305 4212.385
    4191  51.90    4273 4217.878
    4192  51.91    4292 4224.556
    4193  51.92    4325 4233.545
    4194  51.93    4289 4244.657
    4195  51.94    4341 4257.812
    4196  51.95    4420 4272.963
    4197  51.96    4360 4290.102
    4198  51.97    4369 4308.512
    4199  51.98    4453 4328.409
    4200  51.99    4376 4349.172
    4201  52.00    4363 4371.333
    4202  52.01    4450 4393.372
    4203  52.02    4494 4417.053
    4204  52.03    4494 4440.838
    4205  52.04    4472 4465.178
    4206  52.05    4513 4490.715
    4207  52.06    4579 4516.513
    4208  52.07    4545 4543.675
    4209  52.08    4590 4573.172
    4210  52.09    4730 4604.502
    4211  52.10    4704 4638.715
    4212  52.11    4755 4675.496
    4213  52.12    4867 4715.298
    4214  52.13    4955 4757.465
    4215  52.14    4982 4801.782
    4216  52.15    4982 4848.578
    4217  52.16    4964 4897.383
    4218  52.17    5035 4947.865
    4219  52.18    5027 4999.025
    4220  52.19    5155 5051.362
    4221  52.20    5230 5104.153
    4222  52.21    5319 5158.214
    4223  52.22    5359 5213.291
    4224  52.23    5464 5269.437
    4225  52.24    5613 5325.179
    4226  52.25    5611 5379.011
    4227  52.26    5746 5429.175
    4228  52.27    5818 5472.744
    4229  52.28    5877 5507.571
    4230  52.29    5912 5532.349
    4231  52.30    5811 5546.926
    4232  52.31    5762 5546.648
    4233  52.32    5617 5530.524
    4234  52.33    5626 5501.840
    4235  52.34    5603 5464.726
    4236  52.35    5600 5423.000
    4237  52.36    5549 5381.287
    4238  52.37    5480 5340.823
    4239  52.38    5411 5303.871
    4240  52.39    5435 5271.555
    4241  52.40    5442 5242.560
    4242  52.41    5429 5216.014
    4243  52.42    5360 5190.425
    4244  52.43    5302 5163.212
    4245  52.44    5182 5135.319
    4246  52.45    5202 5103.666
    4247  52.46    5120 5066.288
    4248  52.47    5085 5024.077
    4249  52.48    4986 4978.529
    4250  52.49    4926 4931.509
    4251  52.50    4957 4884.879
    4252  52.51    4906 4837.028
    4253  52.52    4849 4796.044
    4254  52.53    4826 4759.843
    4255  52.54    4726 4728.402
    4256  52.55    4788 4701.989
    4257  52.56    4719 4680.475
    4258  52.57    4657 4664.258
    4259  52.58    4710 4652.511
    4260  52.59    4579 4644.643
    4261  52.60    4609 4640.355
    4262  52.61    4670 4639.341
    4263  52.62    4649 4640.068
    4264  52.63    4633 4642.295
    4265  52.64    4668 4645.709
    4266  52.65    4681 4649.365
    4267  52.66    4673 4653.130
    4268  52.67    4676 4656.590
    4269  52.68    4747 4658.727
    4270  52.69    4789 4660.309
    4271  52.70    4781 4660.608
    4272  52.71    4666 4659.003
    4273  52.72    4692 4654.831
    4274  52.73    4721 4649.077
    4275  52.74    4726 4641.825
    4276  52.75    4621 4635.199
    4277  52.76    4633 4629.272
    4278  52.77    4571 4625.278
    4279  52.78    4591 4623.705
    4280  52.79    4571 4624.770
    4281  52.80    4616 4628.748
    4282  52.81    4708 4635.475
    4283  52.82    4681 4643.695
    4284  52.83    4712 4656.489
    4285  52.84    4775 4671.587
    4286  52.85    4807 4689.087
    4287  52.86    4856 4708.417
    4288  52.87    4959 4728.353
    4289  52.88    4859 4751.613
    4290  52.89    4833 4776.778
    4291  52.90    4931 4803.490
    4292  52.91    5019 4831.925
    4293  52.92    5131 4861.145
    4294  52.93    5260 4890.528
    4295  52.94    5268 4919.010
    4296  52.95    5251 4945.717
    4297  52.96    5252 4970.711
    4298  52.97    5230 4991.417
    4299  52.98    5179 5007.734
    4300  52.99    5163 5018.547
    4301  53.00    5147 5024.568
    4302  53.01    5047 5028.715
    4303  53.02    5021 5032.358
    4304  53.03    5104 5037.439
    4305  53.04    5108 5044.734
    4306  53.05    5176 5055.277
    4307  53.06    5210 5070.309
    4308  53.07    5132 5088.776
    4309  53.08    5145 5109.982
    4310  53.09    5233 5133.297
    4311  53.10    5277 5157.311
    4312  53.11    5347 5179.332
    4313  53.12    5376 5200.908
    4314  53.13    5393 5219.123
    4315  53.14    5359 5233.257
    4316  53.15    5361 5243.523
    4317  53.16    5277 5249.465
    4318  53.17    5281 5251.139
    4319  53.18    5300 5249.613
    4320  53.19    5231 5245.867
    4321  53.20    5195 5240.572
    4322  53.21    5188 5234.856
    4323  53.22    5236 5229.424
    4324  53.23    5237 5224.507
    4325  53.24    5296 5219.695
    4326  53.25    5224 5215.656
    4327  53.26    5153 5210.796
    4328  53.27    5117 5208.222
    4329  53.28    5171 5205.820
    4330  53.29    5206 5205.122
    4331  53.30    5178 5206.757
    4332  53.31    5145 5210.263
    4333  53.32    5129 5216.038
    4334  53.33    5132 5224.529
    4335  53.34    5166 5236.214
    4336  53.35    5172 5251.167
    4337  53.36    5234 5270.886
    4338  53.37    5314 5295.165
    4339  53.38    5285 5324.195
    4340  53.39    5359 5358.093
    4341  53.40    5378 5397.651
    4342  53.41    5367 5442.335
    4343  53.42    5473 5492.656
    4344  53.43    5536 5546.826
    4345  53.44    5641 5604.797
    4346  53.45    5695 5664.555
    4347  53.46    5850 5723.585
    4348  53.47    6022 5779.178
    4349  53.48    6052 5828.509
    4350  53.49    6174 5868.472
    4351  53.50    6162 5897.228
    4352  53.51    6065 5912.062
    4353  53.52    6118 5910.335
    4354  53.53    6053 5889.353
    4355  53.54    5950 5850.635
    4356  53.55    5867 5801.690
    4357  53.56    5764 5745.867
    4358  53.57    5746 5687.812
    4359  53.58    5779 5631.438
    4360  53.59    5811 5579.018
    4361  53.60    5721 5531.864
    4362  53.61    5805 5489.780
    4363  53.62    5729 5451.583
    4364  53.63    5649 5415.553
    4365  53.64    5545 5379.799
    4366  53.65    5443 5342.301
    4367  53.66    5423 5301.082
    4368  53.67    5385 5253.156
    4369  53.68    5354 5198.338
    4370  53.69    5223 5139.138
    4371  53.70    5152 5076.859
    4372  53.71    5048 5014.283
    4373  53.72    5035 4952.082
    4374  53.73    4985 4893.040
    4375  53.74    4925 4837.698
    4376  53.75    4862 4788.076
    4377  53.76    4828 4742.594
    4378  53.77    4817 4702.084
    4379  53.78    4696 4664.412
    4380  53.79    4647 4633.426
    4381  53.80    4631 4606.241
    4382  53.81    4669 4582.450
    4383  53.82    4743 4562.411
    4384  53.83    4585 4545.397
    4385  53.84    4529 4531.195
    4386  53.85    4569 4519.702
    4387  53.86    4556 4511.703
    4388  53.87    4556 4504.977
    4389  53.88    4569 4500.436
    4390  53.89    4558 4497.902
    4391  53.90    4463 4497.754
    4392  53.91    4564 4498.718
    4393  53.92    4508 4499.929
    4394  53.93    4446 4504.990
    4395  53.94    4434 4512.038
    4396  53.95    4515 4520.639
    4397  53.96    4569 4529.804
    4398  53.97    4642 4542.463
    4399  53.98    4676 4556.863
    4400  53.99    4620 4572.675
    4401  54.00    4619 4591.259
    4402  54.01    4693 4612.726
    4403  54.02    4652 4636.265
    4404  54.03    4671 4661.786
    4405  54.04    4729 4689.834
    4406  54.05    4764 4719.838
    4407  54.06    4714 4753.008
    4408  54.07    4733 4788.972
    4409  54.08    4794 4826.311
    4410  54.09    4851 4865.094
    4411  54.10    5000 4906.313
    4412  54.11    5048 4948.641
    4413  54.12    5021 4991.493
    4414  54.13    5068 5034.629
    4415  54.14    5152 5077.288
    4416  54.15    5137 5119.481
    4417  54.16    5070 5160.453
    4418  54.17    5101 5202.107
    4419  54.18    5107 5242.180
    4420  54.19    5178 5282.298
    4421  54.20    5272 5323.774
    4422  54.21    5324 5367.151
    4423  54.22    5407 5412.970
    4424  54.23    5416 5460.598
    4425  54.24    5565 5510.426
    4426  54.25    5702 5561.885
    4427  54.26    5747 5613.025
    4428  54.27    5658 5662.893
    4429  54.28    5838 5710.307
    4430  54.29    5848 5753.648
    4431  54.30    5843 5792.770
    4432  54.31    5924 5825.525
    4433  54.32    5878 5850.610
    4434  54.33    5945 5870.480
    4435  54.34    5926 5885.981
    4436  54.35    5973 5900.810
    4437  54.36    5990 5917.914
    4438  54.37    6025 5937.979
    4439  54.38    6049 5966.721
    4440  54.39    6140 6003.931
    4441  54.40    6385 6049.464
    4442  54.41    6577 6101.634
    4443  54.42    6633 6160.092
    4444  54.43    6797 6222.998
    4445  54.44    6898 6287.874
    4446  54.45    7114 6352.251
    4447  54.46    7309 6411.683
    4448  54.47    7408 6464.784
    4449  54.48    7505 6509.011
    4450  54.49    7517 6543.936
    4451  54.50    7529 6565.398
    4452  54.51    7486 6577.955
    4453  54.52    7409 6577.406
    4454  54.53    7244 6564.989
    4455  54.54    7189 6543.702
    4456  54.55    7056 6515.919
    4457  54.56    6893 6485.024
    4458  54.57    6793 6453.510
    4459  54.58    6823 6421.932
    4460  54.59    6810 6390.807
    4461  54.60    6733 6359.841
    4462  54.61    6706 6328.129
    4463  54.62    6719 6295.814
    4464  54.63    6653 6263.044
    4465  54.64    6657 6230.601
    4466  54.65    6531 6198.475
    4467  54.66    6377 6164.878
    4468  54.67    6341 6129.345
    4469  54.68    6184 6092.509
    4470  54.69    6127 6054.621
    4471  54.70    6040 6016.903
    4472  54.71    6046 5979.188
    4473  54.72    6071 5942.398
    4474  54.73    6025 5905.692
    4475  54.74    6008 5869.330
    4476  54.75    5940 5831.678
    4477  54.76    5785 5792.815
    4478  54.77    5765 5753.260
    4479  54.78    5710 5713.660
    4480  54.79    5585 5674.984
    4481  54.80    5545 5639.100
    4482  54.81    5488 5607.166
    4483  54.82    5472 5580.220
    4484  54.83    5438 5559.302
    4485  54.84    5473 5545.254
    4486  54.85    5565 5538.009
    4487  54.86    5599 5537.878
    4488  54.87    5565 5544.018
    4489  54.88    5655 5556.536
    4490  54.89    5644 5574.375
    4491  54.90    5668 5596.461
    4492  54.91    5688 5621.907
    4493  54.92    5711 5650.009
    4494  54.93    5757 5679.567
    4495  54.94    5931 5710.217
    4496  54.95    5965 5740.405
    4497  54.96    5962 5770.974
    4498  54.97    6045 5800.451
    4499  54.98    6069 5827.166
    4500  54.99    6087 5851.431
    4501  55.00    6023 5871.465
    4502  55.01    6033 5887.716
    4503  55.02    6135 5900.236
    4504  55.03    6138 5908.763
    4505  55.04    6169 5913.661
    4506  55.05    6146 5913.332
    4507  55.06    6173 5908.290
    4508  55.07    6107 5895.651
    4509  55.08    5948 5874.876
    4510  55.09    5830 5846.726
    4511  55.10    5845 5812.610
    4512  55.11    5845 5774.247
    4513  55.12    5760 5733.398
    4514  55.13    5746 5690.413
    4515  55.14    5709 5645.971
    4516  55.15    5664 5601.705
    4517  55.16    5560 5557.862
    4518  55.17    5402 5515.065
    4519  55.18    5374 5474.894
    4520  55.19    5378 5434.877
    4521  55.20    5370 5399.584
    4522  55.21    5303 5363.160
    4523  55.22    5265 5326.154
    4524  55.23    5195 5288.417
    4525  55.24    5139 5250.674
    4526  55.25    5112 5213.523
    4527  55.26    5107 5177.268
    4528  55.27    5053 5142.656
    4529  55.28    4972 5110.492
    4530  55.29    4887 5080.142
    4531  55.30    4961 5053.126
    4532  55.31    4912 5029.177
    4533  55.32    4835 5008.327
    4534  55.33    4824 4986.828
    4535  55.34    4893 4972.514
    4536  55.35    4841 4959.940
    4537  55.36    4911 4950.616
    4538  55.37    4887 4941.498
    4539  55.38    4902 4933.004
    4540  55.39    4867 4925.620
    4541  55.40    4875 4916.497
    4542  55.41    4912 4905.537
    4543  55.42    4875 4892.206
    4544  55.43    4862 4875.657
    4545  55.44    4794 4854.080
    4546  55.45    4736 4828.152
    4547  55.46    4642 4799.047
    4548  55.47    4633 4766.394
    4549  55.48    4638 4734.799
    4550  55.49    4545 4704.526
    4551  55.50    4515 4675.919
    4552  55.51    4512 4650.535
    4553  55.52    4481 4628.029
    4554  55.53    4466 4608.486
    4555  55.54    4559 4591.571
    4556  55.55    4526 4576.983
    4557  55.56    4408 4563.137
    4558  55.57    4411 4549.852
    4559  55.58    4496 4535.682
    4560  55.59    4420 4519.628
    4561  55.60    4371 4501.933
    4562  55.61    4383 4482.243
    4563  55.62    4374 4461.630
    4564  55.63    4297 4439.775
    4565  55.64    4385 4417.284
    4566  55.65    4391 4394.550
    4567  55.66    4293 4372.402
    4568  55.67    4244 4350.941
    4569  55.68    4173 4330.229
    4570  55.69    4159 4310.312
    4571  55.70    4126 4290.328
    4572  55.71    4187 4271.834
    4573  55.72    4209 4253.993
    4574  55.73    4211 4236.158
    4575  55.74    4143 4218.813
    4576  55.75    4142 4201.997
    4577  55.76    4073 4183.873
    4578  55.77    4001 4168.096
    4579  55.78    3933 4152.543
    4580  55.79    3982 4137.174
    4581  55.80    3996 4121.778
    4582  55.81    4011 4106.302
    4583  55.82    3978 4090.757
    4584  55.83    3969 4075.086
    4585  55.84    3993 4059.313
    4586  55.85    3957 4043.037
    4587  55.86    3897 4027.362
    4588  55.87    3885 4011.533
    4589  55.88    3909 3995.853
    4590  55.89    3862 3980.142
    4591  55.90    3887 3965.156
    4592  55.91    3890 3949.914
    4593  55.92    3895 3936.158
    4594  55.93    3799 3923.607
    4595  55.94    3763 3910.688
    4596  55.95    3721 3898.431
    4597  55.96    3728 3886.577
    4598  55.97    3688 3874.726
    4599  55.98    3759 3862.943
    4600  55.99    3720 3851.344
    4601  56.00    3731 3840.114
    4602  56.01    3764 3829.367
    4603  56.02    3726 3819.733
    4604  56.03    3756 3809.331
    4605  56.04    3728 3799.088
    4606  56.05    3694 3791.057
    4607  56.06    3662 3784.864
    4608  56.07    3650 3778.790
    4609  56.08    3624 3773.332
    4610  56.09    3666 3769.035
    4611  56.10    3684 3765.015
    4612  56.11    3697 3761.131
    4613  56.12    3675 3757.803
    4614  56.13    3726 3754.931
    4615  56.14    3701 3753.133
    4616  56.15    3711 3751.437
    4617  56.16    3612 3749.830
    4618  56.17    3623 3748.216
    4619  56.18    3665 3747.591
    4620  56.19    3629 3746.750
    4621  56.20    3634 3747.322
    4622  56.21    3718 3748.378
    4623  56.22    3699 3750.477
    4624  56.23    3593 3752.251
    4625  56.24    3599 3754.406
    4626  56.25    3697 3757.357
    4627  56.26    3703 3760.686
    4628  56.27    3723 3764.235
    4629  56.28    3748 3767.621
    4630  56.29    3758 3771.042
    4631  56.30    3720 3774.416
    4632  56.31    3732 3777.611
    4633  56.32    3771 3780.038
    4634  56.33    3714 3783.675
    4635  56.34    3704 3787.307
    4636  56.35    3711 3792.437
    4637  56.36    3762 3798.398
    4638  56.37    3754 3805.396
    4639  56.38    3719 3813.345
    4640  56.39    3685 3822.142
    4641  56.40    3725 3832.275
    4642  56.41    3727 3843.035
    4643  56.42    3827 3854.899
    4644  56.43    3857 3867.196
    4645  56.44    3784 3880.081
    4646  56.45    3738 3893.506
    4647  56.46    3737 3906.892
    4648  56.47    3845 3920.758
    4649  56.48    3897 3934.564
    4650  56.49    3850 3948.691
    4651  56.50    3895 3962.974
    4652  56.51    3951 3976.755
    4653  56.52    3918 3990.267
    4654  56.53    3866 4003.575
    4655  56.54    3943 4016.855
    4656  56.55    3963 4029.597
    4657  56.56    4041 4042.074
    4658  56.57    4060 4054.749
    4659  56.58    4035 4067.591
    4660  56.59    4064 4081.856
    4661  56.60    4049 4097.694
    4662  56.61    4051 4115.969
    4663  56.62    4020 4136.643
    4664  56.63    4102 4159.476
    4665  56.64    4184 4184.480
    4666  56.65    4328 4211.407
    4667  56.66    4312 4239.654
    4668  56.67    4222 4267.772
    4669  56.68    4233 4295.544
    4670  56.69    4314 4321.971
    4671  56.70    4393 4346.094
    4672  56.71    4371 4367.416
    4673  56.72    4367 4383.985
    4674  56.73    4364 4395.734
    4675  56.74    4360 4402.850
    4676  56.75    4411 4404.053
    4677  56.76    4399 4401.007
    4678  56.77    4354 4393.650
    4679  56.78    4329 4382.564
    4680  56.79    4275 4368.059
    4681  56.80    4323 4350.228
    4682  56.81    4242 4330.843
    4683  56.82    4153 4310.783
    4684  56.83    4127 4290.312
    4685  56.84    4125 4270.557
    4686  56.85    4150 4252.077
    4687  56.86    4151 4233.599
    4688  56.87    4132 4216.869
    4689  56.88    4077 4199.964
    4690  56.89    4105 4182.982
    4691  56.90    4085 4165.249
    4692  56.91    4039 4146.210
    4693  56.92    3998 4125.833
    4694  56.93    3987 4104.528
    4695  56.94    3955 4081.681
    4696  56.95    3966 4057.499
    4697  56.96    3912 4032.212
    4698  56.97    3854 4006.039
    4699  56.98    3892 3979.808
    4700  56.99    3819 3953.840
    4701  57.00    3692 3928.797
    4702  57.01    3685 3905.033
    4703  57.02    3737 3883.231
    4704  57.03    3724 3863.077
    4705  57.04    3735 3844.720
    4706  57.05    3750 3827.624
    4707  57.06    3670 3812.605
    4708  57.07    3605 3799.002
    4709  57.08    3671 3786.652
    4710  57.09    3702 3775.933
    4711  57.10    3676 3765.578
    4712  57.11    3697 3755.991
    4713  57.12    3703 3747.121
    4714  57.13    3691 3738.570
    4715  57.14    3643 3730.396
    4716  57.15    3609 3722.758
    4717  57.16    3576 3715.411
    4718  57.17    3641 3708.736
    4719  57.18    3667 3702.529
    4720  57.19    3546 3697.302
    4721  57.20    3546 3691.866
    4722  57.21    3604 3687.879
    4723  57.22    3566 3684.229
    4724  57.23    3558 3681.349
    4725  57.24    3578 3677.656
    4726  57.25    3534 3675.341
    4727  57.26    3532 3673.907
    4728  57.27    3565 3672.683
    4729  57.28    3625 3671.542
    4730  57.29    3577 3670.279
    4731  57.30    3611 3669.114
    4732  57.31    3647 3669.050
    4733  57.32    3653 3669.384
    4734  57.33    3651 3669.811
    4735  57.34    3650 3671.056
    4736  57.35    3711 3672.511
    4737  57.36    3708 3675.250
    4738  57.37    3698 3677.488
    4739  57.38    3666 3680.357
    4740  57.39    3639 3683.365
    4741  57.40    3611 3686.579
    4742  57.41    3671 3690.288
    4743  57.42    3688 3693.716
    4744  57.43    3697 3698.597
    4745  57.44    3679 3703.316
    4746  57.45    3658 3709.072
    4747  57.46    3693 3713.792
    4748  57.47    3703 3721.239
    4749  57.48    3716 3728.894
    4750  57.49    3756 3738.227
    4751  57.50    3705 3748.991
    4752  57.51    3762 3760.495
    4753  57.52    3736 3773.062
    4754  57.53    3719 3787.157
    4755  57.54    3791 3802.813
    4756  57.55    3843 3819.414
    4757  57.56    3875 3837.887
    4758  57.57    3878 3857.139
    4759  57.58    3930 3878.281
    4760  57.59    3944 3900.476
    4761  57.60    3943 3924.746
    4762  57.61    3917 3949.867
    4763  57.62    3926 3976.985
    4764  57.63    4053 4004.992
    4765  57.64    4065 4034.316
    4766  57.65    4089 4063.971
    4767  57.66    4108 4094.202
    4768  57.67    4115 4124.496
    4769  57.68    4082 4153.742
    4770  57.69    4163 4181.990
    4771  57.70    4207 4208.887
    4772  57.71    4284 4234.668
    4773  57.72    4266 4258.513
    4774  57.73    4294 4280.630
    4775  57.74    4267 4300.404
    4776  57.75    4206 4317.910
    4777  57.76    4283 4330.680
    4778  57.77    4340 4343.230
    4779  57.78    4320 4354.567
    4780  57.79    4292 4365.470
    4781  57.80    4275 4375.595
    4782  57.81    4278 4385.818
    4783  57.82    4310 4396.208
    4784  57.83    4363 4406.863
    4785  57.84    4307 4417.631
    4786  57.85    4370 4427.873
    4787  57.86    4323 4437.468
    4788  57.87    4315 4446.329
    4789  57.88    4390 4454.503
    4790  57.89    4465 4461.818
    4791  57.90    4459 4468.668
    4792  57.91    4384 4474.194
    4793  57.92    4403 4480.263
    4794  57.93    4466 4488.019
    4795  57.94    4497 4497.661
    4796  57.95    4463 4508.619
    4797  57.96    4447 4523.536
    4798  57.97    4452 4541.475
    4799  57.98    4486 4562.143
    4800  57.99    4533 4585.420
    4801  58.00    4631 4610.717
    4802  58.01    4700 4637.634
    4803  58.02    4701 4664.458
    4804  58.03    4712 4691.253
    4805  58.04    4749 4715.530
    4806  58.05    4774 4737.595
    4807  58.06    4717 4756.581
    4808  58.07    4690 4772.116
    4809  58.08    4749 4783.581
    4810  58.09    4761 4789.731
    4811  58.10    4732 4791.734
    4812  58.11    4763 4789.946
    4813  58.12    4826 4785.923
    4814  58.13    4832 4781.811
    4815  58.14    4820 4778.478
    4816  58.15    4845 4777.101
    4817  58.16    4936 4777.378
    4818  58.17    4958 4781.526
    4819  58.18    4940 4786.831
    4820  58.19    4988 4794.285
    4821  58.20    5010 4801.617
    4822  58.21    5024 4808.700
    4823  58.22    4963 4814.269
    4824  58.23    4987 4816.938
    4825  58.24    5042 4815.604
    4826  58.25    5013 4809.706
    4827  58.26    4955 4798.115
    4828  58.27    4926 4784.922
    4829  58.28    4919 4769.808
    4830  58.29    4957 4752.992
    4831  58.30    4961 4734.875
    4832  58.31    4836 4716.331
    4833  58.32    4853 4697.397
    4834  58.33    4920 4678.125
    4835  58.34    4968 4657.250
    4836  58.35    4838 4635.543
    4837  58.36    4739 4613.562
    4838  58.37    4731 4591.221
    4839  58.38    4748 4568.855
    4840  58.39    4734 4546.899
    4841  58.40    4684 4525.782
    4842  58.41    4684 4504.869
    4843  58.42    4678 4486.290
    4844  58.43    4678 4469.482
    4845  58.44    4672 4454.597
    4846  58.45    4577 4441.178
    4847  58.46    4564 4429.208
    4848  58.47    4644 4418.877
    4849  58.48    4610 4409.012
    4850  58.49    4507 4399.429
    4851  58.50    4501 4390.022
    4852  58.51    4512 4380.811
    4853  58.52    4540 4371.842
    4854  58.53    4511 4362.925
    4855  58.54    4497 4354.906
    4856  58.55    4515 4347.881
    4857  58.56    4575 4342.175
    4858  58.57    4563 4337.778
    4859  58.58    4511 4334.596
    4860  58.59    4512 4333.000
    4861  58.60    4500 4332.859
    4862  58.61    4499 4334.304
    4863  58.62    4541 4336.588
    4864  58.63    4511 4341.219
    4865  58.64    4485 4347.025
    4866  58.65    4428 4352.600
    4867  58.66    4414 4360.628
    4868  58.67    4501 4369.786
    4869  58.68    4557 4379.720
    4870  58.69    4482 4390.553
    4871  58.70    4524 4401.800
    4872  58.71    4611 4413.596
    4873  58.72    4576 4424.661
    4874  58.73    4554 4435.205
    4875  58.74    4465 4446.246
    4876  58.75    4530 4454.983
    4877  58.76    4580 4462.486
    4878  58.77    4574 4469.291
    4879  58.78    4560 4475.414
    4880  58.79    4537 4481.934
    4881  58.80    4521 4488.836
    4882  58.81    4479 4498.136
    4883  58.82    4543 4509.305
    4884  58.83    4645 4522.804
    4885  58.84    4634 4538.804
    4886  58.85    4660 4557.286
    4887  58.86    4745 4578.146
    4888  58.87    4795 4600.884
    4889  58.88    4779 4625.206
    4890  58.89    4741 4650.409
    4891  58.90    4772 4675.485
    4892  58.91    4882 4701.779
    4893  58.92    4943 4726.264
    4894  58.93    4921 4749.994
    4895  58.94    4840 4772.273
    4896  58.95    4842 4793.905
    4897  58.96    4855 4815.075
    4898  58.97    4914 4836.253
    4899  58.98    4931 4857.919
    4900  58.99    5033 4881.267
    4901  59.00    5077 4907.691
    4902  59.01    5055 4937.692
    4903  59.02    4975 4972.794
    4904  59.03    4990 5013.169
    4905  59.04    5070 5059.088
    4906  59.05    5177 5110.469
    4907  59.06    5217 5166.852
    4908  59.07    5274 5227.407
    4909  59.08    5422 5290.396
    4910  59.09    5476 5353.650
    4911  59.10    5568 5416.120
    4912  59.11    5659 5475.402
    4913  59.12    5629 5529.007
    4914  59.13    5626 5575.562
    4915  59.14    5735 5611.880
    4916  59.15    5745 5637.438
    4917  59.16    5718 5651.057
    4918  59.17    5630 5651.720
    4919  59.18    5596 5637.769
    4920  59.19    5526 5610.841
    4921  59.20    5525 5575.250
    4922  59.21    5512 5532.961
    4923  59.22    5416 5488.342
    4924  59.23    5304 5444.488
    4925  59.24    5206 5402.289
    4926  59.25    5156 5366.559
    4927  59.26    5232 5336.624
    4928  59.27    5318 5312.190
    4929  59.28    5316 5292.336
    4930  59.29    5287 5275.832
    4931  59.30    5238 5261.478
    4932  59.31    5195 5246.237
    4933  59.32    5208 5228.625
    4934  59.33    5097 5206.713
    4935  59.34    5121 5178.530
    4936  59.35    5084 5142.852
    4937  59.36    5088 5100.330
    4938  59.37    4974 5052.302
    4939  59.38    4840 4998.999
    4940  59.39    4772 4941.181
    4941  59.40    4728 4882.533
    4942  59.41    4685 4822.437
    4943  59.42    4608 4762.893
    4944  59.43    4501 4705.575
    4945  59.44    4442 4651.624
    4946  59.45    4495 4601.100
    4947  59.46    4470 4554.749
    4948  59.47    4401 4511.950
    4949  59.48    4398 4473.034
    4950  59.49    4342 4437.597
    4951  59.50    4300 4404.495
    4952  59.51    4303 4373.636
    4953  59.52    4266 4343.905
    4954  59.53    4179 4314.701
    4955  59.54    4134 4286.695
    4956  59.55    4170 4258.270
    4957  59.56    4157 4229.793
    4958  59.57    4100 4200.880
    4959  59.58    4090 4173.069
    4960  59.59    4092 4145.205
    4961  59.60    4018 4118.315
    4962  59.61    3964 4092.647
    4963  59.62    3938 4068.216
    4964  59.63    3924 4045.220
    4965  59.64    3983 4023.891
    4966  59.65    3975 4004.590
    4967  59.66    3948 3987.083
    4968  59.67    3913 3971.411
    4969  59.68    3884 3957.214
    4970  59.69    3880 3944.384
    4971  59.70    3887 3933.293
    4972  59.71    3914 3923.820
    4973  59.72    3911 3915.034
    4974  59.73    3882 3907.970
    4975  59.74    3891 3902.058
    4976  59.75    3885 3897.063
    4977  59.76    3885 3893.228
    4978  59.77    3854 3889.621
    4979  59.78    3853 3887.341
    4980  59.79    3931 3885.650
    4981  59.80    3916 3884.496
    4982  59.81    3949 3883.897
    4983  59.82    3903 3883.741
    4984  59.83    3916 3884.716
    4985  59.84    3963 3886.180
    4986  59.85    3992 3888.841
    4987  59.86    4003 3893.055
    4988  59.87    3985 3898.268
    4989  59.88    3948 3905.262
    4990  59.89    3927 3913.529
    4991  59.90    3937 3923.311
    4992  59.91    3906 3934.534
    4993  59.92    3883 3946.948
    4994  59.93    3923 3961.408
    4995  59.94    4026 3977.530
    4996  59.95    4091 3995.564
    4997  59.96    4102 4014.916
    4998  59.97    4130 4035.639
    4999  59.98    4187 4057.345
    5000  59.99    4165 4080.195
    5001  60.00    4125 4103.599
    5002  60.01    4115 4127.931
    5003  60.02    4156 4151.610
    5004  60.03    4203 4173.761
    5005  60.04    4247 4195.742
    5006  60.05    4275 4216.307
    5007  60.06    4286 4235.157
    5008  60.07    4308 4250.739
    5009  60.08    4341 4263.735
    5010  60.09    4340 4273.580
    5011  60.10    4330 4282.041
    5012  60.11    4328 4288.154
    5013  60.12    4338 4292.640
    5014  60.13    4408 4295.806
    5015  60.14    4419 4298.076
    5016  60.15    4367 4299.857
    5017  60.16    4376 4300.908
    5018  60.17    4369 4301.117
    5019  60.18    4412 4299.915
    5020  60.19    4457 4297.186
    5021  60.20    4394 4292.461
    5022  60.21    4313 4285.542
    5023  60.22    4342 4276.479
    5024  60.23    4308 4264.975
    5025  60.24    4208 4251.290
    5026  60.25    4172 4236.598
    5027  60.26    4149 4220.886
    5028  60.27    4097 4204.468
    5029  60.28    4182 4187.207
    5030  60.29    4226 4170.383
    5031  60.30    4147 4153.897
    5032  60.31    4167 4138.073
    5033  60.32    4186 4122.770
    5034  60.33    4173 4107.883
    5035  60.34    4127 4093.103
    5036  60.35    4115 4077.019
    5037  60.36    4160 4062.191
    5038  60.37    4086 4047.559
    5039  60.38    4038 4032.595
    5040  60.39    4027 4017.105
    5041  60.40    4039 4001.450
    5042  60.41    4017 3985.557
    5043  60.42    3995 3969.803
    5044  60.43    3940 3953.862
    5045  60.44    3901 3937.751
    5046  60.45    3980 3921.538
    5047  60.46    4011 3905.987
    5048  60.47    3950 3890.485
    5049  60.48    3869 3875.336
    5050  60.49    3784 3861.250
    5051  60.50    3783 3847.909
    5052  60.51    3832 3835.449
    5053  60.52    3865 3824.999
    5054  60.53    3875 3814.603
    5055  60.54    3780 3805.144
    5056  60.55    3762 3796.644
    5057  60.56    3772 3788.695
    5058  60.57    3764 3781.351
    5059  60.58    3782 3774.950
    5060  60.59    3819 3768.366
    5061  60.60    3795 3762.292
    5062  60.61    3739 3756.232
    5063  60.62    3712 3750.738
    5064  60.63    3688 3745.718
    5065  60.64    3693 3741.262
    5066  60.65    3701 3737.394
    5067  60.66    3701 3734.194
    5068  60.67    3728 3731.659
    5069  60.68    3723 3730.341
    5070  60.69    3748 3729.733
    5071  60.70    3703 3729.668
    5072  60.71    3670 3730.834
    5073  60.72    3694 3732.015
    5074  60.73    3741 3733.967
    5075  60.74    3746 3736.521
    5076  60.75    3758 3739.680
    5077  60.76    3781 3743.801
    5078  60.77    3725 3748.509
    5079  60.78    3720 3753.950
    5080  60.79    3738 3761.510
    5081  60.80    3749 3769.579
    5082  60.81    3771 3778.231
    5083  60.82    3768 3788.986
    5084  60.83    3756 3801.921
    5085  60.84    3808 3815.121
    5086  60.85    3888 3829.682
    5087  60.86    3853 3844.676
    5088  60.87    3928 3860.290
    5089  60.88    3941 3876.076
    5090  60.89    3934 3892.368
    5091  60.90    3904 3908.164
    5092  60.91    3948 3922.218
    5093  60.92    3926 3934.886
    5094  60.93    3924 3945.945
    5095  60.94    3985 3955.245
    5096  60.95    3980 3962.779
    5097  60.96    3982 3967.751
    5098  60.97    3992 3970.614
    5099  60.98    3958 3973.226
    5100  60.99    3959 3974.902
    5101  61.00    3949 3976.712
    5102  61.01    3997 3980.008
    5103  61.02    4011 3984.098
    5104  61.03    3999 3989.129
    5105  61.04    3959 3996.367
    5106  61.05    3999 4005.258
    5107  61.06    4041 4016.221
    5108  61.07    4055 4028.130
    5109  61.08    4090 4041.297
    5110  61.09    4158 4054.672
    5111  61.10    4161 4068.123
    5112  61.11    4162 4081.259
    5113  61.12    4105 4092.711
    5114  61.13    4095 4103.688
    5115  61.14    4141 4113.234
    5116  61.15    4145 4121.422
    5117  61.16    4118 4128.196
    5118  61.17    4120 4133.906
    5119  61.18    4152 4139.155
    5120  61.19    4121 4143.245
    5121  61.20    4114 4147.145
    5122  61.21    4167 4150.570
    5123  61.22    4161 4153.516
    5124  61.23    4126 4157.514
    5125  61.24    4137 4160.502
    5126  61.25    4147 4163.771
    5127  61.26    4094 4167.329
    5128  61.27    4137 4170.792
    5129  61.28    4153 4176.243
    5130  61.29    4201 4181.949
    5131  61.30    4240 4188.935
    5132  61.31    4245 4196.991
    5133  61.32    4237 4206.429
    5134  61.33    4221 4218.058
    5135  61.34    4198 4230.935
    5136  61.35    4185 4245.246
    5137  61.36    4203 4261.469
    5138  61.37    4238 4279.002
    5139  61.38    4251 4297.958
    5140  61.39    4281 4317.965
    5141  61.40    4317 4338.643
    5142  61.41    4343 4360.480
    5143  61.42    4410 4382.073
    5144  61.43    4467 4403.230
    5145  61.44    4472 4423.510
    5146  61.45    4426 4442.669
    5147  61.46    4471 4460.421
    5148  61.47    4485 4475.963
    5149  61.48    4532 4486.998
    5150  61.49    4575 4497.198
    5151  61.50    4517 4503.826
    5152  61.51    4486 4508.217
    5153  61.52    4405 4510.042
    5154  61.53    4396 4509.873
    5155  61.54    4424 4508.472
    5156  61.55    4456 4506.662
    5157  61.56    4481 4506.451
    5158  61.57    4461 4505.665
    5159  61.58    4433 4505.926
    5160  61.59    4452 4507.426
    5161  61.60    4470 4509.809
    5162  61.61    4489 4512.624
    5163  61.62    4526 4514.499
    5164  61.63    4471 4516.460
    5165  61.64    4432 4515.776
    5166  61.65    4392 4513.836
    5167  61.66    4374 4509.202
    5168  61.67    4375 4501.761
    5169  61.68    4392 4492.265
    5170  61.69    4366 4479.971
    5171  61.70    4369 4465.269
    5172  61.71    4381 4448.825
    5173  61.72    4376 4431.152
    5174  61.73    4321 4413.274
    5175  61.74    4255 4394.339
    5176  61.75    4241 4377.693
    5177  61.76    4289 4360.832
    5178  61.77    4241 4344.572
    5179  61.78    4218 4327.936
    5180  61.79    4197 4312.309
    5181  61.80    4169 4296.396
    5182  61.81    4119 4279.880
    5183  61.82    4102 4262.942
    5184  61.83    4113 4245.002
    5185  61.84    4088 4226.621
    5186  61.85    4020 4207.360
    5187  61.86    3965 4187.352
    5188  61.87    4037 4167.294
    5189  61.88    4081 4147.112
    5190  61.89    4000 4127.411
    5191  61.90    4022 4108.308
    5192  61.91    4008 4090.406
    5193  61.92    3994 4074.659
    5194  61.93    3996 4059.237
    5195  61.94    4001 4045.246
    5196  61.95    3980 4032.079
    5197  61.96    3984 4021.099
    5198  61.97    3910 4009.869
    5199  61.98    3931 3999.753
    5200  61.99    3968 3991.307
    5201  62.00    3954 3983.452
    5202  62.01    3944 3976.282
    5203  62.02    3917 3970.052
    5204  62.03    3873 3964.743
    5205  62.04    3868 3961.079
    5206  62.05    3881 3958.761
    5207  62.06    3909 3957.939
    5208  62.07    3907 3959.174
    5209  62.08    3910 3961.350
    5210  62.09    3950 3965.756
    5211  62.10    3942 3971.285
    5212  62.11    3914 3977.024
    5213  62.12    3963 3983.672
    5214  62.13    4028 3991.146
    5215  62.14    4036 3998.631
    5216  62.15    3953 4005.770
    5217  62.16    3973 4012.465
    5218  62.17    4026 4018.086
    5219  62.18    4054 4022.105
    5220  62.19    4035 4024.709
    5221  62.20    4018 4025.234
    5222  62.21    3996 4023.517
    5223  62.22    4006 4020.393
    5224  62.23    4015 4015.226
    5225  62.24    4006 4008.771
    5226  62.25    3998 4000.742
    5227  62.26    3991 3991.929
    5228  62.27    3930 3982.991
    5229  62.28    3895 3973.855
    5230  62.29    3928 3966.167
    5231  62.30    3900 3957.078
    5232  62.31    3932 3947.981
    5233  62.32    3928 3939.481
    5234  62.33    3863 3931.283
    5235  62.34    3870 3923.074
    5236  62.35    3891 3915.446
    5237  62.36    3890 3907.743
    5238  62.37    3862 3900.894
    5239  62.38    3820 3893.383
    5240  62.39    3802 3885.726
    5241  62.40    3807 3877.982
    5242  62.41    3826 3870.095
    5243  62.42    3875 3862.155
    5244  62.43    3897 3853.995
    5245  62.44    3860 3846.181
    5246  62.45    3801 3838.699
    5247  62.46    3777 3832.455
    5248  62.47    3818 3825.623
    5249  62.48    3873 3820.232
    5250  62.49    3840 3814.796
    5251  62.50    3811 3810.219
    5252  62.51    3878 3806.394
    5253  62.52    3859 3803.526
    5254  62.53    3847 3801.255
    5255  62.54    3795 3799.695
    5256  62.55    3787 3799.314
    5257  62.56    3760 3800.238
    5258  62.57    3820 3800.732
    5259  62.58    3861 3801.673
    5260  62.59    3837 3803.122
    5261  62.60    3805 3805.114
    5262  62.61    3841 3806.578
    5263  62.62    3933 3806.156
    5264  62.63    3904 3807.393
    5265  62.64    3814 3805.901
    5266  62.65    3797 3806.315
    5267  62.66    3799 3806.394
    5268  62.67    3787 3806.210
    5269  62.68    3889 3806.012
    5270  62.69    3905 3805.877
    5271  62.70    3901 3805.456
    5272  62.71    3871 3805.404
    5273  62.72    3906 3805.905
    5274  62.73    3903 3806.869
    5275  62.74    3873 3808.478
    5276  62.75    3882 3810.106
    5277  62.76    3864 3813.382
    5278  62.77    3817 3817.615
    5279  62.78    3846 3822.797
    5280  62.79    3942 3828.623
    5281  62.80    3951 3835.440
    5282  62.81    3965 3845.011
    5283  62.82    3937 3856.073
    5284  62.83    3945 3868.750
    5285  62.84    3979 3883.020
    5286  62.85    4001 3898.828
    5287  62.86    4023 3915.243
    5288  62.87    4079 3933.512
    5289  62.88    4136 3953.276
    5290  62.89    4208 3972.775
    5291  62.90    4239 3992.009
    5292  62.91    4233 4010.494
    5293  62.92    4266 4027.246
    5294  62.93    4243 4042.257
    5295  62.94    4226 4054.460
    5296  62.95    4217 4063.735
    5297  62.96    4258 4069.560
    5298  62.97    4203 4071.379
    5299  62.98    4125 4068.333
    5300  62.99    4122 4060.527
    5301  63.00    4065 4050.192
    5302  63.01    4131 4037.722
    5303  63.02    4153 4022.658
    5304  63.03    4144 4008.495
    5305  63.04    4097 3994.423
    5306  63.05    4021 3981.224
    5307  63.06    4008 3968.891
    5308  63.07    4024 3958.690
    5309  63.08    3986 3949.562
    5310  63.09    3971 3941.460
    5311  63.10    3985 3934.087
    5312  63.11    3973 3926.996
    5313  63.12    3993 3919.728
    5314  63.13    3987 3912.051
    5315  63.14    3903 3903.527
    5316  63.15    3853 3893.155
    5317  63.16    3864 3880.252
    5318  63.17    3853 3866.551
    5319  63.18    3866 3851.576
    5320  63.19    3785 3835.588
    5321  63.20    3780 3818.957
    5322  63.21    3805 3802.808
    5323  63.22    3764 3787.194
    5324  63.23    3709 3771.396
    5325  63.24    3713 3756.870
    5326  63.25    3719 3743.337
    5327  63.26    3677 3730.895
    5328  63.27    3676 3720.350
    5329  63.28    3755 3709.349
    5330  63.29    3730 3699.997
    5331  63.30    3641 3692.460
    5332  63.31    3641 3685.950
    5333  63.32    3608 3679.885
    5334  63.33    3583 3675.388
    5335  63.34    3554 3670.916
    5336  63.35    3583 3667.729
    5337  63.36    3597 3664.529
    5338  63.37    3591 3661.355
    5339  63.38    3584 3658.568
    5340  63.39    3651 3656.003
    5341  63.40    3708 3653.113
    5342  63.41    3675 3650.167
    5343  63.42    3734 3646.653
    5344  63.43    3713 3643.479
    5345  63.44    3665 3640.107
    5346  63.45    3585 3636.319
    5347  63.46    3568 3633.352
    5348  63.47    3630 3630.607
    5349  63.48    3685 3628.503
    5350  63.49    3678 3626.727
    5351  63.50    3631 3625.615
    5352  63.51    3608 3625.677
    5353  63.52    3618 3626.749
    5354  63.53    3626 3627.844
    5355  63.54    3648 3629.696
    5356  63.55    3656 3631.904
    5357  63.56    3632 3634.752
    5358  63.57    3631 3637.259
    5359  63.58    3624 3640.118
    5360  63.59    3612 3642.353
    5361  63.60    3684 3645.275
    5362  63.61    3656 3648.020
    5363  63.62    3651 3650.361
    5364  63.63    3643 3651.716
    5365  63.64    3676 3653.976
    5366  63.65    3650 3655.403
    5367  63.66    3671 3655.522
    5368  63.67    3615 3655.242
    5369  63.68    3604 3654.209
    5370  63.69    3620 3652.665
    5371  63.70    3592 3650.530
    5372  63.71    3619 3648.654
    5373  63.72    3666 3645.664
    5374  63.73    3641 3644.267
    5375  63.74    3616 3642.393
    5376  63.75    3600 3640.759
    5377  63.76    3628 3640.137
    5378  63.77    3661 3640.393
    5379  63.78    3714 3641.206
    5380  63.79    3728 3642.343
    5381  63.80    3675 3644.419
    5382  63.81    3669 3646.947
    5383  63.82    3636 3650.334
    5384  63.83    3622 3653.594
    5385  63.84    3632 3657.386
    5386  63.85    3651 3661.132
    5387  63.86    3646 3664.710
    5388  63.87    3668 3668.998
    5389  63.88    3668 3672.554
    5390  63.89    3669 3676.584
    5391  63.90    3699 3681.848
    5392  63.91    3693 3686.714
    5393  63.92    3694 3691.576
    5394  63.93    3727 3697.397
    5395  63.94    3737 3702.996
    5396  63.95    3699 3709.736
    5397  63.96    3697 3716.649
    5398  63.97    3731 3724.136
    5399  63.98    3745 3732.400
    5400  63.99    3746 3741.032
    5401  64.00    3730 3750.532
    5402  64.01    3772 3760.783
    5403  64.02    3806 3771.603
    5404  64.03    3826 3782.720
    5405  64.04    3832 3794.287
    5406  64.05    3843 3806.523
    5407  64.06    3831 3819.026
    5408  64.07    3874 3831.796
    5409  64.08    3869 3844.125
    5410  64.09    3882 3856.423
    5411  64.10    3932 3869.288
    5412  64.11    3909 3881.672
    5413  64.12    3869 3894.391
    5414  64.13    3897 3907.122
    5415  64.14    3965 3920.233
    5416  64.15    4001 3933.188
    5417  64.16    3983 3946.499
    5418  64.17    3946 3959.963
    5419  64.18    3941 3973.780
    5420  64.19    3946 3987.713
    5421  64.20    3962 4001.728
    5422  64.21    3983 4015.870
    5423  64.22    3995 4030.449
    5424  64.23    4040 4044.480
    5425  64.24    4100 4058.137
    5426  64.25    4142 4072.551
    5427  64.26    4180 4085.977
    5428  64.27    4171 4099.221
    5429  64.28    4174 4112.340
    5430  64.29    4163 4124.220
    5431  64.30    4174 4134.948
    5432  64.31    4211 4144.756
    5433  64.32    4239 4152.173
    5434  64.33    4217 4157.632
    5435  64.34    4191 4160.364
    5436  64.35    4165 4160.594
    5437  64.36    4171 4158.724
    5438  64.37    4214 4154.623
    5439  64.38    4219 4148.923
    5440  64.39    4243 4141.975
    5441  64.40    4265 4134.342
    5442  64.41    4206 4126.104
    5443  64.42    4173 4118.173
    5444  64.43    4258 4110.791
    5445  64.44    4289 4104.187
    5446  64.45    4200 4098.579
    5447  64.46    4195 4093.871
    5448  64.47    4245 4089.462
    5449  64.48    4231 4087.083
    5450  64.49    4231 4085.406
    5451  64.50    4241 4084.876
    5452  64.51    4212 4083.669
    5453  64.52    4194 4082.645
    5454  64.53    4205 4081.302
    5455  64.54    4249 4081.124
    5456  64.55    4268 4080.458
    5457  64.56    4249 4079.193
    5458  64.57    4281 4078.018
    5459  64.58    4235 4076.759
    5460  64.59    4154 4075.385
    5461  64.60    4159 4074.420
    5462  64.61    4188 4073.572
    5463  64.62    4190 4073.151
    5464  64.63    4191 4073.130
    5465  64.64    4148 4073.286
    5466  64.65    4217 4073.578
    5467  64.66    4190 4074.884
    5468  64.67    4189 4076.770
    5469  64.68    4186 4079.508
    5470  64.69    4212 4083.413
    5471  64.70    4226 4088.541
    5472  64.71    4241 4094.909
    5473  64.72    4232 4102.222
    5474  64.73    4196 4111.111
    5475  64.74    4204 4121.888
    5476  64.75    4237 4133.723
    5477  64.76    4263 4146.228
    5478  64.77    4302 4159.948
    5479  64.78    4306 4174.549
    5480  64.79    4272 4189.921
    5481  64.80    4263 4205.565
    5482  64.81    4281 4221.818
    5483  64.82    4342 4237.730
    5484  64.83    4409 4254.592
    5485  64.84    4416 4271.513
    5486  64.85    4389 4288.642
    5487  64.86    4344 4306.054
    5488  64.87    4358 4323.298
    5489  64.88    4475 4341.371
    5490  64.89    4480 4359.892
    5491  64.90    4446 4378.981
    5492  64.91    4447 4399.389
    5493  64.92    4497 4421.052
    5494  64.93    4567 4444.147
    5495  64.94    4642 4469.295
    5496  64.95    4637 4496.347
    5497  64.96    4665 4525.606
    5498  64.97    4716 4556.784
    5499  64.98    4735 4589.893
    5500  64.99    4749 4624.598
    5501  65.00    4809 4660.806
    5502  65.01    4876 4698.102
    5503  65.02    4955 4736.209
    5504  65.03    5001 4775.445
    5505  65.04    5077 4814.060
    5506  65.05    5093 4852.589
    5507  65.06    5111 4889.692
    5508  65.07    5118 4926.475
    5509  65.08    5126 4961.552
    5510  65.09    5109 4995.220
    5511  65.10    5188 5027.569
    5512  65.11    5205 5058.268
    5513  65.12    5170 5088.865
    5514  65.13    5308 5118.720
    5515  65.14    5478 5148.447
    5516  65.15    5522 5176.016
    5517  65.16    5474 5202.864
    5518  65.17    5461 5227.762
    5519  65.18    5410 5249.713
    5520  65.19    5388 5268.977
    5521  65.20    5475 5283.777
    5522  65.21    5527 5294.174
    5523  65.22    5467 5300.055
    5524  65.23    5470 5300.925
    5525  65.24    5460 5297.749
    5526  65.25    5480 5290.764
    5527  65.26    5490 5280.785
    5528  65.27    5428 5268.095
    5529  65.28    5386 5253.537
    5530  65.29    5346 5236.830
    5531  65.30    5385 5219.594
    5532  65.31    5297 5201.948
    5533  65.32    5275 5184.235
    5534  65.33    5256 5167.066
    5535  65.34    5307 5150.986
    5536  65.35    5266 5136.200
    5537  65.36    5287 5121.773
    5538  65.37    5240 5108.077
    5539  65.38    5135 5095.606
    5540  65.39    5124 5083.307
    5541  65.40    5158 5071.084
    5542  65.41    5168 5059.270
    5543  65.42    5160 5047.712
    5544  65.43    5139 5036.758
    5545  65.44    5135 5026.456
    5546  65.45    5088 5017.535
    5547  65.46    5016 5009.435
    5548  65.47    4944 5002.177
    5549  65.48    5001 4996.713
    5550  65.49    5014 4992.651
    5551  65.50    4979 4989.980
    5552  65.51    5034 4989.114
    5553  65.52    5026 4989.770
    5554  65.53    4958 4991.987
    5555  65.54    4996 4995.762
    5556  65.55    5079 5000.459
    5557  65.56    5029 5006.017
    5558  65.57    4996 5013.020
    5559  65.58    4964 5019.478
    5560  65.59    4985 5026.023
    5561  65.60    5040 5032.396
    5562  65.61    4996 5038.559
    5563  65.62    4883 5043.939
    5564  65.63    4882 5048.805
    5565  65.64    4902 5052.591
    5566  65.65    4923 5055.447
    5567  65.66    4880 5058.174
    5568  65.67    4886 5059.283
    5569  65.68    4851 5060.246
    5570  65.69    4877 5060.974
    5571  65.70    4922 5062.103
    5572  65.71    4935 5063.510
    5573  65.72    4951 5065.141
    5574  65.73    4934 5067.067
    5575  65.74    4910 5069.106
    5576  65.75    4901 5071.096
    5577  65.76    4952 5072.547
    5578  65.77    4939 5074.577
    5579  65.78    4967 5076.488
    5580  65.79    4923 5078.892
    5581  65.80    4919 5082.570
    5582  65.81    4908 5086.964
    5583  65.82    4935 5092.492
    5584  65.83    5009 5099.348
    5585  65.84    4974 5107.358
    5586  65.85    4978 5117.559
    5587  65.86    5000 5128.554
    5588  65.87    4937 5140.292
    5589  65.88    4953 5153.658
    5590  65.89    5049 5167.756
    5591  65.90    5070 5182.287
    5592  65.91    5117 5196.797
    5593  65.92    5118 5210.535
    5594  65.93    5050 5222.877
    5595  65.94    5057 5232.892
    5596  65.95    5049 5240.242
    5597  65.96    5002 5243.956
    5598  65.97    5017 5244.347
    5599  65.98    5013 5240.937
    5600  65.99    4996 5235.031
    5601  66.00    4979 5224.907
    5602  66.01    4985 5210.620
    5603  66.02    5020 5192.740
    5604  66.03    4972 5172.825
    5605  66.04    4911 5151.749
    5606  66.05    4863 5130.411
    5607  66.06    4858 5110.111
    5608  66.07    4804 5091.469
    5609  66.08    4814 5074.854
    5610  66.09    4927 5060.591
    5611  66.10    4916 5048.702
    5612  66.11    4932 5038.841
    5613  66.12    4943 5030.656
    5614  66.13    4967 5023.845
    5615  66.14    4907 5017.952
    5616  66.15    4877 5012.473
    5617  66.16    4862 5007.642
    5618  66.17    4887 5003.044
    5619  66.18    4867 4997.526
    5620  66.19    4792 4990.649
    5621  66.20    4800 4981.827
    5622  66.21    4791 4972.111
    5623  66.22    4757 4961.457
    5624  66.23    4735 4950.816
    5625  66.24    4719 4939.707
    5626  66.25    4744 4928.159
    5627  66.26    4786 4917.052
    5628  66.27    4772 4906.280
    5629  66.28    4713 4895.763
    5630  66.29    4686 4885.694
    5631  66.30    4683 4874.742
    5632  66.31    4619 4863.800
    5633  66.32    4643 4853.949
    5634  66.33    4714 4844.570
    5635  66.34    4732 4836.023
    5636  66.35    4649 4828.484
    5637  66.36    4646 4822.543
    5638  66.37    4629 4818.363
    5639  66.38    4600 4816.635
    5640  66.39    4598 4816.783
    5641  66.40    4677 4819.029
    5642  66.41    4722 4823.620
    5643  66.42    4725 4830.290
    5644  66.43    4745 4839.304
    5645  66.44    4761 4850.440
    5646  66.45    4800 4862.289
    5647  66.46    4754 4875.055
    5648  66.47    4675 4888.241
    5649  66.48    4659 4901.078
    5650  66.49    4758 4913.564
    5651  66.50    4834 4925.438
    5652  66.51    4839 4936.168
    5653  66.52    4842 4945.821
    5654  66.53    4883 4954.345
    5655  66.54    4898 4961.711
    5656  66.55    4934 4967.797
    5657  66.56    4887 4972.180
    5658  66.57    4900 4976.690
    5659  66.58    5008 4981.003
    5660  66.59    5010 4984.982
    5661  66.60    5006 4989.773
    5662  66.61    4970 4996.486
    5663  66.62    4884 5005.192
    5664  66.63    4913 5017.391
    5665  66.64    4983 5031.922
    5666  66.65    5024 5049.507
    5667  66.66    5068 5070.081
    5668  66.67    5126 5093.316
    5669  66.68    5129 5118.771
    5670  66.69    5123 5146.128
    5671  66.70    5205 5172.596
    5672  66.71    5250 5200.605
    5673  66.72    5223 5228.166
    5674  66.73    5297 5253.972
    5675  66.74    5356 5276.706
    5676  66.75    5357 5296.968
    5677  66.76    5393 5314.154
    5678  66.77    5390 5327.715
    5679  66.78    5397 5337.177
    5680  66.79    5404 5342.213
    5681  66.80    5348 5343.376
    5682  66.81    5331 5341.098
    5683  66.82    5335 5335.705
    5684  66.83    5406 5328.332
    5685  66.84    5445 5318.536
    5686  66.85    5335 5307.304
    5687  66.86    5323 5294.663
    5688  66.87    5293 5279.654
    5689  66.88    5283 5263.325
    5690  66.89    5285 5244.708
    5691  66.90    5254 5224.470
    5692  66.91    5243 5202.043
    5693  66.92    5157 5177.017
    5694  66.93    5091 5150.121
    5695  66.94    5065 5121.296
    5696  66.95    5016 5091.940
    5697  66.96    4963 5061.283
    5698  66.97    4837 5030.118
    5699  66.98    4807 4998.806
    5700  66.99    4827 4967.053
    5701  67.00    4803 4934.750
    5702  67.01    4815 4904.361
    5703  67.02    4743 4874.209
    5704  67.03    4709 4844.886
    5705  67.04    4707 4816.549
    5706  67.05    4692 4788.783
    5707  67.06    4586 4761.150
    5708  67.07    4590 4734.073
    5709  67.08    4660 4707.316
    5710  67.09    4571 4680.950
    5711  67.10    4486 4654.611
    5712  67.11    4380 4628.591
    5713  67.12    4349 4602.874
    5714  67.13    4351 4577.925
    5715  67.14    4330 4553.747
    5716  67.15    4283 4530.970
    5717  67.16    4309 4509.408
    5718  67.17    4278 4489.049
    5719  67.18    4226 4470.740
    5720  67.19    4222 4454.171
    5721  67.20    4197 4439.419
    5722  67.21    4249 4426.494
    5723  67.22    4327 4414.789
    5724  67.23    4307 4404.649
    5725  67.24    4291 4395.485
    5726  67.25    4194 4387.378
    5727  67.26    4184 4379.996
    5728  67.27    4215 4373.178
    5729  67.28    4160 4366.943
    5730  67.29    4137 4361.172
    5731  67.30    4134 4356.332
    5732  67.31    4154 4350.780
    5733  67.32    4123 4345.126
    5734  67.33    4104 4339.970
    5735  67.34    4132 4334.912
    5736  67.35    4197 4330.161
    5737  67.36    4212 4325.934
    5738  67.37    4225 4322.801
    5739  67.38    4179 4320.793
    5740  67.39    4223 4319.975
    5741  67.40    4203 4320.287
    5742  67.41    4183 4321.737
    5743  67.42    4131 4324.508
    5744  67.43    4164 4328.424
    5745  67.44    4208 4333.756
    5746  67.45    4222 4340.092
    5747  67.46    4162 4347.195
    5748  67.47    4199 4355.541
    5749  67.48    4187 4364.625
    5750  67.49    4194 4373.777
    5751  67.50    4265 4384.245
    5752  67.51    4322 4393.746
    5753  67.52    4355 4402.971
    5754  67.53    4364 4411.443
    5755  67.54    4345 4418.685
    5756  67.55    4379 4424.871
    5757  67.56    4408 4429.548
    5758  67.57    4461 4432.651
    5759  67.58    4371 4434.077
    5760  67.59    4282 4433.192
    5761  67.60    4294 4430.586
    5762  67.61    4378 4426.752
    5763  67.62    4401 4422.452
    5764  67.63    4344 4418.061
    5765  67.64    4311 4414.953
    5766  67.65    4389 4412.414
    5767  67.66    4376 4411.961
    5768  67.67    4368 4412.712
    5769  67.68    4410 4416.059
    5770  67.69    4415 4421.905
    5771  67.70    4371 4429.054
    5772  67.71    4404 4438.970
    5773  67.72    4403 4450.702
    5774  67.73    4392 4463.937
    5775  67.74    4436 4478.483
    5776  67.75    4444 4493.309
    5777  67.76    4485 4508.290
    5778  67.77    4491 4522.746
    5779  67.78    4442 4536.330
    5780  67.79    4440 4548.731
    5781  67.80    4494 4560.579
    5782  67.81    4565 4569.716
    5783  67.82    4626 4576.763
    5784  67.83    4624 4582.779
    5785  67.84    4602 4586.263
    5786  67.85    4596 4588.311
    5787  67.86    4556 4588.316
    5788  67.87    4543 4586.626
    5789  67.88    4586 4582.998
    5790  67.89    4577 4578.771
    5791  67.90    4544 4573.702
    5792  67.91    4519 4568.153
    5793  67.92    4625 4561.426
    5794  67.93    4644 4555.107
    5795  67.94    4595 4548.230
    5796  67.95    4528 4541.145
    5797  67.96    4477 4534.069
    5798  67.97    4484 4527.157
    5799  67.98    4500 4520.524
    5800  67.99    4514 4514.520
    5801  68.00    4486 4508.902
    5802  68.01    4449 4504.168
    5803  68.02    4498 4500.537
    5804  68.03    4493 4497.283
    5805  68.04    4382 4494.356
    5806  68.05    4436 4492.036
    5807  68.06    4468 4489.998
    5808  68.07    4521 4487.912
    5809  68.08    4558 4486.495
    5810  68.09    4535 4485.307
    5811  68.10    4528 4484.014
    5812  68.11    4514 4483.362
    5813  68.12    4492 4482.523
    5814  68.13    4479 4481.061
    5815  68.14    4477 4480.194
    5816  68.15    4449 4479.540
    5817  68.16    4479 4477.327
    5818  68.17    4552 4476.800
    5819  68.18    4566 4476.773
    5820  68.19    4546 4477.866
    5821  68.20    4518 4479.120
    5822  68.21    4473 4481.235
    5823  68.22    4477 4484.557
    5824  68.23    4493 4489.069
    5825  68.24    4484 4494.797
    5826  68.25    4464 4501.802
    5827  68.26    4531 4509.751
    5828  68.27    4478 4519.484
    5829  68.28    4433 4529.898
    5830  68.29    4597 4542.456
    5831  68.30    4684 4556.433
    5832  68.31    4677 4572.003
    5833  68.32    4656 4588.624
    5834  68.33    4703 4607.587
    5835  68.34    4732 4627.385
    5836  68.35    4728 4649.797
    5837  68.36    4775 4674.343
    5838  68.37    4928 4700.997
    5839  68.38    4970 4729.964
    5840  68.39    4953 4761.536
    5841  68.40    4971 4795.142
    5842  68.41    5008 4831.136
    5843  68.42    5114 4869.449
    5844  68.43    5175 4909.872
    5845  68.44    5252 4951.988
    5846  68.45    5294 4995.594
    5847  68.46    5299 5040.792
    5848  68.47    5338 5086.197
    5849  68.48    5410 5132.623
    5850  68.49    5525 5178.331
    5851  68.50    5606 5222.557
    5852  68.51    5627 5264.803
    5853  68.52    5605 5304.332
    5854  68.53    5608 5340.574
    5855  68.54    5619 5372.847
    5856  68.55    5653 5401.024
    5857  68.56    5667 5425.423
    5858  68.57    5724 5445.381
    5859  68.58    5732 5461.429
    5860  68.59    5733 5473.587
    5861  68.60    5757 5482.055
    5862  68.61    5687 5486.802
    5863  68.62    5618 5487.162
    5864  68.63    5640 5482.870
    5865  68.64    5592 5475.619
    5866  68.65    5522 5465.312
    5867  68.66    5555 5453.197
    5868  68.67    5592 5440.365
    5869  68.68    5508 5428.195
    5870  68.69    5417 5416.647
    5871  68.70    5394 5406.283
    5872  68.71    5405 5397.296
    5873  68.72    5414 5389.533
    5874  68.73    5434 5382.823
    5875  68.74    5453 5377.395
    5876  68.75    5477 5372.449
    5877  68.76    5424 5368.316
    5878  68.77    5458 5364.325
    5879  68.78    5439 5359.529
    5880  68.79    5438 5354.541
    5881  68.80    5406 5348.624
    5882  68.81    5337 5341.422
    5883  68.82    5315 5332.293
    5884  68.83    5353 5321.302
    5885  68.84    5344 5308.731
    5886  68.85    5285 5295.168
    5887  68.86    5263 5280.595
    5888  68.87    5150 5264.980
    5889  68.88    5178 5248.854
    5890  68.89    5227 5233.413
    5891  68.90    5116 5217.871
    5892  68.91    5134 5202.911
    5893  68.92    5197 5188.861
    5894  68.93    5139 5176.575
    5895  68.94    5142 5164.212
    5896  68.95    5094 5153.650
    5897  68.96    5080 5144.463
    5898  68.97    5087 5136.301
    5899  68.98    5142 5130.701
    5900  68.99    5139 5127.069
    5901  69.00    5076 5125.691
    5902  69.01    5029 5126.424
    5903  69.02    5076 5129.451
    5904  69.03    5096 5134.949
    5905  69.04    5078 5142.959
    5906  69.05    5145 5153.243
    5907  69.06    5164 5165.532
    5908  69.07    5230 5180.087
    5909  69.08    5273 5195.983
    5910  69.09    5210 5213.024
    5911  69.10    5231 5229.418
    5912  69.11    5209 5247.317
    5913  69.12    5241 5263.804
    5914  69.13    5237 5279.209
    5915  69.14    5288 5292.220
    5916  69.15    5353 5301.415
    5917  69.16    5386 5306.977
    5918  69.17    5422 5307.720
    5919  69.18    5383 5303.208
    5920  69.19    5273 5293.347
    5921  69.20    5165 5279.122
    5922  69.21    5192 5259.591
    5923  69.22    5213 5235.186
    5924  69.23    5157 5207.128
    5925  69.24    5060 5176.364
    5926  69.25    5005 5144.186
    5927  69.26    5033 5111.750
    5928  69.27    5028 5080.508
    5929  69.28    5021 5050.139
    5930  69.29    4937 5021.372
    5931  69.30    4890 4995.385
    5932  69.31    4957 4971.544
    5933  69.32    4929 4948.892
    5934  69.33    4873 4928.924
    5935  69.34    4943 4910.076
    5936  69.35    4860 4892.064
    5937  69.36    4887 4873.903
    5938  69.37    4847 4854.772
    5939  69.38    4843 4834.843
    5940  69.39    4786 4814.536
    5941  69.40    4789 4792.461
    5942  69.41    4705 4768.721
    5943  69.42    4585 4743.411
    5944  69.43    4573 4716.713
    5945  69.44    4578 4688.545
    5946  69.45    4573 4660.493
    5947  69.46    4507 4632.667
    5948  69.47    4442 4605.413
    5949  69.48    4465 4579.326
    5950  69.49    4434 4554.363
    5951  69.50    4422 4531.217
    5952  69.51    4454 4509.154
    5953  69.52    4426 4489.292
    5954  69.53    4312 4471.536
    5955  69.54    4387 4456.060
    5956  69.55    4410 4442.852
    5957  69.56    4340 4429.660
    5958  69.57    4299 4418.689
    5959  69.58    4345 4409.368
    5960  69.59    4400 4401.216
    5961  69.60    4353 4394.006
    5962  69.61    4304 4387.795
    5963  69.62    4299 4381.860
    5964  69.63    4318 4376.866
    5965  69.64    4278 4372.214
    5966  69.65    4285 4368.181
    5967  69.66    4350 4364.232
    5968  69.67    4306 4360.243
    5969  69.68    4253 4356.183
    5970  69.69    4261 4352.887
    5971  69.70    4357 4350.489
    5972  69.71    4317 4348.114
    5973  69.72    4295 4346.328
    5974  69.73    4423 4345.178
    5975  69.74    4391 4344.518
    5976  69.75    4344 4343.860
    5977  69.76    4377 4344.035
    5978  69.77    4371 4344.597
    5979  69.78    4375 4345.200
    5980  69.79    4388 4345.516
    5981  69.80    4348 4345.771
    5982  69.81    4356 4345.963
    5983  69.82    4376 4345.901
    5984  69.83    4414 4346.006
    5985  69.84    4418 4345.061
    5986  69.85    4401 4344.229
    5987  69.86    4436 4342.368
    5988  69.87    4359 4340.145
    5989  69.88    4254 4337.463
    5990  69.89    4277 4334.264
    5991  69.90    4316 4330.719
    5992  69.91    4360 4325.514
    5993  69.92    4358 4320.722
    5994  69.93    4352 4315.601
    5995  69.94    4366 4310.966
    5996  69.95    4281 4304.256
    5997  69.96    4273 4299.807
    5998  69.97    4305 4296.399
    5999  69.98    4336 4293.831
    6000  69.99    4327 4291.136
    6001  70.00    4357 4290.053
    6002  70.01    4274 4289.776
    6003  70.02    4317 4289.963
    6004  70.03    4361 4290.317
    6005  70.04    4326 4291.241
    6006  70.05    4350 4291.973
    6007  70.06    4302 4292.185
    6008  70.07    4309 4291.649
    6009  70.08    4289 4289.655
    6010  70.09    4325 4287.101
    6011  70.10    4287 4281.918
    6012  70.11    4249 4275.451
    6013  70.12    4264 4267.316
    6014  70.13    4234 4256.691
    6015  70.14    4177 4245.605
    6016  70.15    4186 4233.356
    6017  70.16    4146 4220.065
    6018  70.17    4173 4205.759
    6019  70.18    4210 4191.318
    6020  70.19    4184 4176.558
    6021  70.20    4171 4161.276
    6022  70.21    4178 4146.530
    6023  70.22    4145 4132.202
    6024  70.23    4133 4118.438
    6025  70.24    4197 4105.371
    6026  70.25    4142 4093.573
    6027  70.26    4019 4082.568
    6028  70.27    3999 4071.888
    6029  70.28    4007 4062.607
    6030  70.29    4048 4053.744
    6031  70.30    4024 4045.976
    6032  70.31    4016 4038.429
    6033  70.32    4065 4031.147
    6034  70.33    4055 4024.529
    6035  70.34    3992 4017.793
    6036  70.35    3976 4011.291
    6037  70.36    3911 4005.314
    6038  70.37    3886 3999.552
    6039  70.38    3935 3994.092
    6040  70.39    3976 3988.733
    6041  70.40    4001 3984.483
    6042  70.41    3943 3981.032
    6043  70.42    3881 3977.569
    6044  70.43    3894 3975.138
    6045  70.44    3938 3973.524
    6046  70.45    3950 3972.363
    6047  70.46    3917 3971.930
    6048  70.47    3910 3972.075
    6049  70.48    3910 3972.869
    6050  70.49    3921 3974.618
    6051  70.50    3929 3975.559
    6052  70.51    3896 3976.663
    6053  70.52    3971 3977.005
    6054  70.53    3987 3976.470
    6055  70.54    3946 3975.282
    6056  70.55    3930 3973.014
    6057  70.56    3987 3968.588
    6058  70.57    3976 3963.368
    6059  70.58    3960 3957.314
    6060  70.59    3921 3950.014
    6061  70.60    3919 3942.311
    6062  70.61    3869 3934.102
    6063  70.62    3810 3925.212
    6064  70.63    3883 3916.998
    6065  70.64    3928 3909.536
    6066  70.65    3912 3902.517
    6067  70.66    3879 3896.361
    6068  70.67    3821 3891.338
    6069  70.68    3816 3887.211
    6070  70.69    3756 3884.001
    6071  70.70    3683 3881.645
    6072  70.71    3712 3880.485
    6073  70.72    3756 3879.561
    6074  70.73    3836 3878.901
    6075  70.74    3919 3878.574
    6076  70.75    3914 3879.226
    6077  70.76    3847 3880.153
    6078  70.77    3850 3880.731
    6079  70.78    3914 3881.872
    6080  70.79    3940 3883.432
    6081  70.80    3851 3883.397
    6082  70.81    3862 3884.673
    6083  70.82    3881 3886.845
    6084  70.83    3949 3889.220
    6085  70.84    3995 3891.048
    6086  70.85    3938 3894.050
    6087  70.86    3975 3897.781
    6088  70.87    3982 3901.227
    6089  70.88    3987 3904.617
    6090  70.89    3967 3906.803
    6091  70.90    4016 3909.565
    6092  70.91    4002 3912.037
    6093  70.92    4019 3913.272
    6094  70.93    4028 3913.215
    6095  70.94    3980 3913.275
    6096  70.95    3967 3912.226
    6097  70.96    3961 3910.074
    6098  70.97    3985 3906.435
    6099  70.98    4049 3900.605
    6100  70.99    4010 3893.968
    6101  71.00    3918 3886.583
    6102  71.01    3842 3878.167
    6103  71.02    3909 3868.951
    6104  71.03    3939 3859.189
    6105  71.04    3884 3849.677
    6106  71.05    3863 3839.734
    6107  71.06    3919 3830.362
    6108  71.07    3934 3821.839
    6109  71.08    3955 3812.861
    6110  71.09    3961 3804.711
    6111  71.10    3928 3796.734
    6112  71.11    3912 3789.850
    6113  71.12    3824 3782.264
    6114  71.13    3776 3775.220
    6115  71.14    3810 3768.054
    6116  71.15    3805 3761.120
    6117  71.16    3793 3754.068
    6118  71.17    3791 3746.687
    6119  71.18    3839 3738.605
    6120  71.19    3758 3730.283
    6121  71.20    3758 3721.566
    6122  71.21    3742 3712.526
    6123  71.22    3708 3703.123
    6124  71.23    3618 3693.544
    6125  71.24    3588 3683.704
    6126  71.25    3636 3674.293
    6127  71.26    3690 3664.905
    6128  71.27    3661 3655.846
    6129  71.28    3666 3646.998
    6130  71.29    3629 3638.394
    6131  71.30    3591 3630.059
    6132  71.31    3542 3622.503
    6133  71.32    3586 3615.317
    6134  71.33    3632 3608.338
    6135  71.34    3665 3601.306
    6136  71.35    3647 3594.817
    6137  71.36    3577 3588.500
    6138  71.37    3556 3582.498
    6139  71.38    3529 3577.048
    6140  71.39    3546 3571.483
    6141  71.40    3584 3567.192
    6142  71.41    3559 3563.115
    6143  71.42    3541 3559.485
    6144  71.43    3540 3556.456
    6145  71.44    3509 3553.767
    6146  71.45    3553 3551.244
    6147  71.46    3587 3549.524
    6148  71.47    3552 3548.250
    6149  71.48    3570 3548.182
    6150  71.49    3563 3547.833
    6151  71.50    3576 3547.883
    6152  71.51    3520 3548.219
    6153  71.52    3554 3548.800
    6154  71.53    3587 3549.369
    6155  71.54    3581 3550.183
    6156  71.55    3567 3550.955
    6157  71.56    3585 3551.558
    6158  71.57    3623 3551.983
    6159  71.58    3584 3552.222
    6160  71.59    3546 3551.910
    6161  71.60    3605 3551.723
    6162  71.61    3568 3551.356
    6163  71.62    3566 3550.309
    6164  71.63    3519 3548.917
    6165  71.64    3492 3547.597
    6166  71.65    3516 3544.464
    6167  71.66    3528 3542.569
    6168  71.67    3547 3540.690
    6169  71.68    3627 3538.801
    6170  71.69    3514 3537.313
    6171  71.70    3536 3535.994
    6172  71.71    3550 3535.076
    6173  71.72    3578 3534.895
    6174  71.73    3602 3534.949
    6175  71.74    3566 3535.462
    6176  71.75    3555 3536.264
    6177  71.76    3589 3537.154
    6178  71.77    3614 3538.189
    6179  71.78    3592 3540.365
    6180  71.79    3640 3542.589
    6181  71.80    3620 3545.359
    6182  71.81    3533 3548.263
    6183  71.82    3611 3551.327
    6184  71.83    3667 3554.698
    6185  71.84    3658 3557.394
    6186  71.85    3643 3560.672
    6187  71.86    3601 3564.203
    6188  71.87    3580 3567.816
    6189  71.88    3579 3571.486
    6190  71.89    3613 3575.342
    6191  71.90    3659 3579.528
    6192  71.91    3673 3583.755
    6193  71.92    3664 3588.157
    6194  71.93    3684 3592.221
    6195  71.94    3675 3597.464
    6196  71.95    3612 3602.216
    6197  71.96    3620 3606.734
    6198  71.97    3662 3610.963
    6199  71.98    3665 3615.056
    6200  71.99    3692 3619.247
    6201  72.00    3734 3623.018
    6202  72.01    3679 3626.471
    6203  72.02    3666 3628.725
    6204  72.03    3684 3631.586
    6205  72.04    3700 3634.118
    6206  72.05    3689 3636.391
    6207  72.06    3627 3638.152
    6208  72.07    3582 3639.701
    6209  72.08    3656 3640.781
    6210  72.09    3725 3641.809
    6211  72.10    3663 3642.976
    6212  72.11    3618 3644.221
    6213  72.12    3654 3644.692
    6214  72.13    3633 3646.005
    6215  72.14    3614 3647.765
    6216  72.15    3598 3649.593
    6217  72.16    3599 3651.336
    6218  72.17    3625 3653.465
    6219  72.18    3699 3655.582
    6220  72.19    3694 3658.250
    6221  72.20    3721 3661.297
    6222  72.21    3715 3663.975
    6223  72.22    3697 3666.087
    6224  72.23    3667 3668.639
    6225  72.24    3678 3671.297
    6226  72.25    3722 3673.835
    6227  72.26    3644 3676.433
    6228  72.27    3700 3679.051
    6229  72.28    3704 3681.786
    6230  72.29    3692 3684.683
    6231  72.30    3739 3687.846
    6232  72.31    3728 3690.539
    6233  72.32    3720 3694.398
    6234  72.33    3745 3699.145
    6235  72.34    3768 3704.457
    6236  72.35    3722 3710.792
    6237  72.36    3766 3717.696
    6238  72.37    3788 3725.625
    6239  72.38    3808 3734.612
    6240  72.39    3844 3744.327
    6241  72.40    3809 3754.835
    6242  72.41    3808 3766.484
    6243  72.42    3834 3779.675
    6244  72.43    3802 3793.206
    6245  72.44    3805 3806.963
    6246  72.45    3910 3821.637
    6247  72.46    3951 3836.748
    6248  72.47    3918 3852.049
    6249  72.48    3939 3867.295
    6250  72.49    3943 3882.271
    6251  72.50    3997 3896.844
    6252  72.51    4047 3910.056
    6253  72.52    4021 3922.615
    6254  72.53    4027 3933.976
    6255  72.54    4006 3944.002
    6256  72.55    3982 3952.702
    6257  72.56    3936 3959.624
    6258  72.57    3918 3965.289
    6259  72.58    3966 3969.339
    6260  72.59    3950 3972.132
    6261  72.60    3970 3973.987
    6262  72.61    4000 3975.233
    6263  72.62    4036 3976.274
    6264  72.63    4076 3977.459
    6265  72.64    4031 3978.777
    6266  72.65    4022 3980.178
    6267  72.66    4031 3980.741
    6268  72.67    4070 3982.900
    6269  72.68    4093 3985.273
    6270  72.69    4093 3987.541
    6271  72.70    4025 3989.801
    6272  72.71    4010 3992.126
    6273  72.72    4026 3993.922
    6274  72.73    4085 3994.118
    6275  72.74    4003 3994.307
    6276  72.75    3970 3993.705
    6277  72.76    4054 3992.304
    6278  72.77    4066 3989.642
    6279  72.78    4060 3986.414
    6280  72.79    4035 3982.306
    6281  72.80    4006 3977.485
    6282  72.81    4008 3972.211
    6283  72.82    3978 3966.695
    6284  72.83    3946 3960.940
    6285  72.84    3934 3955.438
    6286  72.85    3967 3950.073
    6287  72.86    4069 3944.011
    6288  72.87    4008 3938.869
    6289  72.88    3940 3933.816
    6290  72.89    3947 3928.990
    6291  72.90    3935 3924.186
    6292  72.91    3930 3919.025
    6293  72.92    3962 3913.908
    6294  72.93    4018 3907.912
    6295  72.94    3896 3902.085
    6296  72.95    3890 3895.776
    6297  72.96    3872 3890.132
    6298  72.97    3897 3883.427
    6299  72.98    3944 3876.831
    6300  72.99    3932 3869.876
    6301  73.00    3881 3863.084
    6302  73.01    3930 3856.359
    6303  73.02    3895 3849.687
    6304  73.03    3854 3842.979
    6305  73.04    3859 3836.165
    6306  73.05    3914 3831.240
    6307  73.06    3888 3826.028
    6308  73.07    3837 3821.606
    6309  73.08    3847 3818.248
    6310  73.09    3883 3815.111
    6311  73.10    3969 3811.746
    6312  73.11    3855 3809.375
    6313  73.12    3824 3807.379
    6314  73.13    3836 3805.743
    6315  73.14    3886 3804.356
    6316  73.15    3924 3803.256
    6317  73.16    3838 3802.561
    6318  73.17    3880 3802.076
    6319  73.18    3863 3802.315
    6320  73.19    3784 3801.947
    6321  73.20    3853 3802.242
    6322  73.21    3870 3803.341
    6323  73.22    3840 3804.045
    6324  73.23    3819 3805.198
    6325  73.24    3851 3806.495
    6326  73.25    3897 3808.517
    6327  73.26    3929 3810.998
    6328  73.27    3838 3814.467
    6329  73.28    3882 3817.673
    6330  73.29    3944 3820.995
    6331  73.30    3860 3824.646
    6332  73.31    3870 3828.557
    6333  73.32    3949 3832.697
    6334  73.33    3875 3836.988
    6335  73.34    3888 3841.711
    6336  73.35    3958 3846.754
    6337  73.36    3903 3851.080
    6338  73.37    3885 3856.782
    6339  73.38    3934 3862.562
    6340  73.39    3975 3868.277
    6341  73.40    3968 3873.017
    6342  73.41    3960 3879.263
    6343  73.42    3976 3885.093
    6344  73.43    3988 3892.134
    6345  73.44    3933 3899.160
    6346  73.45    3974 3906.081
    6347  73.46    4025 3913.223
    6348  73.47    3976 3920.310
    6349  73.48    4006 3927.284
    6350  73.49    3971 3934.266
    6351  73.50    3960 3940.973
    6352  73.51    3995 3947.494
    6353  73.52    4022 3953.719
    6354  73.53    3984 3960.393
    6355  73.54    3971 3966.863
    6356  73.55    4083 3972.808
    6357  73.56    4065 3979.491
    6358  73.57    4064 3986.196
    6359  73.58    4081 3992.822
    6360  73.59    4027 3999.439
    6361  73.60    4055 4005.380
    6362  73.61    4141 4012.398
    6363  73.62    4112 4018.880
    6364  73.63    4110 4025.366
    6365  73.64    4169 4031.973
    6366  73.65    4143 4039.162
    6367  73.66    4127 4046.571
    6368  73.67    4168 4054.399
    6369  73.68    4164 4062.966
    6370  73.69    4057 4073.222
    6371  73.70    4058 4083.642
    6372  73.71    4139 4095.279
    6373  73.72    4215 4108.193
    6374  73.73    4171 4122.919
    6375  73.74    4200 4138.612
    6376  73.75    4335 4155.688
    6377  73.76    4246 4174.118
    6378  73.77    4289 4194.030
    6379  73.78    4307 4215.125
    6380  73.79    4322 4237.296
    6381  73.80    4349 4260.242
    6382  73.81    4431 4283.654
    6383  73.82    4420 4307.114
    6384  73.83    4485 4330.848
    6385  73.84    4614 4353.702
    6386  73.85    4681 4375.995
    6387  73.86    4586 4396.876
    6388  73.87    4629 4417.368
    6389  73.88    4737 4436.027
    6390  73.89    4674 4452.642
    6391  73.90    4574 4466.877
    6392  73.91    4607 4479.493
    6393  73.92    4670 4489.930
    6394  73.93    4666 4498.481
    6395  73.94    4688 4505.818
    6396  73.95    4607 4511.623
    6397  73.96    4664 4516.794
    6398  73.97    4673 4520.862
    6399  73.98    4684 4524.564
    6400  73.99    4568 4528.419
    6401  74.00    4661 4532.833
    6402  74.01    4627 4536.981
    6403  74.02    4624 4541.249
    6404  74.03    4628 4546.303
    6405  74.04    4583 4551.484
    6406  74.05    4605 4557.025
    6407  74.06    4617 4562.351
    6408  74.07    4687 4567.132
    6409  74.08    4688 4571.108
    6410  74.09    4662 4573.534
    6411  74.10    4620 4574.576
    6412  74.11    4587 4573.845
    6413  74.12    4609 4571.313
    6414  74.13    4607 4566.140
    6415  74.14    4546 4559.153
    6416  74.15    4559 4550.117
    6417  74.16    4442 4540.183
    6418  74.17    4442 4528.917
    6419  74.18    4545 4516.564
    6420  74.19    4495 4503.595
    6421  74.20    4546 4490.217
    6422  74.21    4464 4476.712
    6423  74.22    4459 4463.560
    6424  74.23    4424 4450.405
    6425  74.24    4364 4438.187
    6426  74.25    4434 4426.614
    6427  74.26    4453 4415.708
    6428  74.27    4452 4405.693
    6429  74.28    4367 4396.332
    6430  74.29    4308 4387.390
    6431  74.30    4282 4379.013
    6432  74.31    4314 4371.111
    6433  74.32    4277 4363.092
    6434  74.33    4273 4355.165
    6435  74.34    4255 4346.508
    6436  74.35    4263 4337.943
    6437  74.36    4298 4329.458
    6438  74.37    4310 4320.806
    6439  74.38    4286 4311.742
    6440  74.39    4145 4302.471
    6441  74.40    4253 4293.173
    6442  74.41    4236 4283.898
    6443  74.42    4178 4274.498
    6444  74.43    4199 4265.655
    6445  74.44    4212 4257.816
    6446  74.45    4117 4250.723
    6447  74.46    4095 4244.770
    6448  74.47    4174 4240.294
    6449  74.48    4196 4236.449
    6450  74.49    4235 4233.965
    6451  74.50    4147 4232.469
    6452  74.51    4190 4231.995
    6453  74.52    4244 4232.847
    6454  74.53    4248 4234.540
    6455  74.54    4211 4235.938
    6456  74.55    4200 4237.600
    6457  74.56    4299 4239.140
    6458  74.57    4245 4240.114
    6459  74.58    4217 4240.294
    6460  74.59    4297 4239.791
    6461  74.60    4351 4238.338
    6462  74.61    4177 4235.846
    6463  74.62    4146 4231.789
    6464  74.63    4187 4227.295
    6465  74.64    4155 4221.039
    6466  74.65    4215 4213.831
    6467  74.66    4257 4206.322
    6468  74.67    4169 4198.524
    6469  74.68    4135 4190.382
    6470  74.69    4134 4182.577
    6471  74.70    4222 4175.550
    6472  74.71    4145 4169.221
    6473  74.72    4132 4163.840
    6474  74.73    4098 4159.507
    6475  74.74    4161 4156.516
    6476  74.75    4220 4154.658
    6477  74.76    4138 4153.937
    6478  74.77    4073 4154.427
    6479  74.78    4145 4155.553
    6480  74.79    4199 4157.262
    6481  74.80    4270 4159.746
    6482  74.81    4208 4163.057
    6483  74.82    4219 4166.856
    6484  74.83    4254 4170.782
    6485  74.84    4210 4174.598
    6486  74.85    4190 4178.671
    6487  74.86    4134 4182.349
    6488  74.87    4177 4184.620
    6489  74.88    4089 4186.809
    6490  74.89    4084 4187.453
    6491  74.90    4077 4188.213
    6492  74.91    4051 4188.380
    6493  74.92    4054 4187.511
    6494  74.93    4179 4185.720
    6495  74.94    4144 4183.000
    6496  74.95    4075 4179.677
    6497  74.96    4113 4175.905
    6498  74.97    4075 4171.728
    6499  74.98    4098 4168.421
    6500  74.99    4054 4164.358
    6501  75.00    4031 4160.159
    6502  75.01    4074 4156.486
    6503  75.02    4095 4153.623
    6504  75.03    4087 4151.543
    6505  75.04    4090 4150.525
    6506  75.05    4118 4149.657
    6507  75.06    4061 4149.802
    6508  75.07    4092 4150.415
    6509  75.08    4021 4151.999
    6510  75.09    4068 4154.230
    6511  75.10    4093 4156.512
    6512  75.11    3990 4159.341
    6513  75.12    4051 4162.170
    6514  75.13    4081 4164.934
    6515  75.14    4043 4167.815
    6516  75.15    3995 4169.882
    6517  75.16    4091 4171.703
    6518  75.17    4125 4172.997
    6519  75.18    4050 4173.363
    6520  75.19    4067 4173.239
    6521  75.20    4064 4172.156
    6522  75.21    4031 4170.722
    6523  75.22    4073 4167.119
    6524  75.23    4058 4163.833
    6525  75.24    4080 4159.994
    6526  75.25    4027 4155.765
    6527  75.26    3979 4151.537
    6528  75.27    4006 4147.191
    6529  75.28    4005 4142.934
    6530  75.29    3959 4138.868
    6531  75.30    4020 4134.709
    6532  75.31    3951 4131.199
    6533  75.32    4058 4127.666
    6534  75.33    4114 4124.959
    6535  75.34    4021 4122.904
    6536  75.35    4031 4121.020
    6537  75.36    4103 4119.156
    6538  75.37    4110 4117.679
    6539  75.38    3995 4116.534
    6540  75.39    4039 4115.390
    6541  75.40    4093 4114.154
    6542  75.41    3988 4112.794
    6543  75.42    3926 4111.128
    6544  75.43    3993 4108.359
    6545  75.44    3993 4105.458
    6546  75.45    3950 4101.983
    6547  75.46    3876 4098.121
    6548  75.47    3885 4093.922
    6549  75.48    3971 4089.679
    6550  75.49    4023 4085.009
    6551  75.50    3949 4080.365
    6552  75.51    3972 4075.729
    6553  75.52    4005 4071.133
    6554  75.53    3939 4067.074
    6555  75.54    3932 4062.748
    6556  75.55    3927 4059.066
    6557  75.56    3967 4055.679
    6558  75.57    3919 4052.680
    6559  75.58    3841 4049.527
    6560  75.59    3887 4046.367
    6561  75.60    3853 4043.229
    6562  75.61    3862 4040.117
    6563  75.62    3907 4035.933
    6564  75.63    3950 4032.202
    6565  75.64    3925 4028.330
    6566  75.65    3811 4024.099
    6567  75.66    3802 4018.667
    6568  75.67    3846 4012.767
    6569  75.68    3832 4006.323
    6570  75.69    3778 3999.492
    6571  75.70    3835 3992.066
    6572  75.71    3878 3984.733
    6573  75.72    3884 3977.020
    6574  75.73    3882 3969.455
    6575  75.74    3840 3961.998
    6576  75.75    3829 3954.677
    6577  75.76    3806 3947.699
    6578  75.77    3777 3941.020
    6579  75.78    3782 3934.490
    6580  75.79    3753 3928.252
    6581  75.80    3786 3921.945
    6582  75.81    3782 3915.604
    6583  75.82    3789 3909.116
    6584  75.83    3780 3902.291
    6585  75.84    3783 3895.789
    6586  75.85    3725 3889.036
    6587  75.86    3655 3882.067
    6588  75.87    3745 3874.849
    6589  75.88    3752 3867.300
    6590  75.89    3671 3859.080
    6591  75.90    3652 3851.056
    6592  75.91    3633 3842.941
    6593  75.92    3655 3834.680
    6594  75.93    3734 3826.435
    6595  75.94    3647 3818.317
    6596  75.95    3593 3810.101
    6597  75.96    3562 3802.672
    6598  75.97    3651 3794.937
    6599  75.98    3697 3787.529
    6600  75.99    3671 3780.728
    6601  76.00    3675 3773.490
    6602  76.01    3703 3766.879
    6603  76.02    3664 3760.816
    6604  76.03    3624 3755.268
    6605  76.04    3564 3749.751
    6606  76.05    3550 3744.544
    6607  76.06    3557 3740.109
    6608  76.07    3680 3736.099
    6609  76.08    3683 3732.748
    6610  76.09    3611 3729.901
    6611  76.10    3579 3727.291
    6612  76.11    3520 3725.225
    6613  76.12    3634 3723.797
    6614  76.13    3654 3722.509
    6615  76.14    3675 3721.824
    6616  76.15    3620 3721.604
    6617  76.16    3678 3721.593
    6618  76.17    3672 3721.647
    6619  76.18    3668 3722.183
    6620  76.19    3679 3722.649
    6621  76.20    3735 3723.471
    6622  76.21    3776 3723.515
    6623  76.22    3701 3723.679
    6624  76.23    3647 3723.685
    6625  76.24    3696 3723.641
    6626  76.25    3665 3723.418
    6627  76.26    3619 3723.095
    6628  76.27    3703 3722.719
    6629  76.28    3713 3721.475
    6630  76.29    3790 3720.861
    6631  76.30    3706 3720.296
    6632  76.31    3730 3719.888
    6633  76.32    3729 3719.595
    6634  76.33    3630 3719.998
    6635  76.34    3708 3720.152
    6636  76.35    3683 3720.587
    6637  76.36    3681 3721.351
    6638  76.37    3699 3722.599
    6639  76.38    3736 3724.053
    6640  76.39    3806 3725.936
    6641  76.40    3776 3727.907
    6642  76.41    3752 3730.137
    6643  76.42    3763 3732.698
    6644  76.43    3749 3735.337
    6645  76.44    3804 3737.750
    6646  76.45    3849 3739.928
    6647  76.46    3835 3741.740
    6648  76.47    3773 3742.741
    6649  76.48    3779 3743.390
    6650  76.49    3771 3742.891
    6651  76.50    3774 3741.551
    6652  76.51    3811 3739.368
    6653  76.52    3737 3736.250
    6654  76.53    3882 3732.451
    6655  76.54    3818 3727.819
    6656  76.55    3729 3721.332
    6657  76.56    3737 3715.806
    6658  76.57    3658 3709.584
    6659  76.58    3654 3703.206
    6660  76.59    3648 3696.411
    6661  76.60    3696 3689.595
    6662  76.61    3689 3683.052
    6663  76.62    3716 3676.760
    6664  76.63    3655 3670.312
    6665  76.64    3663 3664.654
    6666  76.65    3664 3659.122
    6667  76.66    3622 3653.943
    6668  76.67    3573 3649.063
    6669  76.68    3586 3644.547
    6670  76.69    3639 3640.028
    6671  76.70    3693 3636.033
    6672  76.71    3680 3632.421
    6673  76.72    3642 3628.903
    6674  76.73    3655 3625.354
    6675  76.74    3637 3621.898
    6676  76.75    3564 3618.487
    6677  76.76    3606 3615.122
    6678  76.77    3648 3611.806
    6679  76.78    3576 3608.595
    6680  76.79    3598 3605.538
    6681  76.80    3609 3602.655
    6682  76.81    3662 3599.925
    6683  76.82    3667 3597.521
    6684  76.83    3602 3595.446
    6685  76.84    3558 3593.411
    6686  76.85    3587 3591.637
    6687  76.86    3611 3590.209
    6688  76.87    3558 3589.062
    6689  76.88    3547 3587.974
    6690  76.89    3627 3587.039
    6691  76.90    3565 3586.198
    6692  76.91    3561 3585.304
    6693  76.92    3498 3584.139
    6694  76.93    3471 3582.680
    6695  76.94    3552 3581.314
    6696  76.95    3556 3579.334
    6697  76.96    3543 3576.738
    6698  76.97    3502 3573.428
    6699  76.98    3546 3570.701
    6700  76.99    3503 3566.982
    6701  77.00    3554 3562.432
    6702  77.01    3575 3557.771
    6703  77.02    3554 3552.675
    6704  77.03    3486 3547.736
    6705  77.04    3483 3542.700
    6706  77.05    3498 3538.307
    6707  77.06    3537 3534.436
    6708  77.07    3573 3530.092
    6709  77.08    3564 3526.847
    6710  77.09    3597 3524.239
    6711  77.10    3543 3522.027
    6712  77.11    3492 3520.302
    6713  77.12    3555 3518.882
    6714  77.13    3478 3517.933
    6715  77.14    3553 3517.213
    6716  77.15    3537 3516.528
    6717  77.16    3584 3515.884
    6718  77.17    3557 3515.212
    6719  77.18    3593 3514.396
    6720  77.19    3564 3513.754
    6721  77.20    3589 3512.379
    6722  77.21    3594 3510.362
    6723  77.22    3627 3508.726
    6724  77.23    3576 3505.783
    6725  77.24    3557 3503.600
    6726  77.25    3601 3500.941
    6727  77.26    3601 3498.069
    6728  77.27    3559 3495.179
    6729  77.28    3578 3491.539
    6730  77.29    3551 3488.128
    6731  77.30    3562 3484.426
    6732  77.31    3631 3481.086
    6733  77.32    3688 3477.701
    6734  77.33    3659 3474.500
    6735  77.34    3617 3471.215
    6736  77.35    3634 3468.190
    6737  77.36    3699 3465.514
    6738  77.37    3634 3462.658
    6739  77.38    3709 3460.057
    6740  77.39    3731 3457.586
    6741  77.40    3694 3455.179
    6742  77.41    3636 3452.887
    6743  77.42    3650 3450.384
    6744  77.43    3626 3448.564
    6745  77.44    3668 3446.647
    6746  77.45    3591 3444.371
    6747  77.46    3609 3442.405
    6748  77.47    3609 3440.419
    6749  77.48    3605 3438.642
    6750  77.49    3620 3437.673
    6751  77.50    3610 3436.555
    6752  77.51    3629 3435.632
    6753  77.52    3693 3434.841
    6754  77.53    3624 3434.251
    6755  77.54    3521 3433.825
    6756  77.55    3602 3433.827
    6757  77.56    3582 3433.968
    6758  77.57    3558 3434.469
    6759  77.58    3625 3434.863
    6760  77.59    3567 3434.872
    6761  77.60    3673 3434.764
    6762  77.61    3597 3434.306
    6763  77.62    3623 3433.494
    6764  77.63    3633 3432.440
    6765  77.64    3622 3430.779
    6766  77.65    3537 3427.949
    6767  77.66    3490 3424.908
    6768  77.67    3473 3421.342
    6769  77.68    3401 3417.269
    6770  77.69    3432 3412.699
    6771  77.70    3488 3407.693
    6772  77.71    3509 3402.884
    6773  77.72    3493 3397.746
    6774  77.73    3422 3392.856
    6775  77.74    3412 3387.976
    6776  77.75    3457 3383.058
    6777  77.76    3443 3378.625
    6778  77.77    3433 3374.418
    6779  77.78    3404 3370.872
    6780  77.79    3393 3367.622
    6781  77.80    3434 3364.839
    6782  77.81    3442 3362.385
    6783  77.82    3420 3360.383
    6784  77.83    3414 3358.620
    6785  77.84    3456 3357.320
    6786  77.85    3427 3356.212
    6787  77.86    3407 3355.659
    6788  77.87    3420 3354.862
    6789  77.88    3427 3354.367
    6790  77.89    3371 3353.733
    6791  77.90    3365 3352.251
    6792  77.91    3392 3351.567
    6793  77.92    3412 3350.704
    6794  77.93    3485 3350.105
    6795  77.94    3445 3349.577
    6796  77.95    3388 3349.087
    6797  77.96    3391 3348.454
    6798  77.97    3399 3347.646
    6799  77.98    3386 3346.857
    6800  77.99    3461 3345.357
    6801  78.00    3385 3344.469
    6802  78.01    3426 3343.569
    6803  78.02    3469 3341.851
    6804  78.03    3402 3340.717
    6805  78.04    3368 3340.313
    6806  78.05    3377 3339.072
    6807  78.06    3375 3337.706
    6808  78.07    3326 3336.293
    6809  78.08    3326 3334.835
    6810  78.09    3405 3333.332
    6811  78.10    3368 3332.006
    6812  78.11    3330 3330.427
    6813  78.12    3327 3328.922
    6814  78.13    3340 3327.252
    6815  78.14    3338 3325.833
    6816  78.15    3432 3324.943
    6817  78.16    3367 3323.357
    6818  78.17    3350 3321.767
    6819  78.18    3294 3321.377
    6820  78.19    3351 3320.356
    6821  78.20    3277 3319.404
    6822  78.21    3397 3318.387
    6823  78.22    3393 3317.632
    6824  78.23    3351 3316.794
    6825  78.24    3342 3316.110
    6826  78.25    3254 3315.964
    6827  78.26    3368 3315.302
    6828  78.27    3351 3314.463
    6829  78.28    3378 3313.973
    6830  78.29    3407 3313.479
    6831  78.30    3382 3312.600
    6832  78.31    3349 3311.377
    6833  78.32    3311 3310.894
    6834  78.33    3255 3309.522
    6835  78.34    3202 3307.864
    6836  78.35    3326 3306.079
    6837  78.36    3358 3305.126
    6838  78.37    3297 3303.607
    6839  78.38    3297 3301.279
    6840  78.39    3253 3299.627
    6841  78.40    3266 3297.882
    6842  78.41    3361 3296.016
    6843  78.42    3343 3294.443
    6844  78.43    3298 3293.687
    6845  78.44    3295 3292.803
    6846  78.45    3253 3291.286
    6847  78.46    3282 3290.907
    6848  78.47    3342 3291.036
    6849  78.48    3340 3291.729
    6850  78.49    3284 3292.164
    6851  78.50    3300 3293.281
    6852  78.51    3302 3295.113
    6853  78.52    3303 3297.155
    6854  78.53    3360 3299.441
    6855  78.54    3358 3301.059
    6856  78.55    3397 3303.521
    6857  78.56    3373 3306.501
    6858  78.57    3346 3308.991
    6859  78.58    3335 3311.461
    6860  78.59    3307 3314.094
    6861  78.60    3341 3316.084
    6862  78.61    3367 3318.148
    6863  78.62    3290 3319.863
    6864  78.63    3313 3321.391
    6865  78.64    3317 3322.273
    6866  78.65    3303 3323.023
    6867  78.66    3350 3323.078
    6868  78.67    3365 3323.247
    6869  78.68    3313 3322.322
    6870  78.69    3320 3320.973
    6871  78.70    3340 3319.943
    6872  78.71    3342 3319.054
    6873  78.72    3340 3317.777
    6874  78.73    3311 3316.685
    6875  78.74    3347 3315.708
    6876  78.75    3409 3314.940
    6877  78.76    3451 3314.349
    6878  78.77    3336 3313.407
    6879  78.78    3288 3313.037
    6880  78.79    3342 3312.935
    6881  78.80    3345 3312.767
    6882  78.81    3371 3312.756
    6883  78.82    3376 3312.855
    6884  78.83    3352 3313.339
    6885  78.84    3324 3313.699
    6886  78.85    3295 3315.001
    6887  78.86    3347 3315.968
    6888  78.87    3265 3317.062
    6889  78.88    3265 3317.768
    6890  78.89    3317 3318.043
    6891  78.90    3356 3318.824
    6892  78.91    3378 3319.224
    6893  78.92    3333 3320.332
    6894  78.93    3362 3321.643
    6895  78.94    3347 3322.702
    6896  78.95    3339 3323.830
    6897  78.96    3341 3324.496
    6898  78.97    3351 3326.114
    6899  78.98    3380 3326.723
    6900  78.99    3383 3327.619
    6901  79.00    3351 3327.951
    6902  79.01    3355 3328.708
    6903  79.02    3353 3328.550
    6904  79.03    3338 3329.132
    6905  79.04    3334 3329.242
    6906  79.05    3327 3329.368
    6907  79.06    3381 3329.271
    6908  79.07    3319 3329.150
    6909  79.08    3338 3329.002
    6910  79.09    3339 3328.719
    6911  79.10    3397 3328.835
    6912  79.11    3347 3328.630
    6913  79.12    3347 3328.294
    6914  79.13    3313 3328.272
    6915  79.14    3318 3328.934
    6916  79.15    3325 3329.546
    6917  79.16    3330 3329.841
    6918  79.17    3398 3330.763
    6919  79.18    3351 3332.111
    6920  79.19    3292 3333.670
    6921  79.20    3335 3335.111
    6922  79.21    3347 3336.948
    6923  79.22    3323 3338.995
    6924  79.23    3358 3341.163
    6925  79.24    3374 3343.602
    6926  79.25    3371 3345.952
    6927  79.26    3391 3348.022
    6928  79.27    3331 3351.158
    6929  79.28    3309 3354.583
    6930  79.29    3299 3357.971
    6931  79.30    3325 3361.795
    6932  79.31    3345 3365.419
    6933  79.32    3384 3369.122
    6934  79.33    3372 3372.973
    6935  79.34    3392 3376.958
    6936  79.35    3419 3380.967
    6937  79.36    3437 3384.959
    6938  79.37    3448 3389.136
    6939  79.38    3476 3392.937
    6940  79.39    3443 3396.921
    6941  79.40    3401 3400.738
    6942  79.41    3392 3404.377
    6943  79.42    3418 3407.956
    6944  79.43    3391 3411.280
    6945  79.44    3400 3414.425
    6946  79.45    3429 3417.451
    6947  79.46    3523 3420.097
    6948  79.47    3520 3422.822
    6949  79.48    3390 3425.259
    6950  79.49    3358 3428.228
    6951  79.50    3436 3431.386
    6952  79.51    3442 3435.004
    6953  79.52    3457 3439.154
    6954  79.53    3429 3444.054
    6955  79.54    3460 3448.889
    6956  79.55    3479 3455.009
    6957  79.56    3453 3461.473
    6958  79.57    3458 3468.527
    6959  79.58    3496 3476.563
    6960  79.59    3487 3484.322
    6961  79.60    3507 3492.477
    6962  79.61    3502 3501.404
    6963  79.62    3546 3510.504
    6964  79.63    3595 3519.811
    6965  79.64    3674 3529.035
    6966  79.65    3675 3538.188
    6967  79.66    3635 3546.866
    6968  79.67    3567 3555.048
    6969  79.68    3584 3562.460
    6970  79.69    3607 3569.211
    6971  79.70    3567 3575.215
    6972  79.71    3558 3579.747
    6973  79.72    3481 3584.340
    6974  79.73    3512 3587.625
    6975  79.74    3573 3590.235
    6976  79.75    3587 3592.476
    6977  79.76    3634 3594.352
    6978  79.77    3656 3596.194
    6979  79.78    3588 3597.989
    6980  79.79    3618 3599.916
    6981  79.80    3636 3602.296
    6982  79.81    3668 3604.906
    6983  79.82    3679 3608.201
    6984  79.83    3673 3612.926
    6985  79.84    3624 3618.304
    6986  79.85    3646 3624.339
    6987  79.86    3684 3631.312
    6988  79.87    3616 3639.091
    6989  79.88    3598 3647.529
    6990  79.89    3667 3657.236
    6991  79.90    3647 3666.316
    6992  79.91    3670 3676.025
    6993  79.92    3691 3685.919
    6994  79.93    3743 3695.735
    6995  79.94    3661 3704.928
    6996  79.95    3606 3713.954
    6997  79.96    3720 3722.513
    6998  79.97    3778 3730.224
    6999  79.98    3720 3737.393
    7000  79.99    3772 3743.456
    7001  80.00    3774 3748.634
    7002  80.01    3714 3752.691
    7003  80.02    3698 3756.286
    7004  80.03    3728 3759.551
    7005  80.04    3715 3762.105
    7006  80.05    3679 3763.126
    7007  80.06    3668 3763.820
    7008  80.07    3700 3764.185
    7009  80.08    3801 3764.390
    7010  80.09    3797 3763.580
    7011  80.10    3742 3764.324
    7012  80.11    3765 3764.414
    7013  80.12    3693 3764.854
    7014  80.13    3638 3765.945
    7015  80.14    3692 3767.562
    7016  80.15    3684 3768.945
    7017  80.16    3720 3770.565
    7018  80.17    3715 3772.830
    7019  80.18    3804 3775.199
    7020  80.19    3717 3777.688
    7021  80.20    3691 3779.765
    7022  80.21    3733 3782.190
    7023  80.22    3753 3784.542
    7024  80.23    3752 3786.547
    7025  80.24    3774 3788.532
    7026  80.25    3796 3790.351
    7027  80.26    3751 3792.102
    7028  80.27    3713 3794.157
    7029  80.28    3746 3795.906
    7030  80.29    3755 3797.810
    7031  80.30    3727 3798.771
    7032  80.31    3800 3799.853
    7033  80.32    3831 3799.985
    7034  80.33    3803 3800.390
    7035  80.34    3746 3800.105
    7036  80.35    3741 3800.151
    7037  80.36    3741 3799.404
    7038  80.37    3784 3798.038
    7039  80.38    3758 3796.620
    7040  80.39    3771 3794.485
    7041  80.40    3740 3791.360
    7042  80.41    3750 3788.448
    7043  80.42    3727 3785.349
    7044  80.43    3706 3781.656
    7045  80.44    3734 3778.402
    7046  80.45    3752 3774.805
    7047  80.46    3782 3771.425
    7048  80.47    3755 3768.433
    7049  80.48    3736 3765.224
    7050  80.49    3743 3763.028
    7051  80.50    3742 3761.394
    7052  80.51    3657 3760.474
    7053  80.52    3712 3760.058
    7054  80.53    3755 3760.148
    7055  80.54    3717 3760.400
    7056  80.55    3710 3760.928
    7057  80.56    3715 3761.540
    7058  80.57    3750 3761.743
    7059  80.58    3781 3761.955
    7060  80.59    3699 3761.996
    7061  80.60    3727 3761.633
    7062  80.61    3751 3760.594
    7063  80.62    3735 3758.612
    7064  80.63    3727 3755.793
    7065  80.64    3696 3752.509
    7066  80.65    3695 3749.173
    7067  80.66    3661 3744.995
    7068  80.67    3707 3740.356
    7069  80.68    3709 3735.761
    7070  80.69    3630 3730.711
    7071  80.70    3625 3725.897
    7072  80.71    3658 3720.833
    7073  80.72    3661 3716.224
    7074  80.73    3709 3712.028
    7075  80.74    3651 3708.322
    7076  80.75    3683 3705.208
    7077  80.76    3713 3702.498
    7078  80.77    3674 3700.393
    7079  80.78    3675 3698.678
    7080  80.79    3709 3696.999
    7081  80.80    3693 3695.641
    7082  80.81    3616 3694.429
    7083  80.82    3638 3693.644
    7084  80.83    3686 3692.494
    7085  80.84    3620 3691.294
    7086  80.85    3555 3689.843
    7087  80.86    3587 3687.850
    7088  80.87    3632 3685.359
    7089  80.88    3597 3683.162
    7090  80.89    3529 3680.802
    7091  80.90    3539 3678.453
    7092  80.91    3588 3675.943
    7093  80.92    3659 3673.392
    7094  80.93    3651 3670.820
    7095  80.94    3574 3668.876
    7096  80.95    3543 3666.515
    7097  80.96    3593 3664.177
    7098  80.97    3607 3662.808
    7099  80.98    3603 3660.798
    7100  80.99    3552 3658.925
    7101  81.00    3637 3657.068
    7102  81.01    3656 3655.360
    7103  81.02    3633 3653.673
    7104  81.03    3654 3652.122
    7105  81.04    3608 3650.558
    7106  81.05    3592 3648.955
    7107  81.06    3600 3647.353
    7108  81.07    3628 3645.903
    7109  81.08    3631 3644.318
    7110  81.09    3584 3642.854
    7111  81.10    3622 3640.875
    7112  81.11    3615 3638.964
    7113  81.12    3585 3637.076
    7114  81.13    3632 3635.024
    7115  81.14    3651 3632.777
    7116  81.15    3589 3630.369
    7117  81.16    3587 3627.190
    7118  81.17    3592 3624.496
    7119  81.18    3585 3621.318
    7120  81.19    3560 3617.953
    7121  81.20    3556 3613.958
    7122  81.21    3579 3609.769
    7123  81.22    3568 3605.408
    7124  81.23    3539 3601.055
    7125  81.24    3500 3595.760
    7126  81.25    3519 3590.548
    7127  81.26    3523 3584.957
    7128  81.27    3508 3579.249
    7129  81.28    3568 3573.521
    7130  81.29    3558 3567.531
    7131  81.30    3514 3561.743
    7132  81.31    3533 3556.220
    7133  81.32    3566 3551.041
    7134  81.33    3596 3546.206
    7135  81.34    3586 3541.903
    7136  81.35    3534 3538.523
    7137  81.36    3603 3535.389
    7138  81.37    3640 3533.118
    7139  81.38    3607 3530.995
    7140  81.39    3564 3529.482
    7141  81.40    3555 3527.903
    7142  81.41    3544 3527.460
    7143  81.42    3623 3527.374
    7144  81.43    3607 3527.671
    7145  81.44    3583 3528.594
    7146  81.45    3601 3529.983
    7147  81.46    3608 3531.132
    7148  81.47    3630 3532.172
    7149  81.48    3615 3533.606
    7150  81.49    3592 3534.963
    7151  81.50    3595 3536.560
    7152  81.51    3630 3537.480
    7153  81.52    3615 3538.133
    7154  81.53    3601 3538.552
    7155  81.54    3607 3538.522
    7156  81.55    3627 3538.142
    7157  81.56    3625 3536.362
    7158  81.57    3605 3535.072
    7159  81.58    3596 3533.025
    7160  81.59    3634 3530.619
    7161  81.60    3603 3527.770
    7162  81.61    3599 3524.895
    7163  81.62    3629 3521.240
    7164  81.63    3574 3517.753
    7165  81.64    3557 3513.751
    7166  81.65    3537 3509.511
    7167  81.66    3572 3505.047
    7168  81.67    3595 3500.782
    7169  81.68    3599 3496.173
    7170  81.69    3574 3491.663
    7171  81.70    3528 3487.567
    7172  81.71    3509 3483.352
    7173  81.72    3494 3479.657
    7174  81.73    3482 3476.534
    7175  81.74    3492 3473.168
    7176  81.75    3540 3470.098
    7177  81.76    3557 3467.465
    7178  81.77    3543 3464.939
    7179  81.78    3580 3462.584
    7180  81.79    3601 3460.079
    7181  81.80    3571 3458.103
    7182  81.81    3517 3456.186
    7183  81.82    3476 3454.349
    7184  81.83    3494 3451.986
    7185  81.84    3503 3450.349
    7186  81.85    3449 3448.684
    7187  81.86    3487 3447.071
    7188  81.87    3503 3445.809
    7189  81.88    3506 3444.939
    7190  81.89    3490 3443.698
    7191  81.90    3518 3443.496
    7192  81.91    3478 3442.711
    7193  81.92    3454 3441.827
    7194  81.93    3462 3441.155
    7195  81.94    3452 3440.638
    7196  81.95    3493 3440.326
    7197  81.96    3507 3440.104
    7198  81.97    3406 3440.122
    7199  81.98    3376 3440.197
    7200  81.99    3455 3440.795
    7201  82.00    3468 3441.225
    7202  82.01    3437 3441.757
    7203  82.02    3415 3442.281
    7204  82.03    3421 3443.009
    7205  82.04    3468 3443.855
    7206  82.05    3499 3444.366
    7207  82.06    3456 3445.079
    7208  82.07    3477 3445.561
    7209  82.08    3455 3446.045
    7210  82.09    3477 3446.302
    7211  82.10    3443 3446.375
    7212  82.11    3404 3446.314
    7213  82.12    3352 3446.051
    7214  82.13    3353 3445.743
    7215  82.14    3370 3444.749
    7216  82.15    3420 3443.599
    7217  82.16    3427 3442.642
    7218  82.17    3381 3441.134
    7219  82.18    3346 3439.317
    7220  82.19    3389 3437.326
    7221  82.20    3365 3435.144
    7222  82.21    3349 3433.176
    7223  82.22    3382 3431.495
    7224  82.23    3373 3430.064
    7225  82.24    3353 3428.963
    7226  82.25    3396 3427.963
    7227  82.26    3436 3427.260
    7228  82.27    3410 3426.194
    7229  82.28    3411 3427.180
    7230  82.29    3415 3427.742
    7231  82.30    3388 3428.458
    7232  82.31    3382 3429.482
    7233  82.32    3412 3429.819
    7234  82.33    3398 3431.194
    7235  82.34    3387 3432.536
    7236  82.35    3379 3433.925
    7237  82.36    3393 3435.183
    7238  82.37    3391 3436.060
    7239  82.38    3373 3436.851
    7240  82.39    3380 3437.458
    7241  82.40    3395 3437.468
    7242  82.41    3451 3437.118
    7243  82.42    3421 3436.577
    7244  82.43    3352 3435.574
    7245  82.44    3342 3434.063
    7246  82.45    3320 3432.489
    7247  82.46    3353 3430.989
    7248  82.47    3347 3429.255
    7249  82.48    3332 3427.560
    7250  82.49    3369 3425.887
    7251  82.50    3377 3424.356
    7252  82.51    3331 3422.055
    7253  82.52    3295 3421.126
    7254  82.53    3330 3420.583
    7255  82.54    3331 3420.570
    7256  82.55    3334 3420.799
    7257  82.56    3328 3421.289
    7258  82.57    3307 3422.605
    7259  82.58    3317 3424.436
    7260  82.59    3323 3426.687
    7261  82.60    3365 3429.601
    7262  82.61    3406 3432.674
    7263  82.62    3441 3436.434
    7264  82.63    3449 3440.648
    7265  82.64    3403 3445.115
    7266  82.65    3394 3449.877
    7267  82.66    3405 3455.113
    7268  82.67    3375 3460.335
    7269  82.68    3387 3465.873
    7270  82.69    3408 3471.501
    7271  82.70    3463 3477.201
    7272  82.71    3481 3483.061
    7273  82.72    3458 3488.618
    7274  82.73    3492 3494.309
    7275  82.74    3521 3500.038
    7276  82.75    3529 3505.322
    7277  82.76    3515 3510.585
    7278  82.77    3489 3515.797
    7279  82.78    3528 3520.908
    7280  82.79    3555 3525.686
    7281  82.80    3531 3530.317
    7282  82.81    3509 3534.815
    7283  82.82    3463 3539.095
    7284  82.83    3415 3543.210
    7285  82.84    3457 3547.273
    7286  82.85    3529 3551.425
    7287  82.86    3558 3555.491
    7288  82.87    3532 3559.676
    7289  82.88    3581 3563.729
    7290  82.89    3558 3567.790
    7291  82.90    3550 3571.668
    7292  82.91    3483 3575.508
    7293  82.92    3497 3578.392
    7294  82.93    3591 3581.413
    7295  82.94    3574 3584.198
    7296  82.95    3558 3586.366
    7297  82.96    3599 3587.870
    7298  82.97    3653 3588.939
    7299  82.98    3625 3589.094
    7300  82.99    3584 3588.789
    7301  83.00    3571 3588.044
    7302  83.01    3577 3586.562
    7303  83.02    3595 3584.628
    7304  83.03    3579 3582.107
    7305  83.04    3495 3579.144
    7306  83.05    3487 3575.931
    7307  83.06    3538 3572.327
    7308  83.07    3573 3569.059
    7309  83.08    3611 3565.416
    7310  83.09    3591 3562.039
    7311  83.10    3597 3558.598
    7312  83.11    3558 3555.614
    7313  83.12    3549 3552.975
    7314  83.13    3553 3550.504
    7315  83.14    3491 3548.387
    7316  83.15    3443 3546.663
    7317  83.16    3448 3545.058
    7318  83.17    3535 3543.957
    7319  83.18    3596 3543.017
    7320  83.19    3582 3542.390
    7321  83.20    3554 3541.935
    7322  83.21    3525 3541.766
    7323  83.22    3491 3541.427
    7324  83.23    3505 3540.914
    7325  83.24    3514 3540.859
    7326  83.25    3524 3540.744
    7327  83.26    3582 3540.206
    7328  83.27    3608 3539.707
    7329  83.28    3540 3538.904
    7330  83.29    3511 3537.882
    7331  83.30    3544 3536.351
    7332  83.31    3521 3534.742
    7333  83.32    3493 3532.704
    7334  83.33    3522 3530.294
    7335  83.34    3535 3527.549
    7336  83.35    3505 3524.495
    7337  83.36    3500 3520.768
    7338  83.37    3533 3516.720
    7339  83.38    3490 3512.397
    7340  83.39    3461 3507.673
    7341  83.40    3480 3502.438
    7342  83.41    3470 3497.008
    7343  83.42    3495 3491.555
    7344  83.43    3536 3485.727
    7345  83.44    3494 3479.606
    7346  83.45    3428 3474.475
    7347  83.46    3410 3469.465
    7348  83.47    3418 3464.508
    7349  83.48    3414 3459.972
    7350  83.49    3431 3455.587
    7351  83.50    3378 3451.636
    7352  83.51    3376 3447.865
    7353  83.52    3403 3444.307
    7354  83.53    3383 3441.096
    7355  83.54    3383 3438.190
    7356  83.55    3404 3435.368
    7357  83.56    3399 3432.653
    7358  83.57    3385 3429.892
    7359  83.58    3358 3427.143
    7360  83.59    3334 3423.336
    7361  83.60    3348 3420.335
    7362  83.61    3354 3417.251
    7363  83.62    3362 3413.958
    7364  83.63    3357 3410.529
    7365  83.64    3367 3406.252
    7366  83.65    3366 3402.630
    7367  83.66    3331 3399.044
    7368  83.67    3346 3395.430
    7369  83.68    3364 3391.478
    7370  83.69    3335 3387.964
    7371  83.70    3322 3384.715
    7372  83.71    3287 3381.784
    7373  83.72    3295 3379.279
    7374  83.73    3303 3376.487
    7375  83.74    3298 3374.725
    7376  83.75    3358 3373.323
    7377  83.76    3388 3372.442
    7378  83.77    3368 3371.849
    7379  83.78    3344 3371.061
    7380  83.79    3304 3371.453
    7381  83.80    3268 3372.288
    7382  83.81    3302 3373.267
    7383  83.82    3362 3375.059
    7384  83.83    3367 3376.138
    7385  83.84    3304 3378.050
    7386  83.85    3212 3380.167
    7387  83.86    3223 3382.323
    7388  83.87    3301 3384.617
    7389  83.88    3334 3386.815
    7390  83.89    3336 3388.705
    7391  83.90    3335 3390.866
    7392  83.91    3373 3392.847
    7393  83.92    3354 3394.882
    7394  83.93    3290 3396.650
    7395  83.94    3318 3398.196
    7396  83.95    3345 3399.412
    7397  83.96    3318 3400.428
    7398  83.97    3323 3400.780
    7399  83.98    3369 3401.108
    7400  83.99    3400 3401.306
    7401  84.00    3408 3401.238
    7402  84.01    3395 3401.355
    7403  84.02    3381 3400.306
    7404  84.03    3381 3399.199
    7405  84.04    3376 3397.881
    7406  84.05    3326 3396.239
    7407  84.06    3290 3394.272
    7408  84.07    3347 3392.369
    7409  84.08    3388 3390.183
    7410  84.09    3338 3388.230
    7411  84.10    3307 3386.128
    7412  84.11    3298 3384.126
    7413  84.12    3297 3381.968
    7414  84.13    3294 3379.698
    7415  84.14    3285 3377.509
    7416  84.15    3344 3374.987
    7417  84.16    3363 3372.851
    7418  84.17    3379 3370.991
    7419  84.18    3400 3368.810
    7420  84.19    3382 3367.408
    7421  84.20    3354 3365.434
    7422  84.21    3350 3364.239
    7423  84.22    3362 3363.064
    7424  84.23    3330 3361.963
    7425  84.24    3340 3361.095
    7426  84.25    3397 3360.062
    7427  84.26    3436 3358.870
    7428  84.27    3399 3357.290
    7429  84.28    3343 3356.020
    7430  84.29    3317 3354.201
    7431  84.30    3289 3352.048
    7432  84.31    3272 3349.634
    7433  84.32    3295 3346.535
    7434  84.33    3360 3343.583
    7435  84.34    3381 3340.399
    7436  84.35    3346 3337.007
    7437  84.36    3327 3333.372
    7438  84.37    3307 3329.692
    7439  84.38    3305 3326.112
    7440  84.39    3297 3322.249
    7441  84.40    3273 3318.342
    7442  84.41    3258 3314.586
    7443  84.42    3262 3310.850
    7444  84.43    3248 3306.926
    7445  84.44    3242 3303.907
    7446  84.45    3249 3300.787
    7447  84.46    3245 3298.349
    7448  84.47    3215 3296.167
    7449  84.48    3216 3294.722
    7450  84.49    3239 3293.201
    7451  84.50    3247 3292.188
    7452  84.51    3301 3291.208
    7453  84.52    3289 3290.213
    7454  84.53    3221 3289.760
    7455  84.54    3241 3289.478
    7456  84.55    3314 3289.327
    7457  84.56    3336 3288.886
    7458  84.57    3302 3288.935
    7459  84.58    3262 3288.653
    7460  84.59    3235 3288.501
    7461  84.60    3263 3287.948
    7462  84.61    3296 3287.414
    7463  84.62    3293 3286.623
    7464  84.63    3311 3285.588
    7465  84.64    3318 3283.854
    7466  84.65    3287 3282.051
    7467  84.66    3282 3280.163
    7468  84.67    3304 3277.961
    7469  84.68    3308 3275.328
    7470  84.69    3253 3272.823
    7471  84.70    3212 3270.154
    7472  84.71    3246 3267.408
    7473  84.72    3258 3264.311
    7474  84.73    3246 3261.392
    7475  84.74    3245 3258.505
    7476  84.75    3208 3255.770
    7477  84.76    3218 3253.162
    7478  84.77    3230 3250.836
    7479  84.78    3219 3248.565
    7480  84.79    3269 3246.291
    7481  84.80    3334 3244.430
    7482  84.81    3333 3242.547
    7483  84.82    3278 3241.355
    7484  84.83    3222 3240.477
    7485  84.84    3188 3239.745
    7486  84.85    3245 3239.193
    7487  84.86    3282 3238.837
    7488  84.87    3237 3238.288
    7489  84.88    3228 3238.091
    7490  84.89    3299 3238.212
    7491  84.90    3314 3238.237
    7492  84.91    3269 3238.440
    7493  84.92    3262 3238.590
    7494  84.93    3267 3238.862
    7495  84.94    3262 3239.187
    7496  84.95    3236 3239.903
    7497  84.96    3227 3240.364
    7498  84.97    3264 3240.698
    7499  84.98    3283 3241.787
    7500  84.99    3260 3242.365
    7501  85.00    3249 3242.854
    7502  85.01    3269 3243.040
    7503  85.02    3286 3243.290
    7504  85.03    3255 3242.875
    7505  85.04    3244 3242.600
    7506  85.05    3220 3241.827
    7507  85.06    3197 3240.051
    7508  85.07    3271 3238.484
    7509  85.08    3320 3236.097
    7510  85.09    3287 3233.776
    7511  85.10    3209 3230.883
    7512  85.11    3172 3227.613
    7513  85.12    3228 3223.330
    7514  85.13    3277 3219.271
    7515  85.14    3249 3214.904
    7516  85.15    3224 3210.134
    7517  85.16    3208 3205.126
    7518  85.17    3131 3199.335
    7519  85.18    3097 3193.955
    7520  85.19    3139 3188.487
    7521  85.20    3127 3183.295
    7522  85.21    3091 3178.187
    7523  85.22    3095 3173.338
    7524  85.23    3096 3168.620
    7525  85.24    3083 3164.227
    7526  85.25    3085 3160.025
    7527  85.26    3090 3156.213
    7528  85.27    3098 3152.495
    7529  85.28    3090 3149.077
    7530  85.29    3091 3145.848
    7531  85.30    3140 3142.424
    7532  85.31    3161 3139.314
    7533  85.32    3115 3136.595
    7534  85.33    3050 3133.460
    7535  85.34    3077 3130.281
    7536  85.35    3109 3127.341
    7537  85.36    3073 3124.492
    7538  85.37    3093 3121.058
    7539  85.38    3134 3118.055
    7540  85.39    3097 3115.064
    7541  85.40    3079 3111.817
    7542  85.41    3096 3108.276
    7543  85.42    3098 3104.752
    7544  85.43    3060 3101.001
    7545  85.44    3037 3097.300
    7546  85.45    3063 3093.592
    7547  85.46    3069 3089.203
    7548  85.47    3102 3085.511
    7549  85.48    3074 3081.806
    7550  85.49    3024 3078.297
    7551  85.50    3045 3074.651
    7552  85.51    3059 3071.391
    7553  85.52    3038 3068.136
    7554  85.53    3035 3065.020
    7555  85.54    3076 3062.018
    7556  85.55    3067 3059.150
    7557  85.56    3032 3055.828
    7558  85.57    3020 3053.149
    7559  85.58    3034 3050.454
    7560  85.59    3009 3048.203
    7561  85.60    2979 3046.117
    7562  85.61    3007 3044.137
    7563  85.62    2995 3040.907
    7564  85.63    2956 3039.228
    7565  85.64    2972 3037.691
    7566  85.65    2957 3036.275
    7567  85.66    2993 3035.027
    7568  85.67    3076 3034.232
    7569  85.68    3064 3033.449
    7570  85.69    3034 3032.887
    7571  85.70    3039 3032.411
    7572  85.71    3046 3031.787
    7573  85.72    3044 3031.623
    7574  85.73    3046 3031.602
    7575  85.74    3031 3031.683
    7576  85.75    2996 3031.715
    7577  85.76    3002 3031.719
    7578  85.77    3039 3032.041
    7579  85.78    3038 3032.017
    7580  85.79    3027 3032.412
    7581  85.80    3014 3032.966
    7582  85.81    3001 3032.892
    7583  85.82    2995 3032.630
    7584  85.83    2998 3032.536
    7585  85.84    2995 3032.155
    7586  85.85    2987 3031.599
    7587  85.86    3026 3030.599
    7588  85.87    3005 3029.380
    7589  85.88    2979 3027.295
    7590  85.89    2988 3026.044
    7591  85.90    2985 3024.626
    7592  85.91    2982 3023.078
    7593  85.92    2991 3021.626
    7594  85.93    3019 3020.364
    7595  85.94    3030 3018.508
    7596  85.95    3037 3017.187
    7597  85.96    3033 3016.383
    7598  85.97    2977 3015.618
    7599  85.98    2953 3014.808
    7600  85.99    2994 3013.822
    7601  86.00    2983 3013.133
    7602  86.01    2960 3012.434
    7603  86.02    2941 3011.676
    7604  86.03    2918 3011.032
    7605  86.04    2969 3010.605
    7606  86.05    2978 3010.020
    7607  86.06    2956 3009.373
    7608  86.07    2985 3008.305
    7609  86.08    2995 3007.980
    7610  86.09    3009 3007.251
    7611  86.10    3010 3006.600
    7612  86.11    3007 3005.872
    7613  86.12    3027 3005.040
    7614  86.13    3035 3003.850
    7615  86.14    3040 3002.762
    7616  86.15    3030 3001.551
    7617  86.16    3021 3000.273
    7618  86.17    3029 2998.998
    7619  86.18    3008 2997.849
    7620  86.19    2983 2996.705
    7621  86.20    2980 2995.380
    7622  86.21    3006 2994.487
    7623  86.22    3016 2994.093
    7624  86.23    3017 2993.441
    7625  86.24    3014 2993.088
    7626  86.25    2998 2993.036
    7627  86.26    2986 2993.078
    7628  86.27    3001 2993.420
    7629  86.28    3018 2993.906
    7630  86.29    3009 2994.477
    7631  86.30    2956 2995.087
    7632  86.31    2934 2996.242
    7633  86.32    2963 2997.125
    7634  86.33    3002 2998.008
    7635  86.34    3008 2999.222
    7636  86.35    2996 3000.606
    7637  86.36    2996 3002.397
    7638  86.37    3000 3003.895
    7639  86.38    3021 3005.670
    7640  86.39    3029 3007.421
    7641  86.40    3000 3009.064
    7642  86.41    2988 3010.730
    7643  86.42    3000 3012.672
    7644  86.43    3003 3014.751
    7645  86.44    3023 3016.723
    7646  86.45    3016 3018.234
    7647  86.46    2966 3019.895
    7648  86.47    2953 3021.508
    7649  86.48    3003 3023.183
    7650  86.49    3064 3024.770
    7651  86.50    3053 3026.646
    7652  86.51    3039 3028.212
    7653  86.52    3028 3030.150
    7654  86.53    2999 3031.998
    7655  86.54    3041 3034.150
    7656  86.55    3084 3036.042
    7657  86.56    3057 3038.025
    7658  86.57    3062 3040.107
    7659  86.58    3084 3042.320
    7660  86.59    3096 3044.131
    7661  86.60    3114 3046.361
    7662  86.61    3118 3048.507
    7663  86.62    3138 3050.724
    7664  86.63    3113 3052.876
    7665  86.64    3111 3055.096
    7666  86.65    3123 3056.533
    7667  86.66    3113 3058.646
    7668  86.67    3099 3060.998
    7669  86.68    3086 3062.985
    7670  86.69    3091 3064.970
    7671  86.70    3069 3066.859
    7672  86.71    3073 3068.799
    7673  86.72    3085 3070.561
    7674  86.73    3084 3072.610
    7675  86.74    3121 3074.501
    7676  86.75    3107 3076.286
    7677  86.76    3071 3078.083
    7678  86.77    3061 3079.913
    7679  86.78    3072 3081.887
    7680  86.79    3097 3083.819
    7681  86.80    3144 3086.026
    7682  86.81    3144 3088.289
    7683  86.82    3089 3090.580
    7684  86.83    3067 3093.220
    7685  86.84    3106 3095.798
    7686  86.85    3139 3098.541
    7687  86.86    3149 3101.101
    7688  86.87    3139 3104.109
    7689  86.88    3131 3107.149
    7690  86.89    3118 3110.455
    7691  86.90    3093 3113.469
    7692  86.91    3131 3117.174
    7693  86.92    3190 3120.290
    7694  86.93    3176 3123.950
    7695  86.94    3173 3127.549
    7696  86.95    3193 3131.535
    7697  86.96    3183 3135.417
    7698  86.97    3186 3139.294
    7699  86.98    3210 3143.227
    7700  86.99    3168 3147.122
    7701  87.00    3144 3151.058
    7702  87.01    3168 3155.081
    7703  87.02    3160 3158.990
    7704  87.03    3165 3162.880
    7705  87.04    3191 3166.714
    7706  87.05    3221 3170.122
    7707  87.06    3217 3173.333
    7708  87.07    3172 3175.889
    7709  87.08    3149 3178.023
    7710  87.09    3160 3180.299
    7711  87.10    3170 3182.349
    7712  87.11    3164 3184.305
    7713  87.12    3186 3185.995
    7714  87.13    3218 3187.403
    7715  87.14    3201 3188.739
    7716  87.15    3157 3189.845
    7717  87.16    3127 3190.555
    7718  87.17    3158 3191.731
    7719  87.18    3220 3192.610
    7720  87.19    3227 3193.723
    7721  87.20    3216 3194.762
    7722  87.21    3252 3195.616
    7723  87.22    3267 3196.447
    7724  87.23    3248 3197.485
    7725  87.24    3234 3198.464
    7726  87.25    3252 3199.569
    7727  87.26    3245 3200.745
    7728  87.27    3221 3202.249
    7729  87.28    3206 3203.900
    7730  87.29    3210 3205.426
    7731  87.30    3195 3207.119
    7732  87.31    3171 3209.005
    7733  87.32    3187 3210.761
    7734  87.33    3229 3212.976
    7735  87.34    3263 3215.038
    7736  87.35    3228 3217.578
    7737  87.36    3186 3220.098
    7738  87.37    3190 3222.767
    7739  87.38    3190 3225.557
    7740  87.39    3205 3228.776
    7741  87.40    3214 3232.262
    7742  87.41    3187 3235.733
    7743  87.42    3158 3239.563
    7744  87.43    3197 3243.739
    7745  87.44    3301 3248.063
    7746  87.45    3360 3252.743
    7747  87.46    3346 3257.681
    7748  87.47    3329 3262.858
    7749  87.48    3314 3267.339
    7750  87.49    3327 3272.499
    7751  87.50    3344 3277.862
    7752  87.51    3306 3283.525
    7753  87.52    3270 3289.242
    7754  87.53    3239 3294.805
    7755  87.54    3254 3300.182
    7756  87.55    3289 3305.594
    7757  87.56    3348 3310.784
    7758  87.57    3446 3315.781
    7759  87.58    3443 3320.449
    7760  87.59    3373 3324.870
    7761  87.60    3339 3328.961
    7762  87.61    3344 3332.623
    7763  87.62    3376 3336.047
    7764  87.63    3369 3338.966
    7765  87.64    3296 3341.720
    7766  87.65    3273 3344.243
    7767  87.66    3352 3346.625
    7768  87.67    3381 3348.281
    7769  87.68    3356 3350.494
    7770  87.69    3347 3352.794
    7771  87.70    3346 3355.226
    7772  87.71    3325 3357.617
    7773  87.72    3322 3360.345
    7774  87.73    3371 3363.199
    7775  87.74    3411 3365.940
    7776  87.75    3462 3369.303
    7777  87.76    3480 3372.651
    7778  87.77    3418 3376.305
    7779  87.78    3380 3380.222
    7780  87.79    3380 3384.489
    7781  87.80    3370 3388.631
    7782  87.81    3380 3392.878
    7783  87.82    3390 3397.129
    7784  87.83    3414 3401.338
    7785  87.84    3481 3405.559
    7786  87.85    3504 3409.742
    7787  87.86    3471 3413.885
    7788  87.87    3437 3418.126
    7789  87.88    3456 3422.476
    7790  87.89    3467 3426.991
    7791  87.90    3429 3431.725
    7792  87.91    3393 3436.995
    7793  87.92    3378 3441.644
    7794  87.93    3414 3446.619
    7795  87.94    3442 3452.302
    7796  87.95    3464 3458.277
    7797  87.96    3516 3464.656
    7798  87.97    3539 3471.087
    7799  87.98    3500 3477.830
    7800  87.99    3506 3484.764
    7801  88.00    3542 3491.663
    7802  88.01    3496 3498.350
    7803  88.02    3430 3504.844
    7804  88.03    3469 3510.704
    7805  88.04    3565 3516.247
    7806  88.05    3577 3521.069
    7807  88.06    3590 3525.073
    7808  88.07    3608 3528.180
    7809  88.08    3560 3530.084
    7810  88.09    3514 3531.186
    7811  88.10    3475 3531.073
    7812  88.11    3488 3529.831
    7813  88.12    3516 3527.453
    7814  88.13    3481 3523.999
    7815  88.14    3480 3519.737
    7816  88.15    3479 3514.714
    7817  88.16    3436 3509.032
    7818  88.17    3435 3503.245
    7819  88.18    3477 3497.204
    7820  88.19    3477 3491.279
    7821  88.20    3474 3485.980
    7822  88.21    3474 3480.985
    7823  88.22    3431 3476.606
    7824  88.23    3461 3472.990
    7825  88.24    3513 3469.970
    7826  88.25    3507 3468.001
    7827  88.26    3504 3466.982
    7828  88.27    3523 3466.845
    7829  88.28    3523 3467.517
    7830  88.29    3463 3469.166
    7831  88.30    3436 3471.530
    7832  88.31    3468 3474.562
    7833  88.32    3535 3478.254
    7834  88.33    3511 3482.642
    7835  88.34    3451 3487.191
    7836  88.35    3487 3492.140
    7837  88.36    3496 3497.328
    7838  88.37    3465 3502.670
    7839  88.38    3521 3507.970
    7840  88.39    3578 3512.752
    7841  88.40    3581 3517.738
    7842  88.41    3584 3522.313
    7843  88.42    3580 3526.278
    7844  88.43    3598 3530.051
    7845  88.44    3639 3533.422
    7846  88.45    3654 3535.877
    7847  88.46    3635 3538.011
    7848  88.47    3628 3539.275
    7849  88.48    3617 3539.682
    7850  88.49    3562 3539.496
    7851  88.50    3568 3538.121
    7852  88.51    3610 3535.968
    7853  88.52    3609 3532.845
    7854  88.53    3581 3528.790
    7855  88.54    3568 3523.792
    7856  88.55    3566 3517.779
    7857  88.56    3582 3510.977
    7858  88.57    3589 3503.372
    7859  88.58    3591 3495.304
    7860  88.59    3555 3486.904
    7861  88.60    3498 3478.160
    7862  88.61    3503 3469.559
    7863  88.62    3487 3461.104
    7864  88.63    3498 3452.831
    7865  88.64    3527 3445.077
    7866  88.65    3488 3437.777
    7867  88.66    3505 3431.246
    7868  88.67    3520 3425.618
    7869  88.68    3480 3420.327
    7870  88.69    3516 3416.077
    7871  88.70    3547 3412.369
    7872  88.71    3495 3409.434
    7873  88.72    3412 3406.863
    7874  88.73    3418 3405.101
    7875  88.74    3473 3403.435
    7876  88.75    3509 3402.006
    7877  88.76    3484 3400.698
    7878  88.77    3409 3399.377
    7879  88.78    3411 3398.000
    7880  88.79    3451 3396.263
    7881  88.80    3455 3394.221
    7882  88.81    3445 3391.702
    7883  88.82    3424 3388.472
    7884  88.83    3395 3384.575
    7885  88.84    3397 3380.302
    7886  88.85    3422 3375.431
    7887  88.86    3434 3370.039
    7888  88.87    3402 3363.927
    7889  88.88    3366 3357.470
    7890  88.89    3359 3350.880
    7891  88.90    3337 3343.953
    7892  88.91    3293 3336.614
    7893  88.92    3278 3329.059
    7894  88.93    3261 3321.493
    7895  88.94    3281 3314.020
    7896  88.95    3312 3306.735
    7897  88.96    3245 3299.239
    7898  88.97    3216 3292.288
    7899  88.98    3278 3285.068
    7900  88.99    3321 3278.695
    7901  89.00    3317 3272.291
    7902  89.01    3314 3266.597
    7903  89.02    3316 3261.187
    7904  89.03    3278 3256.040
    7905  89.04    3208 3251.202
    7906  89.05    3209 3246.588
    7907  89.06    3275 3242.369
    7908  89.07    3242 3238.575
    7909  89.08    3168 3234.900
    7910  89.09    3188 3231.152
    7911  89.10    3253 3227.798
    7912  89.11    3246 3224.632
    7913  89.12    3175 3221.628
    7914  89.13    3161 3218.619
    7915  89.14    3198 3215.628
    7916  89.15    3212 3212.711
    7917  89.16    3190 3209.819
    7918  89.17    3223 3206.814
    7919  89.18    3247 3203.766
    7920  89.19    3255 3200.842
    7921  89.20    3241 3197.997
    7922  89.21    3161 3194.764
    7923  89.22    3189 3191.496
    7924  89.23    3255 3188.188
    7925  89.24    3261 3184.849
    7926  89.25    3239 3181.177
    7927  89.26    3201 3177.732
    7928  89.27    3182 3174.334
    7929  89.28    3164 3170.773
    7930  89.29    3138 3167.118
    7931  89.30    3134 3163.418
    7932  89.31    3174 3159.769
    7933  89.32    3214 3155.962
    7934  89.33    3244 3152.123
    7935  89.34    3235 3148.570
    7936  89.35    3186 3144.673
    7937  89.36    3131 3141.133
    7938  89.37    3089 3137.686
    7939  89.38    3076 3134.193
    7940  89.39    3115 3130.865
    7941  89.40    3147 3127.706
    7942  89.41    3131 3124.721
    7943  89.42    3133 3121.897
    7944  89.43    3141 3119.258
    7945  89.44    3120 3116.851
    7946  89.45    3097 3114.715
    7947  89.46    3113 3112.715
    7948  89.47    3114 3110.903
    7949  89.48    3137 3109.179
    7950  89.49    3162 3107.827
    7951  89.50    3114 3106.589
    7952  89.51    3124 3105.610
    7953  89.52    3175 3104.913
    7954  89.53    3161 3104.108
    7955  89.54    3120 3103.544
    7956  89.55    3124 3103.013
    7957  89.56    3142 3102.672
    7958  89.57    3102 3102.134
    7959  89.58    3083 3101.678
    7960  89.59    3082 3101.046
    7961  89.60    3091 3100.366
    7962  89.61    3116 3099.809
    7963  89.62    3083 3098.551
    7964  89.63    3096 3097.957
    7965  89.64    3112 3096.511
    7966  89.65    3081 3095.524
    7967  89.66    3081 3094.408
    7968  89.67    3062 3093.259
    7969  89.68    3053 3092.042
    7970  89.69    3073 3090.846
    7971  89.70    3114 3089.660
    7972  89.71    3142 3088.685
    7973  89.72    3137 3087.630
    7974  89.73    3080 3086.708
    7975  89.74    3091 3085.792
    7976  89.75    3162 3085.015
    7977  89.76    3171 3084.329
    7978  89.77    3137 3083.539
    7979  89.78    3143 3083.011
    7980  89.79    3118 3082.400
    7981  89.80    3059 3082.165
    7982  89.81    3068 3082.143
    7983  89.82    3108 3082.252
    7984  89.83    3112 3082.367
    7985  89.84    3104 3082.687
    7986  89.85    3097 3082.978
    7987  89.86    3114 3083.212
    7988  89.87    3148 3083.376
    7989  89.88    3125 3083.354
    7990  89.89    3067 3083.278
    7991  89.90    3064 3083.187
    7992  89.91    3090 3083.255
    7993  89.92    3052 3083.067
    7994  89.93    3091 3082.812
    7995  89.94    3138 3082.573
    7996  89.95    3102 3082.077
    7997  89.96    3068 3081.355
    7998  89.97    3112 3081.073
    7999  89.98    3180 3080.425
    8000  89.99    3162 3078.971
    8001  90.00    3103 3078.172
    8002  90.01    3054 3077.473
    8003  90.02    3051 3076.682
    8004  90.03    3097 3075.652
    8005  90.04    3114 3074.629
    8006  90.05    3093 3073.661
    8007  90.06    3095 3072.657
    8008  90.07    3104 3071.849
    8009  90.08    3137 3071.296
    8010  90.09    3165 3070.242
    8011  90.10    3102 3069.405
    8012  90.11    3075 3068.288
    8013  90.12    3083 3068.178
    8014  90.13    3060 3067.621
    8015  90.14    3062 3066.983
    8016  90.15    3101 3066.294
    8017  90.16    3109 3065.772
    8018  90.17    3077 3065.295
    8019  90.18    3072 3064.718
    8020  90.19    3073 3064.327
    8021  90.20    3074 3064.009
    8022  90.21    3088 3063.755
    8023  90.22    3112 3063.705
    8024  90.23    3153 3063.886
    8025  90.24    3150 3063.857
    8026  90.25    3116 3063.852
    8027  90.26    3098 3064.041
    8028  90.27    3087 3064.287
    8029  90.28    3134 3064.327
    8030  90.29    3136 3064.142
    8031  90.30    3092 3063.773
    8032  90.31    3115 3063.347
    8033  90.32    3085 3062.715
    8034  90.33    3021 3061.863
    8035  90.34    3076 3060.757
    8036  90.35    3153 3059.524
    8037  90.36    3149 3058.100
    8038  90.37    3110 3056.120
    8039  90.38    3104 3053.921
    8040  90.39    3091 3051.959
    8041  90.40    3060 3049.841
    8042  90.41    3044 3047.443
    8043  90.42    3040 3045.144
    8044  90.43    3035 3042.488
    8045  90.44    3003 3039.956
    8046  90.45    3040 3037.342
    8047  90.46    3066 3034.637
    8048  90.47    3065 3032.022
    8049  90.48    3060 3029.554
    8050  90.49    3064 3027.337
    8051  90.50    3045 3025.281
    8052  90.51    3010 3023.363
    8053  90.52    2988 3021.172
    8054  90.53    3000 3019.559
    8055  90.54    3034 3018.867
    8056  90.55    3016 3017.570
    8057  90.56    2987 3016.669
    8058  90.57    3002 3015.665
    8059  90.58    2986 3015.135
    8060  90.59    3036 3014.392
    8061  90.60    3073 3013.550
    8062  90.61    3047 3012.743
    8063  90.62    3013 3012.094
    8064  90.63    3001 3011.459
    8065  90.64    3038 3010.851
    8066  90.65    3046 3009.986
    8067  90.66    2981 3009.414
    8068  90.67    2960 3008.499
    8069  90.68    2999 3007.475
    8070  90.69    3004 3006.630
    8071  90.70    2992 3005.542
    8072  90.71    2983 3004.233
    8073  90.72    2978 3002.837
    8074  90.73    3000 3001.355
    8075  90.74    3026 2999.837
    8076  90.75    2982 2998.137
    8077  90.76    2966 2996.356
    8078  90.77    3015 2994.428
    8079  90.78    3060 2992.569
    8080  90.79    3061 2990.445
    8081  90.80    2980 2988.517
    8082  90.81    2959 2986.600
    8083  90.82    3035 2984.768
    8084  90.83    3035 2982.843
    8085  90.84    2975 2981.133
    8086  90.85    2976 2979.827
    8087  90.86    2988 2978.316
    8088  90.87    2993 2976.948
    8089  90.88    2993 2975.792
    8090  90.89    2990 2974.680
    8091  90.90    2955 2973.907
    8092  90.91    2964 2972.787
    8093  90.92    3031 2972.238
    8094  90.93    3029 2971.878
    8095  90.94    3011 2971.830
    8096  90.95    2992 2971.670
    8097  90.96    2985 2971.722
    8098  90.97    2944 2971.798
    8099  90.98    2950 2972.128
    8100  90.99    2974 2972.361
    8101  91.00    3004 2972.961
    8102  91.01    3039 2973.360
    8103  91.02    3022 2973.886
    8104  91.03    3003 2974.319
    8105  91.04    2952 2975.084
    8106  91.05    2943 2975.401
    8107  91.06    2943 2976.007
    8108  91.07    2939 2975.704
    8109  91.08    2952 2976.043
    8110  91.09    2966 2976.365
    8111  91.10    2961 2976.466
    8112  91.11    2958 2976.497
    8113  91.12    2978 2976.628
    8114  91.13    2999 2976.673
    8115  91.14    2996 2976.557
    8116  91.15    3048 2976.673
    8117  91.16    3008 2976.554
    8118  91.17    2982 2976.161
    8119  91.18    3027 2975.762
    8120  91.19    3037 2975.162
    8121  91.20    2964 2974.754
    8122  91.21    2936 2974.320
    8123  91.22    2944 2973.913
    8124  91.23    2958 2973.606
    8125  91.24    2961 2973.222
    8126  91.25    2954 2972.931
    8127  91.26    2972 2972.683
    8128  91.27    3020 2972.365
    8129  91.28    3001 2972.186
    8130  91.29    2971 2972.150
    8131  91.30    3014 2972.287
    8132  91.31    3080 2972.540
    8133  91.32    3115 2972.940
    8134  91.33    3036 2973.380
    8135  91.34    2977 2973.874
    8136  91.35    2958 2974.621
    8137  91.36    2966 2975.680
    8138  91.37    3021 2976.456
    8139  91.38    2977 2977.277
    8140  91.39    2988 2978.022
    8141  91.40    3018 2979.117
    8142  91.41    2981 2979.891
    8143  91.42    2936 2980.448
    8144  91.43    2948 2980.886
    8145  91.44    3015 2981.259
    8146  91.45    3034 2981.208
    8147  91.46    2983 2981.417
    8148  91.47    2989 2981.010
    8149  91.48    2996 2980.515
    8150  91.49    2974 2979.698
    8151  91.50    2978 2978.814
    8152  91.51    2999 2977.672
    8153  91.52    3026 2976.461
    8154  91.53    3017 2974.620
    8155  91.54    3048 2972.973
    8156  91.55    3055 2971.127
    8157  91.56    3056 2969.287
    8158  91.57    2976 2967.336
    8159  91.58    2984 2965.200
    8160  91.59    3013 2963.260
    8161  91.60    2995 2961.374
    8162  91.61    2936 2959.502
    8163  91.62    2914 2957.796
    8164  91.63    2929 2956.268
    8165  91.64    2975 2954.727
    8166  91.65    2973 2953.132
    8167  91.66    2952 2951.711
    8168  91.67    2967 2950.958
    8169  91.68    2948 2949.992
    8170  91.69    2996 2949.132
    8171  91.70    3005 2948.466
    8172  91.71    2953 2947.849
    8173  91.72    2958 2947.445
    8174  91.73    2980 2946.900
    8175  91.74    2988 2946.385
    8176  91.75    3013 2945.726
    8177  91.76    2950 2945.119
    8178  91.77    2912 2944.568
    8179  91.78    2943 2943.968
    8180  91.79    2924 2943.394
    8181  91.80    2924 2942.648
    8182  91.81    2967 2941.906
    8183  91.82    2957 2941.211
    8184  91.83    2897 2940.400
    8185  91.84    2949 2939.549
    8186  91.85    2930 2938.083
    8187  91.86    2899 2937.196
    8188  91.87    2902 2936.402
    8189  91.88    2914 2935.766
    8190  91.89    2876 2935.102
    8191  91.90    2861 2934.453
    8192  91.91    2842 2933.911
    8193  91.92    2856 2933.294
    8194  91.93    2859 2932.538
    8195  91.94    2894 2931.771
    8196  91.95    2975 2931.382
    8197  91.96    2911 2930.819
    8198  91.97    2909 2929.649
    8199  91.98    2939 2929.266
    8200  91.99    2978 2928.760
    8201  92.00    2934 2928.286
    8202  92.01    2968 2927.885
    8203  92.02    2956 2927.484
    8204  92.03    2978 2926.999
    8205  92.04    2928 2926.592
    8206  92.05    2916 2926.019
    8207  92.06    2953 2925.538
    8208  92.07    2956 2924.975
    8209  92.08    2929 2924.434
    8210  92.09    2888 2923.922
    8211  92.10    2942 2923.423
    8212  92.11    2987 2923.007
    8213  92.12    2959 2922.629
    8214  92.13    2920 2922.048
    8215  92.14    2949 2921.712
    8216  92.15    2975 2921.330
    8217  92.16    2906 2920.947
    8218  92.17    2908 2920.483
    8219  92.18    2915 2920.235
    8220  92.19    2940 2920.225
    8221  92.20    2926 2920.228
    8222  92.21    2926 2920.233
    8223  92.22    2923 2920.346
    8224  92.23    2920 2920.493
    8225  92.24    2936 2920.582
    8226  92.25    2927 2920.298
    8227  92.26    2940 2920.723
    8228  92.27    2965 2921.132
    8229  92.28    2964 2921.734
    8230  92.29    2948 2922.230
    8231  92.30    2922 2922.757
    8232  92.31    2968 2923.162
    8233  92.32    2960 2923.807
    8234  92.33    2902 2924.478
    8235  92.34    2892 2925.163
    8236  92.35    2906 2925.520
    8237  92.36    2909 2926.827
    8238  92.37    2860 2927.592
    8239  92.38    2897 2928.377
    8240  92.39    2969 2929.050
    8241  92.40    2953 2929.694
    8242  92.41    2962 2930.120
    8243  92.42    2945 2930.561
    8244  92.43    2928 2931.041
    8245  92.44    2955 2931.399
    8246  92.45    2986 2931.242
    8247  92.46    2938 2931.268
    8248  92.47    2902 2931.349
    8249  92.48    2896 2931.182
    8250  92.49    2910 2930.960
    8251  92.50    2933 2930.623
    8252  92.51    2916 2930.083
    8253  92.52    2911 2929.320
    8254  92.53    2949 2928.655
    8255  92.54    2957 2927.751
    8256  92.55    2973 2926.873
    8257  92.56    2965 2926.226
    8258  92.57    2920 2925.996
    8259  92.58    2904 2925.462
    8260  92.59    2978 2924.975
    8261  92.60    2868 2924.632
    8262  92.61    2884 2924.394
    8263  92.62    2893 2924.264
    8264  92.63    2942 2924.207
    8265  92.64    2938 2924.189
    8266  92.65    2953 2924.366
    8267  92.66    2959 2924.793
    8268  92.67    2905 2925.212
    8269  92.68    2887 2926.056
    8270  92.69    2878 2926.231
    8271  92.70    2858 2926.865
    8272  92.71    2896 2927.578
    8273  92.72    2911 2928.338
    8274  92.73    2920 2928.977
    8275  92.74    2947 2929.835
    8276  92.75    2954 2930.605
    8277  92.76    2943 2931.331
    8278  92.77    2926 2932.028
    8279  92.78    2980 2932.857
    8280  92.79    2975 2933.643
    8281  92.80    2994 2933.973
    8282  92.81    2933 2934.576
    8283  92.82    2870 2935.330
    8284  92.83    2867 2935.871
    8285  92.84    2955 2936.455
    8286  92.85    2938 2937.046
    8287  92.86    2947 2937.655
    8288  92.87    2967 2938.201
    8289  92.88    2994 2939.026
    8290  92.89    2970 2939.813
    8291  92.90    2955 2940.500
    8292  92.91    2998 2941.038
    8293  92.92    3019 2941.695
    8294  92.93    2999 2942.436
    8295  92.94    2966 2942.820
    8296  92.95    2969 2943.711
    8297  92.96    2952 2944.290
    8298  92.97    2956 2945.397
    8299  92.98    2965 2946.212
    8300  92.99    2979 2947.058
    8301  93.00    3011 2947.858
    8302  93.01    3000 2948.446
    8303  93.02    2975 2949.451
    8304  93.03    2986 2950.379
    8305  93.04    2942 2951.412
    8306  93.05    2946 2952.470
    8307  93.06    2967 2953.538
    8308  93.07    3009 2954.615
    8309  93.08    2974 2955.971
    8310  93.09    2975 2957.065
    8311  93.10    3010 2958.589
    8312  93.11    3080 2960.026
    8313  93.12    3034 2961.422
    8314  93.13    3040 2963.007
    8315  93.14    3028 2964.774
    8316  93.15    3029 2966.513
    8317  93.16    3028 2968.512
    8318  93.17    3026 2970.368
    8319  93.18    3055 2972.435
    8320  93.19    3040 2974.797
    8321  93.20    2985 2977.138
    8322  93.21    2993 2979.365
    8323  93.22    3015 2982.077
    8324  93.23    3018 2984.821
    8325  93.24    3026 2987.704
    8326  93.25    3013 2990.774
    8327  93.26    3071 2993.939
    8328  93.27    3070 2997.342
    8329  93.28    3054 3000.692
    8330  93.29    3052 3004.165
    8331  93.30    3041 3007.349
    8332  93.31    3020 3010.861
    8333  93.32    2995 3014.415
    8334  93.33    2967 3017.974
    8335  93.34    3046 3021.324
    8336  93.35    3088 3024.870
    8337  93.36    3109 3028.472
    8338  93.37    3110 3031.927
    8339  93.38    3100 3035.321
    8340  93.39    3115 3038.508
    8341  93.40    3198 3042.133
    8342  93.41    3183 3045.265
    8343  93.42    3155 3048.424
    8344  93.43    3119 3051.633
    8345  93.44    3153 3054.661
    8346  93.45    3149 3057.465
    8347  93.46    3159 3060.310
    8348  93.47    3214 3063.080
    8349  93.48    3130 3065.741
    8350  93.49    3153 3068.353
    8351  93.50    3129 3070.873
    8352  93.51    3128 3073.507
    8353  93.52    3138 3076.351
    8354  93.53    3145 3078.856
    8355  93.54    3205 3081.035
    8356  93.55    3205 3083.791
    8357  93.56    3155 3086.604
    8358  93.57    3150 3089.471
    8359  93.58    3142 3092.444
    8360  93.59    3157 3095.547
    8361  93.60    3196 3099.033
    8362  93.61    3245 3102.157
    8363  93.62    3238 3105.654
    8364  93.63    3195 3109.478
    8365  93.64    3261 3113.362
    8366  93.65    3188 3117.459
    8367  93.66    3213 3121.829
    8368  93.67    3214 3126.519
    8369  93.68    3304 3131.283
    8370  93.69    3238 3136.235
    8371  93.70    3231 3141.470
    8372  93.71    3266 3146.478
    8373  93.72    3256 3151.687
    8374  93.73    3210 3157.095
    8375  93.74    3221 3162.367
    8376  93.75    3275 3167.384
    8377  93.76    3285 3172.758
    8378  93.77    3313 3178.163
    8379  93.78    3262 3183.394
    8380  93.79    3227 3188.545
    8381  93.80    3243 3193.319
    8382  93.81    3225 3197.883
    8383  93.82    3241 3202.484
    8384  93.83    3247 3206.786
    8385  93.84    3234 3211.231
    8386  93.85    3258 3215.213
    8387  93.86    3248 3219.044
    8388  93.87    3298 3222.162
    8389  93.88    3295 3225.400
    8390  93.89    3288 3228.621
    8391  93.90    3319 3231.246
    8392  93.91    3274 3233.840
    8393  93.92    3255 3236.451
    8394  93.93    3301 3238.901
    8395  93.94    3328 3241.127
    8396  93.95    3320 3243.269
    8397  93.96    3308 3244.975
    8398  93.97    3250 3246.421
    8399  93.98    3265 3247.765
    8400  93.99    3310 3248.562
    8401  94.00    3234 3249.272
    8402  94.01    3291 3249.435
    8403  94.02    3351 3249.186
    8404  94.03    3258 3249.010
    8405  94.04    3240 3248.898
    8406  94.05    3329 3247.828
    8407  94.06    3274 3246.234
    8408  94.07    3262 3244.837
    8409  94.08    3252 3242.899
    8410  94.09    3203 3240.947
    8411  94.10    3224 3238.865
    8412  94.11    3254 3236.612
    8413  94.12    3331 3234.283
    8414  94.13    3250 3232.101
    8415  94.14    3184 3229.697
    8416  94.15    3189 3227.137
    8417  94.16    3220 3224.641
    8418  94.17    3285 3222.412
    8419  94.18    3297 3220.098
    8420  94.19    3315 3217.994
    8421  94.20    3223 3216.033
    8422  94.21    3223 3214.302
    8423  94.22    3267 3212.512
    8424  94.23    3210 3211.210
    8425  94.24    3198 3209.958
    8426  94.25    3232 3208.781
    8427  94.26    3246 3207.565
    8428  94.27    3153 3206.580
    8429  94.28    3204 3205.636
    8430  94.29    3254 3204.541
    8431  94.30    3275 3203.608
    8432  94.31    3264 3202.511
    8433  94.32    3286 3200.764
    8434  94.33    3228 3199.471
    8435  94.34    3191 3197.779
    8436  94.35    3203 3196.354
    8437  94.36    3228 3194.588
    8438  94.37    3231 3192.853
    8439  94.38    3211 3190.595
    8440  94.39    3221 3188.406
    8441  94.40    3189 3185.840
    8442  94.41    3161 3183.061
    8443  94.42    3175 3179.864
    8444  94.43    3185 3176.746
    8445  94.44    3179 3173.587
    8446  94.45    3159 3170.169
    8447  94.46    3133 3166.835
    8448  94.47    3129 3163.264
    8449  94.48    3136 3159.564
    8450  94.49    3189 3155.937
    8451  94.50    3135 3152.382
    8452  94.51    3118 3148.863
    8453  94.52    3110 3145.259
    8454  94.53    3114 3141.775
    8455  94.54    3155 3138.311
    8456  94.55    3124 3134.460
    8457  94.56    3145 3131.284
    8458  94.57    3112 3128.205
    8459  94.58    3068 3125.292
    8460  94.59    3133 3122.716
    8461  94.60    3180 3120.318
    8462  94.61    3151 3117.910
    8463  94.62    3160 3115.769
    8464  94.63    3119 3113.640
    8465  94.64    3060 3111.709
    8466  94.65    3065 3109.933
    8467  94.66    3146 3108.453
    8468  94.67    3129 3106.998
    8469  94.68    3064 3105.746
    8470  94.69    3088 3104.501
    8471  94.70    3134 3103.290
    8472  94.71    3094 3101.989
    8473  94.72    3090 3100.669
    8474  94.73    3099 3099.423
    8475  94.74    3150 3098.249
    8476  94.75    3079 3096.905
    8477  94.76    3079 3095.644
    8478  94.77    3041 3094.159
    8479  94.78    3032 3092.513
    8480  94.79    3043 3090.438
    8481  94.80    3140 3088.532
    8482  94.81    3150 3086.465
    8483  94.82    3122 3084.381
    8484  94.83    3057 3081.705
    8485  94.84    3069 3079.488
    8486  94.85    3015 3077.080
    8487  94.86    3067 3074.591
    8488  94.87    3129 3072.074
    8489  94.88    3148 3069.896
    8490  94.89    3116 3067.639
    8491  94.90    3028 3065.341
    8492  94.91    2995 3063.207
    8493  94.92    3068 3061.172
    8494  94.93    3060 3059.244
    8495  94.94    3050 3057.662
    8496  94.95    3030 3056.207
    8497  94.96    3075 3055.058
    8498  94.97    3117 3054.100
    8499  94.98    3061 3053.372
    8500  94.99    2983 3053.051
    8501  95.00    3034 3052.765
    8502  95.01    3113 3052.636
    8503  95.02    3060 3052.616
    8504  95.03    3084 3052.803
    8505  95.04    3081 3052.858
    8506  95.05    3135 3053.142
    8507  95.06    3061 3053.391
    8508  95.07    3082 3053.638
    8509  95.08    3074 3053.520
    8510  95.09    3037 3053.389
    8511  95.10    3025 3053.554
    8512  95.11    3036 3053.266
    8513  95.12    3011 3052.745
    8514  95.13    3020 3052.055
    8515  95.14    3101 3050.996
    8516  95.15    3012 3049.875
    8517  95.16    3078 3048.791
    8518  95.17    3062 3047.269
    8519  95.18    3045 3045.609
    8520  95.19    3041 3044.033
    8521  95.20    3001 3042.009
    8522  95.21    2973 3040.263
    8523  95.22    3069 3038.213
    8524  95.23    3133 3036.407
    8525  95.24    3067 3034.759
    8526  95.25    3039 3033.222
    8527  95.26    3009 3031.944
    8528  95.27    3047 3030.784
    8529  95.28    3021 3029.996
    8530  95.29    2957 3029.270
    8531  95.30    2977 3028.942
    8532  95.31    2988 3028.709
    8533  95.32    3063 3028.687
    8534  95.33    3030 3028.935
    8535  95.34    3033 3029.426
    8536  95.35    3120 3029.882
    8537  95.36    3113 3030.700
    8538  95.37    3053 3031.686
    8539  95.38    3046 3032.786
    8540  95.39    3065 3034.026
    8541  95.40    3033 3035.413
    8542  95.41    3042 3037.014
    8543  95.42    3062 3038.275
    8544  95.43    3029 3039.734
    8545  95.44    3077 3041.375
    8546  95.45    3065 3042.995
    8547  95.46    3013 3044.672
    8548  95.47    3032 3046.228
    8549  95.48    3084 3047.836
    8550  95.49    3068 3049.397
    8551  95.50    3010 3050.988
    8552  95.51    3045 3052.417
    8553  95.52    3039 3053.834
    8554  95.53    3077 3055.248
    8555  95.54    3017 3056.735
    8556  95.55    3082 3058.202
    8557  95.56    3128 3059.583
    8558  95.57    3037 3060.930
    8559  95.58    3081 3062.232
    8560  95.59    3096 3063.396
    8561  95.60    3063 3064.748
    8562  95.61    3122 3066.073
    8563  95.62    3094 3067.125
    8564  95.63    3029 3068.275
    8565  95.64    3053 3069.312
    8566  95.65    3120 3070.264
    8567  95.66    3110 3071.274
    8568  95.67    3118 3072.348
    8569  95.68    3131 3073.647
    8570  95.69    3133 3074.876
    8571  95.70    3083 3076.041
    8572  95.71    3068 3077.213
    8573  95.72    3189 3078.371
    8574  95.73    3145 3079.758
    8575  95.74    3080 3081.117
    8576  95.75    3007 3082.651
    8577  95.76    3053 3084.511
    8578  95.77    3117 3086.587
    8579  95.78    3107 3088.784
    8580  95.79    3176 3091.084
    8581  95.80    3179 3093.400
    8582  95.81    3160 3095.971
    8583  95.82    3186 3098.644
    8584  95.83    3144 3101.497
    8585  95.84    3127 3104.381
    8586  95.85    3171 3107.277
    8587  95.86    3160 3110.194
    8588  95.87    3134 3113.481
    8589  95.88    3190 3116.337
    8590  95.89    3180 3119.076
    8591  95.90    3171 3121.727
    8592  95.91    3218 3124.195
    8593  95.92    3201 3126.586
    8594  95.93    3202 3128.957
    8595  95.94    3195 3131.160
    8596  95.95    3157 3133.091
    8597  95.96    3150 3135.549
    8598  95.97    3130 3137.672
    8599  95.98    3087 3139.446
    8600  95.99    3078 3141.213
    8601  96.00    3080 3142.848
    8602  96.01    3168 3144.422
    8603  96.02    3175 3146.247
    8604  96.03    3141 3147.891
    8605  96.04    3184 3149.452
    8606  96.05    3222 3151.276
    8607  96.06    3288 3153.133
    8608  96.07    3218 3155.197
    8609  96.08    3159 3157.334
    8610  96.09    3172 3159.507
    8611  96.10    3196 3161.923
    8612  96.11    3221 3164.463
    8613  96.12    3247 3167.182
    8614  96.13    3261 3170.082
    8615  96.14    3264 3173.056
    8616  96.15    3227 3176.233
    8617  96.16    3236 3179.114
    8618  96.17    3227 3182.370
    8619  96.18    3282 3185.407
    8620  96.19    3330 3188.386
    8621  96.20    3313 3191.373
    8622  96.21    3248 3194.181
    8623  96.22    3199 3196.764
    8624  96.23    3181 3199.089
    8625  96.24    3312 3201.415
    8626  96.25    3265 3203.145
    8627  96.26    3238 3204.737
    8628  96.27    3265 3206.040
    8629  96.28    3255 3207.157
    8630  96.29    3202 3208.049
    8631  96.30    3158 3208.787
    8632  96.31    3206 3209.316
    8633  96.32    3219 3209.501
    8634  96.33    3250 3209.343
    8635  96.34    3225 3209.106
    8636  96.35    3244 3209.043
    8637  96.36    3185 3209.001
    8638  96.37    3226 3208.963
    8639  96.38    3214 3209.113
    8640  96.39    3189 3209.360
    8641  96.40    3243 3209.736
    8642  96.41    3155 3210.580
    8643  96.42    3183 3211.348
    8644  96.43    3226 3212.111
    8645  96.44    3212 3213.243
    8646  96.45    3291 3214.551
    8647  96.46    3275 3215.914
    8648  96.47    3250 3217.359
    8649  96.48    3270 3219.007
    8650  96.49    3264 3220.634
    8651  96.50    3236 3222.260
    8652  96.51    3212 3223.639
    8653  96.52    3260 3224.951
    8654  96.53    3233 3225.965
    8655  96.54    3242 3226.609
    8656  96.55    3218 3226.992
    8657  96.56    3225 3226.826
    8658  96.57    3193 3226.088
    8659  96.58    3215 3225.145
    8660  96.59    3215 3223.719
    8661  96.60    3232 3221.768
    8662  96.61    3214 3219.587
    8663  96.62    3237 3216.438
    8664  96.63    3203 3213.061
    8665  96.64    3198 3209.580
    8666  96.65    3117 3205.628
    8667  96.66    3177 3201.500
    8668  96.67    3189 3197.226
    8669  96.68    3212 3192.778
    8670  96.69    3251 3188.389
    8671  96.70    3191 3184.061
    8672  96.71    3127 3179.932
    8673  96.72    3092 3175.893
    8674  96.73    3138 3172.205
    8675  96.74    3173 3168.525
    8676  96.75    3154 3164.931
    8677  96.76    3112 3161.828
    8678  96.77    3092 3159.026
    8679  96.78    3145 3156.645
    8680  96.79    3077 3153.960
    8681  96.80    3070 3152.076
    8682  96.81    3125 3150.413
    8683  96.82    3091 3149.014
    8684  96.83    3063 3147.814
    8685  96.84    3082 3146.653
    8686  96.85    3125 3145.605
    8687  96.86    3078 3144.542
    8688  96.87    3038 3143.462
    8689  96.88    3052 3142.327
    8690  96.89    3070 3141.121
    8691  96.90    3089 3139.885
    8692  96.91    3062 3138.533
    8693  96.92    3058 3136.839
    8694  96.93    3001 3135.243
    8695  96.94    3070 3132.824
    8696  96.95    3079 3130.871
    8697  96.96    3109 3128.753
    8698  96.97    3128 3126.437
    8699  96.98    3060 3124.177
    8700  96.99    3057 3121.655
    8701  97.00    3127 3119.052
    8702  97.01    3084 3116.383
    8703  97.02    3015 3114.015
    8704  97.03    3072 3111.302
    8705  97.04    2964 3108.646
    8706  97.05    3028 3105.921
    8707  97.06    3064 3103.270
    8708  97.07    3047 3100.767
    8709  97.08    3076 3098.784
    8710  97.09    3078 3096.227
    8711  97.10    3041 3094.052
    8712  97.11    3037 3092.032
    8713  97.12    3030 3090.155
    8714  97.13    3035 3088.606
    8715  97.14    3068 3086.777
    8716  97.15    3013 3085.109
    8717  97.16    2991 3083.708
    8718  97.17    3000 3082.452
    8719  97.18    2962 3081.200
    8720  97.19    2995 3079.960
    8721  97.20    3015 3078.820
    8722  97.21    3000 3077.705
    8723  97.22    2996 3076.460
    8724  97.23    2986 3075.359
    8725  97.24    3043 3074.203
    8726  97.25    3051 3072.764
    8727  97.26    2982 3070.984
    8728  97.27    3013 3069.755
    8729  97.28    3059 3068.463
    8730  97.29    3074 3067.174
    8731  97.30    3003 3065.613
    8732  97.31    3033 3064.323
    8733  97.32    3039 3062.939
    8734  97.33    3043 3061.377
    8735  97.34    2978 3059.907
    8736  97.35    3020 3058.473
    8737  97.36    3015 3057.026
    8738  97.37    3022 3055.686
    8739  97.38    3017 3054.442
    8740  97.39    2958 3053.541
    8741  97.40    2990 3052.131
    8742  97.41    3073 3051.001
    8743  97.42    3052 3050.542
    8744  97.43    3023 3049.784
    8745  97.44    3049 3049.635
    8746  97.45    3083 3049.090
    8747  97.46    3043 3048.782
    8748  97.47    2985 3048.785
    8749  97.48    2969 3048.939
    8750  97.49    3047 3049.108
    8751  97.50    3059 3049.399
    8752  97.51    3025 3049.837
    8753  97.52    2977 3050.351
    8754  97.53    2995 3050.529
    8755  97.54    3122 3051.198
    8756  97.55    3104 3051.937
    8757  97.56    3046 3052.565
    8758  97.57    3015 3052.558
    8759  97.58    3054 3053.182
    8760  97.59    3000 3053.540
    8761  97.60    2991 3053.760
    8762  97.61    3084 3053.918
    8763  97.62    3088 3054.004
    8764  97.63    3034 3053.958
    8765  97.64    3033 3053.779
    8766  97.65    3054 3053.464
    8767  97.66    2994 3053.005
    8768  97.67    2964 3052.292
    8769  97.68    2974 3051.350
    8770  97.69    3046 3050.522
    8771  97.70    3060 3049.464
    8772  97.71    3023 3047.777
    8773  97.72    3022 3046.588
    8774  97.73    2994 3045.416
    8775  97.74    2974 3044.224
    8776  97.75    3063 3042.975
    8777  97.76    2981 3041.572
    8778  97.77    2963 3040.475
    8779  97.78    3020 3039.340
    8780  97.79    3066 3038.350
    8781  97.80    3053 3037.566
    8782  97.81    3055 3036.762
    8783  97.82    3021 3036.026
    8784  97.83    2994 3034.898
    8785  97.84    2997 3034.378
    8786  97.85    3017 3034.044
    8787  97.86    3029 3034.145
    8788  97.87    3061 3034.386
    8789  97.88    3080 3034.804
    8790  97.89    3063 3035.397
    8791  97.90    3049 3036.369
    8792  97.91    3031 3037.713
    8793  97.92    3012 3039.155
    8794  97.93    3073 3040.623
    8795  97.94    3123 3042.317
    8796  97.95    3160 3043.830
    8797  97.96    3071 3046.045
    8798  97.97    3042 3048.372
    8799  97.98    3058 3051.026
    8800  97.99    3116 3053.619
    8801  98.00    3145 3056.415
    8802  98.01    3081 3059.418
    8803  98.02    3065 3062.131
    8804  98.03    3125 3065.053
    8805  98.04    3124 3068.068
    8806  98.05    3097 3071.062
    8807  98.06    3069 3074.037
    8808  98.07    3125 3076.883
    8809  98.08    3178 3079.618
    8810  98.09    3133 3082.268
    8811  98.10    3090 3084.686
    8812  98.11    3140 3086.874
    8813  98.12    3171 3088.900
    8814  98.13    3147 3090.271
    8815  98.14    3148 3091.806
    8816  98.15    3165 3093.151
    8817  98.16    3101 3094.170
    8818  98.17    3054 3095.021
    8819  98.18    3080 3095.409
    8820  98.19    3118 3095.037
    8821  98.20    3119 3094.941
    8822  98.21    3159 3094.588
    8823  98.22    3107 3093.857
    8824  98.23    3111 3092.764
    8825  98.24    3107 3091.743
    8826  98.25    3069 3090.627
    8827  98.26    3110 3089.250
    8828  98.27    3112 3088.041
    8829  98.28    3046 3086.651
    8830  98.29    3080 3085.261
    8831  98.30    3032 3083.922
    8832  98.31    3077 3082.592
    8833  98.32    3134 3081.469
    8834  98.33    3070 3080.290
    8835  98.34    3126 3079.280
    8836  98.35    3058 3078.362
    8837  98.36    3089 3077.654
    8838  98.37    3048 3076.953
    8839  98.38    3035 3076.599
    8840  98.39    3076 3076.368
    8841  98.40    3084 3076.046
    8842  98.41    3092 3075.933
    8843  98.42    3078 3075.994
    8844  98.43    3035 3075.828
    8845  98.44    3054 3075.814
    8846  98.45    3050 3075.880
    8847  98.46    3079 3076.002
    8848  98.47    3071 3076.205
    8849  98.48    3090 3076.632
    8850  98.49    3099 3076.798
    8851  98.50    3088 3076.718
    8852  98.51    2998 3077.037
    8853  98.52    3023 3077.267
    8854  98.53    3102 3077.256
    8855  98.54    3051 3077.294
    8856  98.55    3004 3077.478
    8857  98.56    3100 3077.489
    8858  98.57    3063 3077.576
    8859  98.58    3055 3077.735
    8860  98.59    2982 3077.960
    8861  98.60    3021 3078.330
    8862  98.61    3039 3078.529
    8863  98.62    2973 3078.853
    8864  98.63    3057 3079.201
    8865  98.64    3143 3079.475
    8866  98.65    3117 3079.885
    8867  98.66    3042 3080.499
    8868  98.67    2983 3081.073
    8869  98.68    2991 3081.683
    8870  98.69    3047 3082.408
    8871  98.70    3112 3083.192
    8872  98.71    3091 3083.900
    8873  98.72    3086 3084.554
    8874  98.73    3076 3085.429
    8875  98.74    3057 3086.333
    8876  98.75    3038 3086.983
    8877  98.76    2998 3087.760
    8878  98.77    2993 3088.353
    8879  98.78    3020 3088.813
    8880  98.79    3042 3089.046
    8881  98.80    3086 3089.172
    8882  98.81    3046 3089.206
    8883  98.82    3000 3089.154
    8884  98.83    2990 3089.020
    8885  98.84    3009 3088.619
    8886  98.85    2992 3088.056
    8887  98.86    2948 3087.317
    8888  98.87    3026 3086.462
    8889  98.88    3067 3085.466
    8890  98.89    3028 3084.610
    8891  98.90    3035 3083.440
    8892  98.91    2986 3082.099
    8893  98.92    3005 3080.673
    8894  98.93    2971 3079.125
    8895  98.94    2953 3077.548
    8896  98.95    2953 3075.997
    8897  98.96    3040 3074.449
    8898  98.97    3079 3072.922
    8899  98.98    2969 3071.425
    8900  98.99    3024 3070.195
    8901  99.00    3008 3069.166
    8902  99.01    2963 3067.974
    8903  99.02    3025 3067.012
    8904  99.03    3035 3066.018
    8905  99.04    2999 3065.491
    8906  99.05    3018 3065.096
    8907  99.06    3001 3064.386
    8908  99.07    3064 3063.985
    8909  99.08    3043 3063.572
    8910  99.09    2978 3063.261
    8911  99.10    2949 3062.995
    8912  99.11    2980 3062.833
    8913  99.12    2990 3062.595
    8914  99.13    3011 3062.437
    8915  99.14    2971 3062.361
    8916  99.15    2949 3062.174
    8917  99.16    3003 3061.950
    8918  99.17    3078 3061.829
    8919  99.18    2985 3061.729
    8920  99.19    3023 3061.509
    8921  99.20    3020 3061.486
    8922  99.21    3019 3061.159
    8923  99.22    3000 3060.798
    8924  99.23    3002 3060.396
    8925  99.24    3032 3059.832
    8926  99.25    3053 3059.457
    8927  99.26    2991 3058.944
    8928  99.27    2997 3058.287
    8929  99.28    2983 3057.885
    8930  99.29    3007 3057.125
    8931  99.30    3059 3056.540
    8932  99.31    3035 3055.376
    8933  99.32    3045 3054.766
    8934  99.33    3070 3054.050
    8935  99.34    3035 3053.381
    8936  99.35    2976 3053.060
    8937  99.36    3015 3052.560
    8938  99.37    2997 3051.844
    8939  99.38    2987 3051.253
    8940  99.39    2951 3050.688
    8941  99.40    2979 3050.591
    8942  99.41    2994 3050.713
    8943  99.42    3017 3050.772
    8944  99.43    3029 3050.511
    8945  99.44    3018 3050.638
    8946  99.45    2989 3050.732
    8947  99.46    3016 3051.232
    8948  99.47    3012 3051.711
    8949  99.48    2971 3052.283
    8950  99.49    2951 3052.986
    8951  99.50    3042 3053.849
    8952  99.51    3023 3054.662
    8953  99.52    2982 3055.602
    8954  99.53    3019 3056.499
    8955  99.54    3028 3057.223
    8956  99.55    3068 3058.120
    8957  99.56    3002 3059.227
    8958  99.57    2996 3060.159
    8959  99.58    3028 3061.058
    8960  99.59    2966 3061.877
    8961  99.60    3019 3062.654
    8962  99.61    2993 3063.339
    8963  99.62    2975 3063.854
    8964  99.63    3028 3064.121
    8965  99.64    3018 3064.600
    8966  99.65    3026 3064.856
    8967  99.66    3007 3065.035
    8968  99.67    2989 3065.517
    8969  99.68    3018 3065.396
    8970  99.69    2962 3065.115
    8971  99.70    2948 3064.604
    8972  99.71    2997 3064.181
    8973  99.72    2981 3063.695
    8974  99.73    3008 3063.217
    8975  99.74    3001 3062.512
    8976  99.75    2978 3061.934
    8977  99.76    2986 3061.433
    8978  99.77    2946 3061.024
    8979  99.78    2938 3060.846
    8980  99.79    2927 3060.470
    8981  99.80    2980 3060.292
    8982  99.81    3011 3060.160
    8983  99.82    3006 3060.123
    8984  99.83    3037 3060.449
    8985  99.84    3002 3060.666
    8986  99.85    3058 3061.035
    8987  99.86    3090 3061.338
    8988  99.87    3041 3061.956
    8989  99.88    2995 3062.661
    8990  99.89    2966 3063.519
    8991  99.90    3020 3064.422
    8992  99.91    3065 3065.505
    8993  99.92    3071 3066.648
    8994  99.93    3052 3068.070
    8995  99.94    3092 3069.581
    8996  99.95    3103 3071.042
    8997  99.96    3028 3072.739
    8998  99.97    3012 3074.224
    8999  99.98    3022 3075.931
    9000  99.99    3070 3077.689
    9001 100.00    3054 3079.024
    9002 100.01    3030 3080.640
    9003 100.02    3022 3082.342
    9004 100.03    3059 3084.341
    9005 100.04    3061 3086.076
    9006 100.05    3009 3087.843
    9007 100.06    3030 3089.439
    9008 100.07    3057 3090.944
    9009 100.08    3088 3092.562
    9010 100.09    3063 3093.914
    9011 100.10    3038 3095.208
    9012 100.11    2978 3096.226
    9013 100.12    3009 3097.393
    9014 100.13    3076 3098.386
    9015 100.14    3091 3099.398
    9016 100.15    3021 3100.153
    9017 100.16    3028 3100.784
    9018 100.17    3102 3101.298
    9019 100.18    3054 3101.811
    9020 100.19    3056 3102.672
    9021 100.20    3037 3102.879
    9022 100.21    3049 3103.144
    9023 100.22    2994 3103.294
    9024 100.23    3000 3103.567
    9025 100.24    3038 3103.957
    9026 100.25    3085 3104.276
    9027 100.26    3067 3104.812
    9028 100.27    3016 3105.425
    9029 100.28    3008 3106.147
    9030 100.29    3034 3107.035
    9031 100.30    3023 3107.987
    9032 100.31    3090 3109.344
    9033 100.32    3101 3110.569
    9034 100.33    3130 3112.055
    9035 100.34    3133 3114.023
    9036 100.35    3081 3116.078
    9037 100.36    3089 3118.309
    9038 100.37    3088 3120.999
    9039 100.38    3077 3123.576
    9040 100.39    3095 3126.318
    9041 100.40    3103 3129.063
    9042 100.41    3132 3131.869
    9043 100.42    3109 3134.771
    9044 100.43    3126 3137.448
    9045 100.44    3164 3140.635
    9046 100.45    3148 3143.480
    9047 100.46    3157 3145.955
    9048 100.47    3079 3148.658
    9049 100.48    3060 3150.864
    9050 100.49    3087 3153.279
    9051 100.50    3138 3155.556
    9052 100.51    3173 3157.739
    9053 100.52    3134 3159.537
    9054 100.53    3161 3161.294
    9055 100.54    3174 3162.749
    9056 100.55    3159 3164.205
    9057 100.56    3148 3165.772
    9058 100.57    3150 3166.904
    9059 100.58    3146 3168.095
    9060 100.59    3157 3169.126
    9061 100.60    3170 3169.873
    9062 100.61    3101 3170.494
    9063 100.62    3074 3171.474
    9064 100.63    3085 3172.446
    9065 100.64    3110 3173.406
    9066 100.65    3107 3174.428
    9067 100.66    3054 3175.784
    9068 100.67    3172 3177.347
    9069 100.68    3211 3178.855
    9070 100.69    3231 3180.567
    9071 100.70    3192 3182.045
    9072 100.71    3209 3184.063
    9073 100.72    3191 3186.227
    9074 100.73    3175 3188.668
    9075 100.74    3191 3191.080
    9076 100.75    3199 3193.508
    9077 100.76    3217 3196.092
    9078 100.77    3225 3198.564
    9079 100.78    3223 3201.232
    9080 100.79    3248 3203.727
    9081 100.80    3245 3206.209
    9082 100.81    3225 3208.788
    9083 100.82    3236 3211.039
    9084 100.83    3203 3213.480
    9085 100.84    3199 3215.745
    9086 100.85    3184 3217.907
    9087 100.86    3174 3220.012
    9088 100.87    3212 3221.939
    9089 100.88    3214 3223.836
    9090 100.89    3153 3225.595
    9091 100.90    3161 3227.240
    9092 100.91    3192 3228.907
    9093 100.92    3213 3230.722
    9094 100.93    3229 3232.171
    9095 100.94    3247 3233.758
    9096 100.95    3232 3235.575
    9097 100.96    3180 3237.347
    9098 100.97    3202 3239.058
    9099 100.98    3271 3241.413
    9100 100.99    3250 3243.573
    9101 101.00    3235 3245.599
    9102 101.01    3233 3247.817
    9103 101.02    3219 3250.244
    9104 101.03    3225 3253.019
    9105 101.04    3189 3255.621
    9106 101.05    3220 3258.615
    9107 101.06    3304 3261.184
    9108 101.07    3321 3263.742
    9109 101.08    3239 3266.266
    9110 101.09    3208 3268.644
    9111 101.10    3228 3270.810
    9112 101.11    3304 3272.801
    9113 101.12    3230 3274.438
    9114 101.13    3248 3275.833
    9115 101.14    3199 3277.120
    9116 101.15    3206 3277.940
    9117 101.16    3220 3278.580
    9118 101.17    3259 3278.766
    9119 101.18    3261 3278.598
    9120 101.19    3241 3277.995
    9121 101.20    3249 3276.784
    9122 101.21    3251 3275.486
    9123 101.22    3200 3273.493
    9124 101.23    3174 3271.826
    9125 101.24    3171 3269.379
    9126 101.25    3220 3266.684
    9127 101.26    3220 3263.663
    9128 101.27    3203 3260.483
    9129 101.28    3236 3257.153
    9130 101.29    3209 3253.957
    9131 101.30    3140 3250.446
    9132 101.31    3172 3246.872
    9133 101.32    3200 3243.357
    9134 101.33    3202 3239.948
    9135 101.34    3188 3236.496
    9136 101.35    3179 3233.687
    9137 101.36    3158 3230.625
    9138 101.37    3201 3227.618
    9139 101.38    3181 3224.888
    9140 101.39    3176 3222.366
    9141 101.40    3156 3220.223
    9142 101.41    3164 3218.243
    9143 101.42    3202 3216.522
    9144 101.43    3191 3214.697
    9145 101.44    3195 3213.203
    9146 101.45    3192 3211.769
    9147 101.46    3177 3210.501
    9148 101.47    3212 3209.487
    9149 101.48    3195 3208.593
    9150 101.49    3217 3207.861
    9151 101.50    3196 3207.148
    9152 101.51    3164 3206.496
    9153 101.52    3140 3205.829
    9154 101.53    3179 3204.986
    9155 101.54    3208 3204.385
    9156 101.55    3185 3203.778
    9157 101.56    3153 3203.239
    9158 101.57    3174 3202.700
    9159 101.58    3181 3202.242
    9160 101.59    3184 3201.665
    9161 101.60    3138 3201.134
    9162 101.61    3154 3200.478
    9163 101.62    3198 3199.808
    9164 101.63    3176 3198.609
    9165 101.64    3160 3197.443
    9166 101.65    3167 3196.271
    9167 101.66    3177 3194.823
    9168 101.67    3131 3193.289
    9169 101.68    3139 3191.823
    9170 101.69    3136 3190.101
    9171 101.70    3082 3188.209
    9172 101.71    3106 3186.269
    9173 101.72    3109 3184.021
    9174 101.73    3075 3181.696
    9175 101.74    3096 3179.172
    9176 101.75    3156 3176.750
    9177 101.76    3126 3174.049
    9178 101.77    3127 3171.215
    9179 101.78    3076 3168.030
    9180 101.79    3039 3165.043
    9181 101.80    3049 3162.069
    9182 101.81    3047 3158.872
    9183 101.82    3043 3155.742
    9184 101.83    3056 3152.696
    9185 101.84    3106 3149.576
    9186 101.85    3143 3146.769
    9187 101.86    3129 3143.697
    9188 101.87    3126 3140.632
    9189 101.88    3096 3137.707
    9190 101.89    3064 3134.790
    9191 101.90    3076 3132.075
    9192 101.91    3060 3129.369
    9193 101.92    3088 3126.547
    9194 101.93    3126 3124.138
    9195 101.94    3071 3121.886
    9196 101.95    3036 3119.757
    9197 101.96    3061 3117.837
    9198 101.97    3068 3116.131
    9199 101.98    3065 3114.485
    9200 101.99    3051 3112.831
    9201 102.00    3083 3111.398
    9202 102.01    3098 3109.820
    9203 102.02    3006 3108.555
    9204 102.03    3010 3107.330
    9205 102.04    3032 3106.146
    9206 102.05    3050 3105.013
    9207 102.06    3046 3103.883
    9208 102.07    3031 3102.865
    9209 102.08    3042 3101.930
    9210 102.09    3063 3101.008
    9211 102.10    3053 3099.899
    9212 102.11    3043 3098.916
    9213 102.12    3039 3097.909
    9214 102.13    3054 3096.933
    9215 102.14    3054 3095.885
    9216 102.15    3027 3094.921
    9217 102.16    3004 3093.838
    9218 102.17    3065 3092.763
    9219 102.18    3039 3091.804
    9220 102.19    3000 3090.586
    9221 102.20    3033 3089.539
    9222 102.21    3099 3088.325
    9223 102.22    3069 3087.113
    9224 102.23    3111 3085.907
    9225 102.24    3097 3084.592
    9226 102.25    3035 3083.443
    9227 102.26    2998 3082.161
    9228 102.27    3045 3080.722
    9229 102.28    3051 3079.309
    9230 102.29    3043 3078.049
    9231 102.30    3069 3076.830
    9232 102.31    3100 3075.705
    9233 102.32    3108 3074.632
    9234 102.33    3036 3073.684
    9235 102.34    2979 3072.422
    9236 102.35    2996 3071.299
    9237 102.36    2998 3070.186
    9238 102.37    3044 3069.291
    9239 102.38    3029 3068.230
    9240 102.39    3015 3067.249
    9241 102.40    3024 3066.402
    9242 102.41    3032 3065.463
    9243 102.42    2988 3064.708
    9244 102.43    3013 3063.764
    9245 102.44    3009 3063.281
    9246 102.45    3019 3062.852
    9247 102.46    3042 3062.358
    9248 102.47    3044 3061.636
    9249 102.48    3039 3061.590
    9250 102.49    3040 3061.539
    9251 102.50    3020 3061.471
    9252 102.51    3007 3061.307
    9253 102.52    3024 3061.711
    9254 102.53    3040 3062.435
    9255 102.54    3018 3063.042
    9256 102.55    3028 3063.798
    9257 102.56    3028 3064.570
    9258 102.57    2999 3065.473
    9259 102.58    3065 3066.465
    9260 102.59    3105 3067.560
    9261 102.60    3057 3068.743
    9262 102.61    3036 3070.047
    9263 102.62    3090 3071.287
    9264 102.63    3127 3072.842
    9265 102.64    3100 3074.532
    9266 102.65    3102 3076.195
    9267 102.66    3078 3077.971
    9268 102.67    3087 3079.826
    9269 102.68    3061 3081.616
    9270 102.69    3079 3083.665
    9271 102.70    3111 3085.680
    9272 102.71    3064 3087.807
    9273 102.72    3085 3090.009
    9274 102.73    3088 3092.153
    9275 102.74    3077 3094.229
    9276 102.75    3102 3096.567
    9277 102.76    3128 3098.730
    9278 102.77    3119 3101.058
    9279 102.78    3099 3103.195
    9280 102.79    3123 3104.998
    9281 102.80    3120 3106.900
    9282 102.81    3065 3108.583
    9283 102.82    3107 3110.290
    9284 102.83    3115 3111.690
    9285 102.84    3093 3113.025
    9286 102.85    3087 3114.386
    9287 102.86    3076 3115.528
    9288 102.87    3064 3116.501
    9289 102.88    3093 3117.246
    9290 102.89    3097 3117.767
    9291 102.90    3079 3118.304
    9292 102.91    3113 3118.322
    9293 102.92    3149 3118.309
    9294 102.93    3167 3118.270
    9295 102.94    3169 3117.921
    9296 102.95    3126 3117.516
    9297 102.96    3111 3116.954
    9298 102.97    3115 3116.345
    9299 102.98    3153 3115.594
    9300 102.99    3159 3114.862
    9301 103.00    3136 3114.051
    9302 103.01    3126 3113.371
    9303 103.02    3094 3112.554
    9304 103.03    3111 3111.858
    9305 103.04    3140 3111.292
    9306 103.05    3131 3110.881
    9307 103.06    3115 3110.087
    9308 103.07    3074 3109.708
    9309 103.08    3055 3109.359
    9310 103.09    3103 3109.270
    9311 103.10    3128 3109.274
    9312 103.11    3076 3109.431
    9313 103.12    3022 3109.748
    9314 103.13    3023 3110.063
    9315 103.14    3086 3110.928
    9316 103.15    3151 3111.433
    9317 103.16    3151 3112.108
    9318 103.17    3092 3112.733
    9319 103.18    3071 3112.938
    9320 103.19    3034 3113.585
    9321 103.20    3043 3114.258
    9322 103.21    3086 3114.807
    9323 103.22    3153 3115.418
    9324 103.23    3137 3115.969
    9325 103.24    3056 3116.424
    9326 103.25    3029 3116.658
    9327 103.26    3051 3117.119
    9328 103.27    3070 3117.418
    9329 103.28    3104 3117.253
    9330 103.29    3116 3117.132
    9331 103.30    3104 3116.893
    9332 103.31    3106 3116.776
    9333 103.32    3126 3116.632
    9334 103.33    3122 3116.306
    9335 103.34    3105 3115.914
    9336 103.35    3074 3115.652
    9337 103.36    3048 3115.183
    9338 103.37    3076 3114.311
    9339 103.38    3090 3113.528
    9340 103.39    3117 3112.530
    9341 103.40    3157 3111.670
    9342 103.41    3147 3111.065
    9343 103.42    3134 3110.551
    9344 103.43    3138 3110.200
    9345 103.44    3128 3109.930
    9346 103.45    3091 3109.523
    9347 103.46    3057 3109.139
    9348 103.47    3117 3108.748
    9349 103.48    3142 3108.449
    9350 103.49    3166 3108.236
    9351 103.50    3176 3107.964
    9352 103.51    3138 3107.952
    9353 103.52    3128 3108.125
    9354 103.53    3098 3108.101
    9355 103.54    3111 3108.137
    9356 103.55    3123 3108.283
    9357 103.56    3108 3108.267
    9358 103.57    3097 3108.292
    9359 103.58    3068 3108.503
    9360 103.59    3069 3108.063
    9361 103.60    3088 3108.073
    9362 103.61    3117 3107.913
    9363 103.62    3090 3108.171
    9364 103.63    3079 3108.147
    9365 103.64    3094 3108.009
    9366 103.65    3053 3107.790
    9367 103.66    3090 3107.835
    9368 103.67    3118 3107.909
    9369 103.68    3107 3107.865
    9370 103.69    3119 3107.871
    9371 103.70    3104 3107.405
    9372 103.71    3043 3107.158
    9373 103.72    3030 3106.729
    9374 103.73    3072 3106.987
    9375 103.74    3063 3106.906
    9376 103.75    3064 3106.725
    9377 103.76    3073 3106.696
    9378 103.77    3071 3106.724
    9379 103.78    3089 3106.799
    9380 103.79    3079 3107.016
    9381 103.80    3126 3107.318
    9382 103.81    3146 3107.697
    9383 103.82    3126 3108.280
    9384 103.83    3129 3109.193
    9385 103.84    3133 3109.895
    9386 103.85    3108 3110.632
    9387 103.86    3069 3111.546
    9388 103.87    3020 3112.632
    9389 103.88    3006 3113.806
    9390 103.89    3058 3114.786
    9391 103.90    3108 3116.026
    9392 103.91    3147 3117.039
    9393 103.92    3178 3118.477
    9394 103.93    3170 3119.710
    9395 103.94    3158 3120.972
    9396 103.95    3139 3122.287
    9397 103.96    3133 3123.478
    9398 103.97    3141 3124.527
    9399 103.98    3170 3125.634
    9400 103.99    3183 3126.675
    9401 104.00    3160 3127.506
    9402 104.01    3142 3128.500
    9403 104.02    3117 3129.190
    9404 104.03    3106 3129.669
    9405 104.04    3079 3129.995
    9406 104.05    3123 3130.215
    9407 104.06    3202 3130.523
    9408 104.07    3189 3130.272
    9409 104.08    3113 3130.129
    9410 104.09    3062 3129.729
    9411 104.10    3083 3129.410
    9412 104.11    3106 3128.890
    9413 104.12    3139 3128.426
    9414 104.13    3165 3127.631
    9415 104.14    3184 3126.818
    9416 104.15    3201 3125.899
    9417 104.16    3144 3125.030
    9418 104.17    3094 3124.176
    9419 104.18    3129 3123.349
    9420 104.19    3162 3122.482
    9421 104.20    3151 3121.575
    9422 104.21    3130 3120.712
    9423 104.22    3134 3120.134
    9424 104.23    3138 3119.300
    9425 104.24    3143 3118.705
    9426 104.25    3146 3118.169
    9427 104.26    3112 3117.645
    9428 104.27    3133 3117.099
    9429 104.28    3167 3116.677
    9430 104.29    3174 3116.400
    9431 104.30    3125 3116.206
    9432 104.31    3084 3116.111
    9433 104.32    3119 3116.096
    9434 104.33    3156 3116.174
    9435 104.34    3158 3116.391
    9436 104.35    3116 3116.611
    9437 104.36    3123 3117.030
    9438 104.37    3149 3117.411
    9439 104.38    3137 3117.907
    9440 104.39    3142 3118.462
    9441 104.40    3131 3119.068
    9442 104.41    3123 3119.567
    9443 104.42    3121 3120.158
    9444 104.43    3098 3120.820
    9445 104.44    3085 3121.423
    9446 104.45    3099 3122.149
    9447 104.46    3127 3122.967
    9448 104.47    3131 3123.667
    9449 104.48    3154 3124.219
    9450 104.49    3161 3124.963
    9451 104.50    3140 3125.716
    9452 104.51    3157 3126.353
    9453 104.52    3126 3127.091
    9454 104.53    3103 3127.713
    9455 104.54    3151 3128.290
    9456 104.55    3176 3128.703
    9457 104.56    3127 3129.112
    9458 104.57    3129 3129.538
    9459 104.58    3150 3129.472
    9460 104.59    3152 3129.578
    9461 104.60    3135 3129.454
    9462 104.61    3114 3129.410
    9463 104.62    3103 3129.313
    9464 104.63    3110 3128.901
    9465 104.64    3096 3128.473
    9466 104.65    3114 3127.372
    9467 104.66    3128 3126.721
    9468 104.67    3099 3126.422
    9469 104.68    3084 3125.620
    9470 104.69    3113 3124.814
    9471 104.70    3159 3124.008
    9472 104.71    3132 3122.942
    9473 104.72    3103 3122.198
    9474 104.73    3153 3121.463
    9475 104.74    3183 3120.828
    9476 104.75    3195 3120.074
    9477 104.76    3188 3119.507
    9478 104.77    3165 3119.166
    9479 104.78    3168 3118.931
    9480 104.79    3165 3118.986
    9481 104.80    3167 3118.980
    9482 104.81    3163 3119.288
    9483 104.82    3178 3119.703
    9484 104.83    3198 3120.235
    9485 104.84    3161 3120.970
    9486 104.85    3121 3122.029
    9487 104.86    3136 3122.813
    9488 104.87    3121 3124.061
    9489 104.88    3130 3125.490
    9490 104.89    3137 3126.969
    9491 104.90    3131 3128.491
    9492 104.91    3143 3129.895
    9493 104.92    3132 3131.239
    9494 104.93    3164 3132.853
    9495 104.94    3155 3134.420
    9496 104.95    3176 3135.884
    9497 104.96    3182 3137.396
    9498 104.97    3144 3138.853
    9499 104.98    3145 3140.561
    9500 104.99    3167 3141.458
    9501 105.00    3173 3142.036
    9502 105.01    3175 3142.351
    9503 105.02    3186 3142.818
    9504 105.03    3198 3143.008
    9505 105.04    3156 3142.654
    9506 105.05    3105 3142.688
    9507 105.06    3121 3142.296
    9508 105.07    3126 3141.975
    9509 105.08    3132 3141.373
    9510 105.09    3137 3140.879
    9511 105.10    3109 3140.260
    9512 105.11    3111 3139.435
    9513 105.12    3125 3138.767
    9514 105.13    3156 3137.833
    9515 105.14    3172 3136.766
    9516 105.15    3137 3135.954
    9517 105.16    3086 3135.022
    9518 105.17    3077 3134.229
    9519 105.18    3112 3133.486
    9520 105.19    3100 3132.714
    9521 105.20    3088 3131.880
    9522 105.21    3114 3131.412
    9523 105.22    3126 3131.228
    9524 105.23    3144 3130.921
    9525 105.24    3161 3130.562
    9526 105.25    3174 3130.274
    9527 105.26    3158 3130.153
    9528 105.27    3117 3129.923
    9529 105.28    3096 3129.910
    9530 105.29    3065 3129.659
    9531 105.30    3085 3129.697
    9532 105.31    3175 3129.535
    9533 105.32    3180 3129.370
    9534 105.33    3143 3129.152
    9535 105.34    3132 3128.670
    9536 105.35    3119 3128.170
    9537 105.36    3128 3127.696
    9538 105.37    3151 3127.207
    9539 105.38    3100 3126.536
    9540 105.39    3057 3125.650
    9541 105.40    3101 3124.784
    9542 105.41    3134 3123.721
    9543 105.42    3131 3122.804
    9544 105.43    3111 3121.616
    9545 105.44    3096 3120.367
    9546 105.45    3116 3119.167
    9547 105.46    3106 3117.766
    9548 105.47    3056 3115.957
    9549 105.48    3061 3114.450
    9550 105.49    3112 3112.884
    9551 105.50    3137 3111.258
    9552 105.51    3156 3109.646
    9553 105.52    3129 3108.088
    9554 105.53    3103 3106.543
    9555 105.54    3087 3105.102
    9556 105.55    3091 3103.732
    9557 105.56    3125 3102.556
    9558 105.57    3146 3101.346
    9559 105.58    3166 3100.345
    9560 105.59    3107 3099.357
    9561 105.60    3072 3098.158
    9562 105.61    3096 3097.304
    9563 105.62    3112 3096.889
    9564 105.63    3111 3096.440
    9565 105.64    3085 3095.932
    9566 105.65    3077 3095.460
    9567 105.66    3065 3095.234
    9568 105.67    3053 3094.976
    9569 105.68    3057 3094.535
    9570 105.69    3062 3094.391
    9571 105.70    3064 3094.225
    9572 105.71    3052 3093.871
    9573 105.72    3050 3093.752
    9574 105.73    3082 3093.561
    9575 105.74    3090 3093.187
    9576 105.75    3070 3092.917
    9577 105.76    3042 3092.858
    9578 105.77    3026 3092.607
    9579 105.78    2986 3092.245
    9580 105.79    2998 3091.866
    9581 105.80    3052 3091.491
    9582 105.81    3075 3091.175
    9583 105.82    3107 3090.597
    9584 105.83    3090 3089.907
    9585 105.84    3037 3089.319
    9586 105.85    3061 3088.563
    9587 105.86    3104 3087.874
    9588 105.87    3062 3087.081
    9589 105.88    3023 3086.205
    9590 105.89    3067 3085.266
    9591 105.90    3098 3084.307
    9592 105.91    3069 3083.319
    9593 105.92    3026 3082.390
    9594 105.93    3001 3081.277
    9595 105.94    3052 3080.350
    9596 105.95    3063 3079.262
    9597 105.96    3014 3078.189
    9598 105.97    2980 3077.184
    9599 105.98    3045 3076.441
    9600 105.99    3085 3075.494
    9601 106.00    3064 3074.585
    9602 106.01    3051 3073.714
    9603 106.02    3081 3073.035
    9604 106.03    3095 3072.202
    9605 106.04    3083 3071.469
    9606 106.05    3080 3070.768
    9607 106.06    3046 3070.179
    9608 106.07    3012 3069.578
    9609 106.08    3034 3069.203
    9610 106.09    3081 3068.879
    9611 106.10    3085 3068.758
    9612 106.11    3051 3068.441
    9613 106.12    3092 3068.227
    9614 106.13    3114 3068.044
    9615 106.14    3069 3068.008
    9616 106.15    3078 3067.933
    9617 106.16    3069 3068.128
    9618 106.17    3059 3068.196
    9619 106.18    3032 3068.047
    9620 106.19    3002 3068.242
    9621 106.20    3013 3068.424
    9622 106.21    3042 3068.531
    9623 106.22    3071 3068.689
    9624 106.23    3084 3069.268
    9625 106.24    3061 3069.753
    9626 106.25    3078 3069.740
    9627 106.26    3071 3070.033
    9628 106.27    3040 3070.322
    9629 106.28    3031 3070.595
    9630 106.29    3056 3070.869
    9631 106.30    3101 3071.127
    9632 106.31    3113 3071.509
    9633 106.32    3109 3071.900
    9634 106.33    3122 3072.375
    9635 106.34    3143 3072.894
    9636 106.35    3115 3073.593
    9637 106.36    3125 3074.210
    9638 106.37    3177 3074.888
    9639 106.38    3176 3075.715
    9640 106.39    3122 3076.550
    9641 106.40    3072 3077.300
    9642 106.41    3106 3078.045
    9643 106.42    3101 3079.173
    9644 106.43    3114 3080.214
    9645 106.44    3128 3081.307
    9646 106.45    3125 3082.456
    9647 106.46    3107 3083.634
    9648 106.47    3095 3084.734
    9649 106.48    3119 3086.427
    9650 106.49    3139 3087.628
    9651 106.50    3152 3089.072
    9652 106.51    3165 3090.287
    9653 106.52    3159 3091.414
    9654 106.53    3114 3092.710
    9655 106.54    3082 3093.620
    9656 106.55    3091 3094.865
    9657 106.56    3102 3096.046
    9658 106.57    3111 3097.229
    9659 106.58    3113 3098.235
    9660 106.59    3101 3099.098
    9661 106.60    3085 3099.997
    9662 106.61    3058 3100.597
    9663 106.62    3098 3101.214
    9664 106.63    3143 3101.653
    9665 106.64    3124 3102.294
    9666 106.65    3115 3102.434
    9667 106.66    3105 3102.709
    9668 106.67    3098 3102.697
    9669 106.68    3111 3102.770
    9670 106.69    3103 3102.626
    9671 106.70    3151 3102.594
    9672 106.71    3165 3102.269
    9673 106.72    3098 3101.594
    9674 106.73    3097 3101.086
    9675 106.74    3113 3100.661
    9676 106.75    3095 3100.194
    9677 106.76    3057 3099.764
    9678 106.77    3046 3099.299
    9679 106.78    3106 3098.900
    9680 106.79    3165 3098.602
    9681 106.80    3155 3098.168
    9682 106.81    3124 3098.043
    9683 106.82    3085 3097.880
    9684 106.83    3105 3097.882
    9685 106.84    3125 3097.818
    9686 106.85    3138 3097.893
    9687 106.86    3149 3098.130
    9688 106.87    3133 3098.604
    9689 106.88    3122 3098.940
    9690 106.89    3115 3098.906
    9691 106.90    3117 3099.578
    9692 106.91    3099 3099.851
    9693 106.92    3093 3100.617
    9694 106.93    3112 3101.483
    9695 106.94    3133 3102.450
    9696 106.95    3168 3103.569
    9697 106.96    3168 3104.622
    9698 106.97    3149 3105.813
    9699 106.98    3154 3107.080
    9700 106.99    3171 3108.274
    9701 107.00    3152 3109.460
    9702 107.01    3079 3111.020
    9703 107.02    3042 3112.285
    9704 107.03    3080 3113.456
    9705 107.04    3126 3114.818
    9706 107.05    3118 3116.031
    9707 107.06    3115 3117.692
    9708 107.07    3129 3118.957
    9709 107.08    3132 3120.131
    9710 107.09    3171 3121.720
    9711 107.10    3198 3123.137
    9712 107.11    3157 3124.780
    9713 107.12    3137 3126.326
    9714 107.13    3163 3127.890
    9715 107.14    3161 3129.502
    9716 107.15    3138 3131.176
    9717 107.16    3173 3133.005
    9718 107.17    3160 3134.532
    9719 107.18    3114 3136.472
    9720 107.19    3118 3138.319
    9721 107.20    3150 3140.269
    9722 107.21    3203 3142.217
    9723 107.22    3232 3144.434
    9724 107.23    3233 3146.496
    9725 107.24    3220 3148.589
    9726 107.25    3225 3150.274
    9727 107.26    3223 3152.539
    9728 107.27    3190 3154.392
    9729 107.28    3220 3156.467
    9730 107.29    3239 3158.660
    9731 107.30    3203 3160.749
    9732 107.31    3197 3163.098
    9733 107.32    3228 3164.937
    9734 107.33    3233 3166.743
    9735 107.34    3156 3168.474
    9736 107.35    3150 3170.087
    9737 107.36    3202 3171.541
    9738 107.37    3238 3172.816
    9739 107.38    3269 3173.710
    9740 107.39    3239 3174.652
    9741 107.40    3187 3175.353
    9742 107.41    3176 3176.138
    9743 107.42    3228 3176.381
    9744 107.43    3266 3176.609
    9745 107.44    3267 3176.684
    9746 107.45    3229 3176.458
    9747 107.46    3239 3176.459
    9748 107.47    3218 3176.041
    9749 107.48    3197 3175.669
    9750 107.49    3227 3174.855
    9751 107.50    3228 3174.196
    9752 107.51    3205 3173.642
    9753 107.52    3208 3172.790
    9754 107.53    3227 3171.668
    9755 107.54    3234 3170.703
    9756 107.55    3208 3169.725
    9757 107.56    3219 3168.865
    9758 107.57    3241 3168.076
    9759 107.58    3227 3167.239
    9760 107.59    3204 3166.807
    9761 107.60    3196 3166.141
    9762 107.61    3203 3165.049
    9763 107.62    3200 3164.337
    9764 107.63    3183 3163.958
    9765 107.64    3194 3163.749
    9766 107.65    3209 3163.646
    9767 107.66    3175 3163.585
    9768 107.67    3193 3163.600
    9769 107.68    3177 3164.016
    9770 107.69    3201 3164.605
    9771 107.70    3245 3165.150
    9772 107.71    3243 3165.911
    9773 107.72    3200 3166.755
    9774 107.73    3199 3167.948
    9775 107.74    3238 3168.397
    9776 107.75    3215 3169.439
    9777 107.76    3160 3170.497
    9778 107.77    3166 3171.669
    9779 107.78    3183 3172.798
    9780 107.79    3210 3173.835
    9781 107.80    3231 3174.838
    9782 107.81    3244 3175.916
    9783 107.82    3245 3176.913
    9784 107.83    3225 3177.746
    9785 107.84    3236 3178.517
    9786 107.85    3263 3179.179
    9787 107.86    3248 3179.624
    9788 107.87    3248 3180.469
    9789 107.88    3238 3180.808
    9790 107.89    3219 3180.873
    9791 107.90    3186 3180.716
    9792 107.91    3242 3180.498
    9793 107.92    3276 3180.169
    9794 107.93    3233 3179.563
    9795 107.94    3196 3178.848
    9796 107.95    3176 3177.970
    9797 107.96    3189 3176.849
    9798 107.97    3210 3175.915
    9799 107.98    3207 3174.645
    9800 107.99    3220 3173.362
    9801 108.00    3237 3172.023
    9802 108.01    3195 3170.940
    9803 108.02    3144 3169.496
    9804 108.03    3139 3167.870
    9805 108.04    3160 3166.550
    9806 108.05    3197 3165.142
    9807 108.06    3185 3163.520
    9808 108.07    3149 3161.865
    9809 108.08    3151 3160.401
    9810 108.09    3157 3159.014
    9811 108.10    3162 3157.444
    9812 108.11    3076 3156.091
    9813 108.12    3055 3154.780
    9814 108.13    3122 3153.513
    9815 108.14    3165 3152.362
    9816 108.15    3159 3151.257
    9817 108.16    3119 3150.132
    9818 108.17    3148 3149.081
    9819 108.18    3187 3148.222
    9820 108.19    3178 3147.432
    9821 108.20    3148 3146.587
    9822 108.21    3154 3145.989
    9823 108.22    3174 3144.933
    9824 108.23    3216 3144.417
    9825 108.24    3199 3143.913
    9826 108.25    3125 3143.422
    9827 108.26    3091 3142.843
    9828 108.27    3110 3142.433
    9829 108.28    3186 3142.283
    9830 108.29    3206 3142.122
    9831 108.30    3177 3141.773
    9832 108.31    3185 3141.421
    9833 108.32    3176 3141.027
    9834 108.33    3111 3140.761
    9835 108.34    3114 3140.378
    9836 108.35    3166 3140.149
    9837 108.36    3168 3139.874
    9838 108.37    3153 3139.527
    9839 108.38    3131 3139.137
    9840 108.39    3122 3138.801
    9841 108.40    3119 3138.355
    9842 108.41    3126 3137.700
    9843 108.42    3157 3136.817
    9844 108.43    3164 3136.156
    9845 108.44    3125 3135.813
    9846 108.45    3072 3135.243
    9847 108.46    3137 3134.775
    9848 108.47    3168 3134.080
    9849 108.48    3168 3133.402
    9850 108.49    3159 3132.739
    9851 108.50    3135 3132.003
    9852 108.51    3119 3131.235
    9853 108.52    3108 3130.712
    9854 108.53    3112 3129.799
    9855 108.54    3135 3128.912
    9856 108.55    3162 3128.054
    9857 108.56    3136 3127.163
    9858 108.57    3113 3126.207
    9859 108.58    3122 3125.218
    9860 108.59    3154 3124.239
    9861 108.60    3168 3123.407
    9862 108.61    3175 3122.476
    9863 108.62    3119 3121.595
    9864 108.63    3107 3120.646
    9865 108.64    3174 3119.818
    9866 108.65    3162 3119.010
    9867 108.66    3083 3118.212
    9868 108.67    3088 3117.562
    9869 108.68    3131 3116.927
    9870 108.69    3103 3116.299
    9871 108.70    3052 3115.465
    9872 108.71    3057 3114.865
    9873 108.72    3113 3114.298
    9874 108.73    3098 3113.878
    9875 108.74    3102 3113.524
    9876 108.75    3072 3113.365
    9877 108.76    3085 3113.084
    9878 108.77    3116 3112.863
    9879 108.78    3098 3112.665
    9880 108.79    3086 3112.513
    9881 108.80    3081 3112.475
    9882 108.81    3128 3112.582
    9883 108.82    3130 3112.714
    9884 108.83    3160 3112.966
    9885 108.84    3125 3113.010
    9886 108.85    3070 3113.272
    9887 108.86    3096 3113.615
    9888 108.87    3113 3114.011
    9889 108.88    3118 3114.408
    9890 108.89    3113 3114.825
    9891 108.90    3112 3115.282
    9892 108.91    3093 3115.748
    9893 108.92    3048 3116.186
    9894 108.93    3056 3116.620
    9895 108.94    3090 3117.022
    9896 108.95    3098 3117.454
    9897 108.96    3070 3117.984
    9898 108.97    3077 3118.422
    9899 108.98    3091 3118.699
    9900 108.99    3115 3119.024
    9901 109.00    3094 3119.341
    9902 109.01    3091 3119.619
    9903 109.02    3072 3119.934
    9904 109.03    3065 3120.202
    9905 109.04    3094 3120.380
    9906 109.05    3075 3120.463
    9907 109.06    3045 3120.312
    9908 109.07    3063 3120.414
    9909 109.08    3111 3120.550
    9910 109.09    3115 3120.677
    9911 109.10    3092 3120.783
    9912 109.11    3130 3120.930
    9913 109.12    3150 3121.014
    9914 109.13    3106 3120.638
    9915 109.14    3077 3121.095
    9916 109.15    3098 3121.300
    9917 109.16    3110 3121.454
    9918 109.17    3099 3121.733
    9919 109.18    3111 3121.576
    9920 109.19    3071 3121.816
    9921 109.20    3064 3121.629
    9922 109.21    3060 3122.071
    9923 109.22    3103 3122.454
    9924 109.23    3079 3123.099
    9925 109.24    3042 3123.508
    9926 109.25    3085 3123.910
    9927 109.26    3117 3124.320
    9928 109.27    3097 3124.789
    9929 109.28    3066 3125.161
    9930 109.29    3085 3125.616
    9931 109.30    3095 3126.414
    9932 109.31    3083 3127.007
    9933 109.32    3141 3127.611
    9934 109.33    3166 3128.189
    9935 109.34    3189 3129.001
    9936 109.35    3136 3129.669
    9937 109.36    3082 3130.290
    9938 109.37    3124 3130.976
    9939 109.38    3154 3131.595
    9940 109.39    3134 3132.438
    9941 109.40    3128 3133.196
    9942 109.41    3103 3133.391
    9943 109.42    3083 3134.349
    9944 109.43    3047 3135.154
    9945 109.44    3077 3136.016
    9946 109.45    3139 3137.053
    9947 109.46    3155 3138.095
    9948 109.47    3135 3139.208
    9949 109.48    3148 3140.388
    9950 109.49    3175 3141.555
    9951 109.50    3165 3142.404
    9952 109.51    3150 3143.509
    9953 109.52    3143 3144.728
    9954 109.53    3156 3145.985
    9955 109.54    3138 3147.258
    9956 109.55    3165 3148.543
    9957 109.56    3147 3149.442
    9958 109.57    3171 3150.692
    9959 109.58    3212 3151.799
    9960 109.59    3220 3152.953
    9961 109.60    3142 3154.118
    9962 109.61    3119 3155.296
    9963 109.62    3156 3156.386
    9964 109.63    3147 3157.458
    9965 109.64    3143 3158.513
    9966 109.65    3174 3159.493
    9967 109.66    3134 3160.346
    9968 109.67    3188 3161.229
    9969 109.68    3276 3162.139
    9970 109.69    3225 3162.847
    9971 109.70    3141 3163.636
    9972 109.71    3118 3164.436
    9973 109.72    3186 3165.262
    9974 109.73    3181 3166.066
    9975 109.74    3168 3166.910
    9976 109.75    3133 3167.477
    9977 109.76    3163 3168.063
    9978 109.77    3181 3169.025
    9979 109.78    3122 3170.160
    9980 109.79    3103 3170.812
    9981 109.80    3159 3171.828
    9982 109.81    3165 3172.905
    9983 109.82    3119 3174.098
    9984 109.83    3129 3175.364
    9985 109.84    3148 3176.714
    9986 109.85    3144 3178.113
    9987 109.86    3138 3179.802
    9988 109.87    3155 3181.126
    9989 109.88    3179 3182.661
    9990 109.89    3239 3184.447
    9991 109.90    3265 3186.351
    9992 109.91    3231 3188.277
    9993 109.92    3234 3190.264
    9994 109.93    3226 3192.421
    9995 109.94    3153 3194.575
    9996 109.95    3155 3196.728
    9997 109.96    3190 3198.853
    9998 109.97    3234 3201.015
    9999 109.98    3243 3203.243
   10000 109.99    3188 3205.364
   10001 110.00    3184 3207.481
   10002 110.01    3195 3209.267
   10003 110.02    3230 3211.248
   10004 110.03    3235 3213.123
   10005 110.04    3195 3214.863
   10006 110.05    3205 3216.515
   10007 110.06    3201 3218.285
   10008 110.07    3235 3219.648
   10009 110.08    3228 3220.942
   10010 110.09    3212 3222.185
   10011 110.10    3181 3223.326
   10012 110.11    3151 3224.464
   10013 110.12    3162 3225.467
   10014 110.13    3200 3226.033
   10015 110.14    3259 3226.776
   10016 110.15    3260 3227.501
   10017 110.16    3253 3228.151
   10018 110.17    3216 3228.647
   10019 110.18    3221 3229.277
   10020 110.19    3310 3229.833
   10021 110.20    3319 3230.447
   10022 110.21    3270 3231.036
   10023 110.22    3237 3231.461
   10024 110.23    3226 3232.148
   10025 110.24    3235 3232.719
   10026 110.25    3297 3233.553
   10027 110.26    3299 3234.420
   10028 110.27    3310 3235.355
   10029 110.28    3248 3236.647
   10030 110.29    3244 3237.824
   10031 110.30    3212 3239.101
   10032 110.31    3225 3240.530
   10033 110.32    3243 3242.092
   10034 110.33    3288 3243.849
   10035 110.34    3285 3245.668
   10036 110.35    3269 3247.706
   10037 110.36    3254 3249.739
   10038 110.37    3329 3251.883
   10039 110.38    3326 3254.140
   10040 110.39    3302 3256.511
   10041 110.40    3236 3258.821
   10042 110.41    3327 3261.476
   10043 110.42    3382 3264.148
   10044 110.43    3372 3266.821
   10045 110.44    3366 3269.567
   10046 110.45    3309 3272.239
   10047 110.46    3332 3275.044
   10048 110.47    3318 3277.815
   10049 110.48    3325 3280.337
   10050 110.49    3352 3283.162
   10051 110.50    3368 3286.156
   10052 110.51    3355 3288.705
   10053 110.52    3353 3291.240
   10054 110.53    3353 3293.708
   10055 110.54    3372 3295.990
   10056 110.55    3352 3298.166
   10057 110.56    3406 3300.395
   10058 110.57    3342 3302.230
   10059 110.58    3332 3304.060
   10060 110.59    3361 3305.805
   10061 110.60    3338 3307.361
   10062 110.61    3292 3308.620
   10063 110.62    3320 3310.012
   10064 110.63    3352 3311.153
   10065 110.64    3320 3312.142
   10066 110.65    3375 3313.082
   10067 110.66    3305 3313.867
   10068 110.67    3304 3314.414
   10069 110.68    3365 3315.207
   10070 110.69    3363 3315.598
   10071 110.70    3381 3316.007
   10072 110.71    3362 3316.469
   10073 110.72    3341 3316.896
   10074 110.73    3338 3316.841
   10075 110.74    3312 3317.257
   10076 110.75    3286 3317.636
   10077 110.76    3300 3318.161
   10078 110.77    3360 3318.559
   10079 110.78    3354 3319.245
   10080 110.79    3322 3319.808
   10081 110.80    3325 3320.536
   10082 110.81    3333 3321.312
   10083 110.82    3344 3322.214
   10084 110.83    3365 3323.132
   10085 110.84    3356 3324.230
   10086 110.85    3406 3325.410
   10087 110.86    3368 3326.449
   10088 110.87    3387 3327.742
   10089 110.88    3362 3329.259
   10090 110.89    3357 3330.945
   10091 110.90    3374 3332.381
   10092 110.91    3334 3334.207
   10093 110.92    3332 3336.151
   10094 110.93    3355 3338.144
   10095 110.94    3391 3340.312
   10096 110.95    3415 3342.438
   10097 110.96    3407 3344.784
   10098 110.97    3397 3347.185
   10099 110.98    3426 3349.635
   10100 110.99    3380 3352.007
   10101 111.00    3386 3354.564
   10102 111.01    3358 3357.358
   10103 111.02    3385 3360.047
   10104 111.03    3467 3362.811
   10105 111.04    3509 3365.592
   10106 111.05    3476 3368.382
   10107 111.06    3413 3371.169
   10108 111.07    3437 3374.058
   10109 111.08    3463 3376.934
   10110 111.09    3485 3379.591
   10111 111.10    3484 3382.327
   10112 111.11    3420 3384.938
   10113 111.12    3379 3387.612
   10114 111.13    3419 3390.254
   10115 111.14    3418 3392.824
   10116 111.15    3472 3395.185
   10117 111.16    3485 3397.503
   10118 111.17    3392 3399.858
   10119 111.18    3401 3402.017
   10120 111.19    3438 3404.024
   10121 111.20    3387 3405.915
   10122 111.21    3404 3407.676
   10123 111.22    3419 3409.414
   10124 111.23    3456 3411.071
   10125 111.24    3478 3412.413
   10126 111.25    3382 3413.723
   10127 111.26    3381 3414.861
   10128 111.27    3412 3416.009
   10129 111.28    3496 3416.811
   10130 111.29    3372 3417.383
   10131 111.30    3403 3418.136
   10132 111.31    3408 3418.590
   10133 111.32    3443 3418.920
   10134 111.33    3469 3419.383
   10135 111.34    3475 3419.876
   10136 111.35    3471 3420.236
   10137 111.36    3441 3420.682
   10138 111.37    3425 3421.034
   10139 111.38    3463 3421.322
   10140 111.39    3458 3421.634
   10141 111.40    3476 3422.009
   10142 111.41    3409 3422.308
   10143 111.42    3450 3422.573
   10144 111.43    3399 3422.846
   10145 111.44    3423 3423.359
   10146 111.45    3475 3423.688
   10147 111.46    3490 3423.852
   10148 111.47    3449 3424.018
   10149 111.48    3367 3424.158
   10150 111.49    3388 3424.259
   10151 111.50    3432 3424.309
   10152 111.51    3485 3424.274
   10153 111.52    3455 3423.977
   10154 111.53    3444 3423.881
   10155 111.54    3464 3423.668
   10156 111.55    3379 3423.310
   10157 111.56    3337 3422.955
   10158 111.57    3383 3422.473
   10159 111.58    3421 3421.960
   10160 111.59    3449 3421.337
   10161 111.60    3382 3420.664
   10162 111.61    3328 3419.778
   10163 111.62    3449 3419.024
   10164 111.63    3457 3417.656
   10165 111.64    3425 3416.819
   10166 111.65    3329 3415.977
   10167 111.66    3332 3414.940
   10168 111.67    3443 3414.000
   10169 111.68    3425 3413.172
   10170 111.69    3394 3412.379
   10171 111.70    3418 3411.542
   10172 111.71    3379 3410.690
   10173 111.72    3435 3409.976
   10174 111.73    3390 3409.194
   10175 111.74    3372 3408.647
   10176 111.75    3392 3407.984
   10177 111.76    3392 3407.468
   10178 111.77    3399 3406.889
   10179 111.78    3355 3405.903
   10180 111.79    3369 3405.366
   10181 111.80    3455 3405.011
   10182 111.81    3499 3404.606
   10183 111.82    3433 3404.224
   10184 111.83    3340 3403.708
   10185 111.84    3310 3403.110
   10186 111.85    3373 3402.570
   10187 111.86    3332 3401.972
   10188 111.87    3395 3400.988
   10189 111.88    3458 3400.163
   10190 111.89    3417 3399.384
   10191 111.90    3329 3398.615
   10192 111.91    3320 3397.347
   10193 111.92    3311 3396.302
   10194 111.93    3357 3395.167
   10195 111.94    3359 3393.856
   10196 111.95    3332 3392.515
   10197 111.96    3348 3390.982
   10198 111.97    3377 3389.516
   10199 111.98    3376 3387.896
   10200 111.99    3328 3386.188
   10201 112.00    3273 3384.289
   10202 112.01    3313 3382.241
   10203 112.02    3358 3380.368
   10204 112.03    3371 3378.404
   10205 112.04    3362 3376.377
   10206 112.05    3308 3374.262
   10207 112.06    3304 3372.349
   10208 112.07    3262 3370.554
   10209 112.08    3275 3368.694
   10210 112.09    3271 3366.921
   10211 112.10    3357 3365.018
   10212 112.11    3285 3363.126
   10213 112.12    3281 3361.280
   10214 112.13    3299 3359.446
   10215 112.14    3235 3357.555
   10216 112.15    3249 3355.763
   10217 112.16    3314 3353.970
   10218 112.17    3381 3352.070
   10219 112.18    3376 3350.417
   10220 112.19    3311 3348.500
   10221 112.20    3368 3346.858
   10222 112.21    3376 3345.180
   10223 112.22    3343 3343.468
   10224 112.23    3296 3341.634
   10225 112.24    3250 3339.658
   10226 112.25    3311 3338.042
   10227 112.26    3249 3336.357
   10228 112.27    3295 3334.588
   10229 112.28    3289 3333.000
   10230 112.29    3318 3331.517
   10231 112.30    3274 3330.039
   10232 112.31    3261 3328.398
   10233 112.32    3258 3326.141
   10234 112.33    3288 3324.530
   10235 112.34    3270 3322.900
   10236 112.35    3223 3321.324
   10237 112.36    3250 3319.756
   10238 112.37    3277 3318.205
   10239 112.38    3263 3316.475
   10240 112.39    3273 3315.066
   10241 112.40    3262 3313.639
   10242 112.41    3263 3312.122
   10243 112.42    3257 3310.710
   10244 112.43    3246 3309.248
   10245 112.44    3311 3307.534
   10246 112.45    3250 3306.181
   10247 112.46    3238 3304.870
   10248 112.47    3295 3303.694
   10249 112.48    3277 3302.417
   10250 112.49    3308 3300.925
   10251 112.50    3289 3299.689
   10252 112.51    3313 3298.411
   10253 112.52    3335 3297.300
   10254 112.53    3274 3296.051
   10255 112.54    3310 3294.546
   10256 112.55    3282 3293.198
   10257 112.56    3296 3291.967
   10258 112.57    3303 3290.669
   10259 112.58    3294 3289.195
   10260 112.59    3301 3287.812
   10261 112.60    3252 3286.436
   10262 112.61    3170 3284.931
   10263 112.62    3226 3283.425
   10264 112.63    3299 3281.722
   10265 112.64    3251 3279.751
   10266 112.65    3252 3278.029
   10267 112.66    3289 3276.415
   10268 112.67    3250 3274.678
   10269 112.68    3239 3272.659
   10270 112.69    3287 3270.641
   10271 112.70    3246 3268.722
   10272 112.71    3174 3266.407
   10273 112.72    3238 3264.232
   10274 112.73    3171 3262.027
   10275 112.74    3198 3259.817
   10276 112.75    3263 3257.542
   10277 112.76    3229 3254.988
   10278 112.77    3181 3252.557
   10279 112.78    3228 3250.138
   10280 112.79    3206 3247.481
   10281 112.80    3190 3245.031
   10282 112.81    3211 3242.581
   10283 112.82    3232 3240.093
   10284 112.83    3186 3237.481
   10285 112.84    3175 3235.047
   10286 112.85    3167 3233.022
   10287 112.86    3207 3230.687
   10288 112.87    3202 3228.334
   10289 112.88    3184 3226.094
   10290 112.89    3211 3223.568
   10291 112.90    3210 3221.697
   10292 112.91    3195 3219.630
   10293 112.92    3180 3217.633
   10294 112.93    3206 3215.569
   10295 112.94    3243 3213.672
   10296 112.95    3157 3211.901
   10297 112.96    3194 3210.316
   10298 112.97    3225 3208.750
   10299 112.98    3134 3207.207
   10300 112.99    3127 3205.716
   10301 113.00    3211 3204.256
   10302 113.01    3261 3202.867
   10303 113.02    3218 3201.560
   10304 113.03    3139 3200.103
   10305 113.04    3146 3198.843
   10306 113.05    3151 3197.411
   10307 113.06    3143 3196.235
   10308 113.07    3226 3195.122
   10309 113.08    3200 3193.997
   10310 113.09    3170 3192.762
   10311 113.10    3279 3191.580
   10312 113.11    3236 3190.323
   10313 113.12    3111 3189.412
   10314 113.13    3090 3188.576
   10315 113.14    3112 3187.256
   10316 113.15    3161 3185.931
   10317 113.16    3205 3184.480
   10318 113.17    3229 3182.993
   10319 113.18    3075 3181.712
   10320 113.19    3172 3180.107
   10321 113.20    3192 3178.608
   10322 113.21    3213 3177.134
   10323 113.22    3207 3175.319
   10324 113.23    3171 3173.855
   10325 113.24    3120 3172.132
   10326 113.25    3218 3170.285
   10327 113.26    3197 3168.462
   10328 113.27    3144 3166.444
   10329 113.28    3134 3164.513
   10330 113.29    3200 3162.598
   10331 113.30    3188 3160.491
   10332 113.31    3147 3158.580
   10333 113.32    3072 3156.948
   10334 113.33    3008 3155.024
   10335 113.34    3149 3153.163
   10336 113.35    3135 3151.238
   10337 113.36    3086 3149.475
   10338 113.37    3121 3147.574
   10339 113.38    3104 3145.920
   10340 113.39    3100 3144.107
   10341 113.40    3103 3142.430
   10342 113.41    3154 3140.398
   10343 113.42    3202 3138.914
   10344 113.43    3171 3137.330
   10345 113.44    3135 3135.857
   10346 113.45    3114 3134.289
   10347 113.46    3128 3132.945
   10348 113.47    3124 3131.493
   10349 113.48    3166 3130.181
   10350 113.49    3156 3128.862
   10351 113.50    3135 3127.938
   10352 113.51    3201 3126.816
   10353 113.52    3179 3125.755
   10354 113.53    3136 3124.838
   10355 113.54    3156 3123.928
   10356 113.55    3113 3123.010
   10357 113.56    3140 3122.142
   10358 113.57    3151 3121.422
   10359 113.58    3119 3120.727
   10360 113.59    3233 3120.078
   10361 113.60    3165 3119.734
   10362 113.61    3099 3119.289
   10363 113.62    3105 3118.838
   10364 113.63    3184 3118.169
   10365 113.64    3117 3117.832
   10366 113.65    3068 3117.412
   10367 113.66    3101 3117.242
   10368 113.67    3122 3116.961
   10369 113.68    3109 3116.648
   10370 113.69    3130 3116.519
   10371 113.70    3161 3116.133
   10372 113.71    3065 3116.040
   10373 113.72    3023 3115.914
   10374 113.73    3073 3115.547
   10375 113.74    3141 3115.516
   10376 113.75    3176 3115.404
   10377 113.76    3177 3115.319
   10378 113.77    3146 3114.615
   10379 113.78    3137 3114.583
   10380 113.79    3153 3114.384
   10381 113.80    3165 3114.237
   10382 113.81    3160 3113.884
   10383 113.82    3078 3113.784
   10384 113.83    3104 3113.634
   10385 113.84    3122 3113.689
   10386 113.85    3114 3113.591
   10387 113.86    3091 3113.599
   10388 113.87    3108 3113.256
   10389 113.88    3115 3112.981
   10390 113.89    3178 3112.604
   10391 113.90    3192 3112.267
   10392 113.91    3142 3111.756
   10393 113.92    3168 3111.311
   10394 113.93    3135 3110.853
   10395 113.94    3163 3110.395
   10396 113.95    3209 3109.902
   10397 113.96    3153 3109.360
   10398 113.97    3095 3108.901
   10399 113.98    3151 3108.505
   10400 113.99    3152 3107.946
   10401 114.00    3164 3107.333
   10402 114.01    3178 3106.732
   10403 114.02    3085 3106.078
   10404 114.03    3135 3105.378
   10405 114.04    3124 3104.689
   10406 114.05    3182 3103.798
   10407 114.06    3164 3103.506
   10408 114.07    3027 3102.602
   10409 114.08    3075 3102.054
   10410 114.09    3092 3101.526
   10411 114.10    3116 3100.904
   10412 114.11    3138 3100.331
   10413 114.12    3164 3099.870
   10414 114.13    3147 3099.255
   10415 114.14    3106 3098.827
   10416 114.15    3097 3098.241
   10417 114.16    3085 3097.790
   10418 114.17    3100 3097.555
   10419 114.18    3102 3097.023
   10420 114.19    3120 3096.768
   10421 114.20    3193 3096.684
   10422 114.21    3201 3096.532
   10423 114.22    3152 3096.041
   10424 114.23    3141 3096.134
   10425 114.24    3100 3095.925
   10426 114.25    3154 3095.978
   10427 114.26    3162 3096.030
   10428 114.27    3110 3096.074
   10429 114.28    3216 3096.318
   10430 114.29    3135 3096.544
   10431 114.30    3111 3096.853
   10432 114.31    3107 3097.311
   10433 114.32    3114 3097.769
   10434 114.33    3133 3098.258
   10435 114.34    3118 3098.649
   10436 114.35    3101 3099.305
   10437 114.36    3152 3099.875
   10438 114.37    3191 3100.442
   10439 114.38    3185 3101.045
   10440 114.39    3124 3101.683
   10441 114.40    3136 3102.361
   10442 114.41    3104 3103.094
   10443 114.42    3128 3103.779
   10444 114.43    3116 3104.512
   10445 114.44    3090 3105.242
   10446 114.45    3126 3106.047
   10447 114.46    3061 3106.671
   10448 114.47    3094 3107.150
   10449 114.48    3201 3107.770
   10450 114.49    3251 3108.252
   10451 114.50    3198 3108.851
   10452 114.51    3224 3109.446
   10453 114.52    3236 3109.984
   10454 114.53    3167 3110.104
   10455 114.54    3141 3110.678
   10456 114.55    3218 3110.992
   10457 114.56    3259 3111.395
   10458 114.57    3173 3111.632
   10459 114.58    3147 3111.476
   10460 114.59    3173 3111.564
   10461 114.60    3150 3111.597
   10462 114.61    3159 3111.516
   10463 114.62    3150 3111.141
   10464 114.63    3176 3110.987
   10465 114.64    3208 3110.793
   10466 114.65    3170 3110.707
   10467 114.66    3176 3110.427
   10468 114.67    3178 3110.216
   10469 114.68    3159 3109.871
   10470 114.69    3142 3109.418
   10471 114.70    3235 3109.067
   10472 114.71    3248 3108.632
   10473 114.72    3181 3108.188
   10474 114.73    3198 3107.914
   10475 114.74    3191 3107.472
   10476 114.75    3233 3107.005
   10477 114.76    3241 3106.627
   10478 114.77    3226 3106.119
   10479 114.78    3239 3105.824
   10480 114.79    3199 3105.584
   10481 114.80    3160 3105.474
   10482 114.81    3183 3105.289
   10483 114.82    3256 3105.074
   10484 114.83    3241 3105.053
   10485 114.84    3211 3105.013
   10486 114.85    3150 3104.954
   10487 114.86    3249 3104.996
   10488 114.87    3272 3105.107
   10489 114.88    3245 3105.396
   10490 114.89    3160 3105.602
   10491 114.90    3183 3105.873
   10492 114.91    3186 3106.009
   10493 114.92    3209 3106.449
   10494 114.93    3194 3106.831
   10495 114.94    3231 3107.395
   10496 114.95    3260 3107.704
   10497 114.96    3191 3108.390
   10498 114.97    3254 3109.115
   10499 114.98    3337 3109.777
   10500 114.99    3273 3110.451
   10501 115.00    3239 3111.149
   10502 115.01    3208 3112.008
   10503 115.02    3164 3112.861
   10504 115.03    3194 3113.729
   10505 115.04    3200 3114.665
   10506 115.05    3272 3115.658
   10507 115.06    3276 3116.759
   10508 115.07    3247 3117.751
   10509 115.08    3262 3118.788
   10510 115.09    3188 3119.681
   10511 115.10    3185 3120.765
   10512 115.11    3191 3121.875
   10513 115.12    3249 3123.002
   10514 115.13    3244 3124.316
   10515 115.14    3258 3125.333
   10516 115.15    3312 3126.573
   10517 115.16    3243 3127.438
   10518 115.17    3194 3128.580
   10519 115.18    3225 3129.656
   10520 115.19    3264 3130.835
   10521 115.20    3226 3131.645
   10522 115.21    3185 3132.788
   10523 115.22    3184 3133.924
   10524 115.23    3221 3135.023
   10525 115.24    3223 3136.098
   10526 115.25    3293 3136.747
   10527 115.26    3300 3137.822
   10528 115.27    3287 3138.363
   10529 115.28    3276 3139.279
   10530 115.29    3215 3140.075
   10531 115.30    3156 3141.063
   10532 115.31    3163 3141.732
   10533 115.32    3218 3142.264
   10534 115.33    3259 3142.758
   10535 115.34    3282 3143.279
   10536 115.35    3273 3143.721
   10537 115.36    3215 3144.024
   10538 115.37    3160 3144.335
   10539 115.38    3215 3144.414
   10540 115.39    3236 3144.520
   10541 115.40    3270 3144.462
   10542 115.41    3263 3144.532
   10543 115.42    3262 3144.414
   10544 115.43    3262 3144.188
   10545 115.44    3206 3143.882
   10546 115.45    3209 3143.613
   10547 115.46    3155 3143.291
   10548 115.47    3220 3142.589
   10549 115.48    3183 3142.039
   10550 115.49    3184 3141.642
   10551 115.50    3313 3141.050
   10552 115.51    3289 3140.244
   10553 115.52    3169 3139.574
   10554 115.53    3104 3138.890
   10555 115.54    3191 3138.017
   10556 115.55    3208 3136.906
   10557 115.56    3181 3136.045
   10558 115.57    3225 3135.098
   10559 115.58    3129 3134.385
   10560 115.59    3143 3133.688
   10561 115.60    3226 3132.872
   10562 115.61    3166 3132.102
   10563 115.62    3167 3131.526
   10564 115.63    3242 3130.612
   10565 115.64    3186 3130.033
   10566 115.65    3141 3129.438
   10567 115.66    3161 3128.752
   10568 115.67    3143 3128.308
   10569 115.68    3160 3127.753
   10570 115.69    3199 3127.104
   10571 115.70    3155 3126.733
   10572 115.71    3205 3126.431
   10573 115.72    3152 3126.118
   10574 115.73    3183 3125.849
   10575 115.74    3136 3125.586
   10576 115.75    3161 3125.293
   10577 115.76    3155 3125.062
   10578 115.77    3193 3124.919
   10579 115.78    3150 3124.787
   10580 115.79    3072 3124.746
   10581 115.80    3146 3124.336
   10582 115.81    3173 3124.062
   10583 115.82    3171 3123.967
   10584 115.83    3128 3123.813
   10585 115.84    3096 3123.665
   10586 115.85    3150 3123.516
   10587 115.86    3186 3123.588
   10588 115.87    3143 3123.574
   10589 115.88    3180 3123.265
   10590 115.89    3234 3122.963
   10591 115.90    3196 3122.759
   10592 115.91    3189 3122.523
   10593 115.92    3217 3122.373
   10594 115.93    3150 3122.001
   10595 115.94    3070 3121.538
   10596 115.95    3119 3121.340
   10597 115.96    3124 3120.900
   10598 115.97    3175 3120.680
   10599 115.98    3135 3120.154
   10600 115.99    3077 3120.010
   10601 116.00    3183 3119.749
   10602 116.01    3199 3119.277
   10603 116.02    3157 3119.016
   10604 116.03    3155 3118.681
   10605 116.04    3208 3118.365
   10606 116.05    3235 3117.883
   10607 116.06    3132 3117.466
   10608 116.07    3092 3117.228
   10609 116.08    3145 3116.784
   10610 116.09    3164 3116.518
   10611 116.10    3100 3116.322
   10612 116.11    3140 3116.091
   10613 116.12    3052 3115.741
   10614 116.13    3080 3115.518
   10615 116.14    3107 3115.351
   10616 116.15    3217 3115.150
   10617 116.16    3189 3115.032
   10618 116.17    3089 3114.579
   10619 116.18    3091 3114.547
   10620 116.19    3163 3114.471
   10621 116.20    3189 3114.499
   10622 116.21    3093 3114.374
   10623 116.22    3088 3114.130
   10624 116.23    3099 3113.659
   10625 116.24    3106 3113.939
   10626 116.25    3111 3113.891
   10627 116.26    3165 3113.866
   10628 116.27    3202 3113.665
   10629 116.28    3184 3113.602
   10630 116.29    3167 3113.667
   10631 116.30    3085 3113.847
   10632 116.31    3109 3113.764
   10633 116.32    3101 3113.765
   10634 116.33    3112 3113.706
   10635 116.34    3120 3113.609
   10636 116.35    3084 3113.233
   10637 116.36    3132 3113.050
   10638 116.37    3092 3112.818
   10639 116.38    3114 3112.793
   10640 116.39    3114 3112.562
   10641 116.40    3068 3112.430
   10642 116.41    3061 3112.139
   10643 116.42    3093 3111.972
   10644 116.43    3137 3111.725
   10645 116.44    3119 3111.581
   10646 116.45    3125 3111.640
   10647 116.46    3117 3111.550
   10648 116.47    3110 3111.479
   10649 116.48    3071 3111.464
   10650 116.49    3042 3111.492
   10651 116.50    3046 3111.540
   10652 116.51    3101 3111.421
   10653 116.52    3071 3111.595
   10654 116.53    3129 3111.305
   10655 116.54    3150 3111.434
   10656 116.55    3166 3111.616
   10657 116.56    3160 3111.759
   10658 116.57    3138 3111.942
   10659 116.58    3132 3112.270
   10660 116.59    3196 3112.366
   10661 116.60    3104 3112.702
   10662 116.61    3142 3113.017
   10663 116.62    3109 3113.379
   10664 116.63    3071 3113.770
   10665 116.64    3082 3114.307
   10666 116.65    3130 3114.506
   10667 116.66    3147 3115.182
   10668 116.67    3164 3115.683
   10669 116.68    3209 3116.279
   10670 116.69    3176 3116.783
   10671 116.70    3089 3116.985
   10672 116.71    3137 3117.507
   10673 116.72    3181 3118.018
   10674 116.73    3143 3118.565
   10675 116.74    3137 3119.072
   10676 116.75    3066 3119.729
   10677 116.76    3102 3120.283
   10678 116.77    3101 3120.746
   10679 116.78    3172 3121.316
   10680 116.79    3143 3121.775
   10681 116.80    3147 3122.375
   10682 116.81    3095 3122.977
   10683 116.82    3110 3123.697
   10684 116.83    3135 3124.058
   10685 116.84    3141 3124.695
   10686 116.85    3227 3125.215
   10687 116.86    3228 3125.393
   10688 116.87    3126 3125.877
   10689 116.88    3110 3126.512
   10690 116.89    3191 3127.184
   10691 116.90    3256 3127.701
   10692 116.91    3124 3128.189
   10693 116.92    3057 3128.659
   10694 116.93    3144 3129.046
   10695 116.94    3178 3129.533
   10696 116.95    3120 3129.875
   10697 116.96    3205 3130.326
   10698 116.97    3223 3130.807
   10699 116.98    3131 3131.328
   10700 116.99    3148 3131.838
   10701 117.00    3150 3132.294
   10702 117.01    3196 3132.726
   10703 117.02    3231 3133.167
   10704 117.03    3167 3133.488
   10705 117.04    3123 3133.999
   10706 117.05    3166 3134.469
   10707 117.06    3195 3135.089
   10708 117.07    3200 3135.657
   10709 117.08    3203 3136.182
   10710 117.09    3129 3136.708
   10711 117.10    3083 3137.306
   10712 117.11    3183 3137.890
   10713 117.12    3196 3138.333
   10714 117.13    3200 3138.996
   10715 117.14    3200 3139.687
   10716 117.15    3177 3140.427
   10717 117.16    3219 3141.110
   10718 117.17    3150 3141.916
   10719 117.18    3164 3142.680
   10720 117.19    3172 3143.252
   10721 117.20    3189 3144.280
   10722 117.21    3172 3145.455
   10723 117.22    3194 3146.496
   10724 117.23    3174 3147.783
   10725 117.24    3178 3148.830
   10726 117.25    3189 3150.333
   10727 117.26    3250 3151.672
   10728 117.27    3199 3152.981
   10729 117.28    3197 3154.187
   10730 117.29    3219 3155.748
   10731 117.30    3074 3157.203
   10732 117.31    3085 3158.688
   10733 117.32    3151 3160.166
   10734 117.33    3168 3161.806
   10735 117.34    3195 3163.592
   10736 117.35    3224 3165.404
   10737 117.36    3230 3166.911
   10738 117.37    3243 3168.610
   10739 117.38    3164 3170.297
   10740 117.39    3163 3171.742
   10741 117.40    3209 3173.449
   10742 117.41    3237 3175.324
   10743 117.42    3189 3177.103
   10744 117.43    3161 3178.844
   10745 117.44    3145 3180.613
   10746 117.45    3176 3182.240
   10747 117.46    3080 3183.986
   10748 117.47    3202 3185.644
   10749 117.48    3197 3187.289
   10750 117.49    3241 3188.916
   10751 117.50    3204 3190.496
   10752 117.51    3188 3192.051
   10753 117.52    3164 3193.624
   10754 117.53    3182 3195.033
   10755 117.54    3287 3196.407
   10756 117.55    3312 3197.758
   10757 117.56    3245 3198.959
   10758 117.57    3197 3200.262
   10759 117.58    3217 3201.383
   10760 117.59    3222 3202.593
   10761 117.60    3220 3203.481
   10762 117.61    3194 3204.421
   10763 117.62    3189 3205.597
   10764 117.63    3218 3206.605
   10765 117.64    3207 3207.421
   10766 117.65    3241 3208.322
   10767 117.66    3282 3209.215
   10768 117.67    3245 3210.278
   10769 117.68    3217 3211.170
   10770 117.69    3285 3212.084
   10771 117.70    3258 3213.064
   10772 117.71    3206 3213.960
   10773 117.72    3249 3214.823
   10774 117.73    3284 3215.855
   10775 117.74    3341 3216.750
   10776 117.75    3314 3217.608
   10777 117.76    3248 3218.420
   10778 117.77    3234 3219.443
   10779 117.78    3187 3220.415
   10780 117.79    3227 3221.264
   10781 117.80    3302 3222.289
   10782 117.81    3308 3223.162
   10783 117.82    3293 3223.952
   10784 117.83    3314 3224.902
   10785 117.84    3298 3226.073
   10786 117.85    3208 3227.158
   10787 117.86    3245 3228.356
   10788 117.87    3285 3229.565
   10789 117.88    3270 3230.764
   10790 117.89    3302 3231.976
   10791 117.90    3256 3233.281
   10792 117.91    3255 3234.591
   10793 117.92    3264 3236.044
   10794 117.93    3306 3237.392
   10795 117.94    3276 3238.752
   10796 117.95    3232 3240.259
   10797 117.96    3228 3241.717
   10798 117.97    3233 3242.865
   10799 117.98    3223 3244.485
   10800 117.99    3294 3246.076
   10801 118.00    3362 3247.730
   10802 118.01    3344 3249.617
   10803 118.02    3297 3251.275
   10804 118.03    3276 3252.813
   10805 118.04    3355 3254.385
   10806 118.05    3386 3256.234
   10807 118.06    3311 3258.104
   10808 118.07    3314 3259.982
   10809 118.08    3280 3261.804
   10810 118.09    3343 3263.707
   10811 118.10    3324 3265.678
   10812 118.11    3291 3267.533
   10813 118.12    3289 3269.508
   10814 118.13    3272 3271.415
   10815 118.14    3253 3273.181
   10816 118.15    3325 3275.003
   10817 118.16    3350 3276.874
   10818 118.17    3254 3278.625
   10819 118.18    3249 3280.275
   10820 118.19    3309 3282.030
   10821 118.20    3273 3283.773
   10822 118.21    3297 3285.531
   10823 118.22    3330 3287.210
   10824 118.23    3334 3288.918
   10825 118.24    3322 3290.479
   10826 118.25    3340 3292.133
   10827 118.26    3304 3293.515
   10828 118.27    3360 3294.921
   10829 118.28    3330 3296.315
   10830 118.29    3309 3297.508
   10831 118.30    3316 3298.733
   10832 118.31    3297 3299.918
   10833 118.32    3334 3301.064
   10834 118.33    3300 3302.208
   10835 118.34    3279 3303.230
   10836 118.35    3245 3304.332
   10837 118.36    3226 3305.244
   10838 118.37    3287 3306.042
   10839 118.38    3319 3306.706
   10840 118.39    3361 3307.406
   10841 118.40    3321 3307.863
   10842 118.41    3305 3308.418
   10843 118.42    3302 3308.913
   10844 118.43    3254 3309.695
   10845 118.44    3330 3309.993
   10846 118.45    3351 3310.343
   10847 118.46    3371 3310.564
   10848 118.47    3355 3310.791
   10849 118.48    3300 3310.937
   10850 118.49    3286 3310.935
   10851 118.50    3356 3310.954
   10852 118.51    3330 3311.027
   10853 118.52    3348 3310.945
   10854 118.53    3384 3310.822
   10855 118.54    3346 3310.747
   10856 118.55    3291 3310.507
   10857 118.56    3251 3310.262
   10858 118.57    3284 3309.954
   10859 118.58    3254 3309.590
   10860 118.59    3278 3309.136
   10861 118.60    3340 3308.729
   10862 118.61    3306 3308.271
   10863 118.62    3372 3307.820
   10864 118.63    3328 3307.217
   10865 118.64    3330 3306.903
   10866 118.65    3327 3306.325
   10867 118.66    3300 3305.899
   10868 118.67    3283 3305.563
   10869 118.68    3332 3305.306
   10870 118.69    3361 3304.981
   10871 118.70    3372 3304.695
   10872 118.71    3278 3304.093
   10873 118.72    3269 3303.811
   10874 118.73    3238 3303.675
   10875 118.74    3261 3303.474
   10876 118.75    3258 3303.331
   10877 118.76    3339 3303.284
   10878 118.77    3363 3303.234
   10879 118.78    3281 3303.360
   10880 118.79    3323 3303.389
   10881 118.80    3393 3303.415
   10882 118.81    3365 3303.570
   10883 118.82    3324 3303.592
   10884 118.83    3312 3303.706
   10885 118.84    3292 3303.919
   10886 118.85    3302 3304.083
   10887 118.86    3249 3304.332
   10888 118.87    3307 3304.567
   10889 118.88    3322 3304.669
   10890 118.89    3276 3304.609
   10891 118.90    3263 3304.773
   10892 118.91    3299 3304.892
   10893 118.92    3283 3304.953
   10894 118.93    3327 3304.986
   10895 118.94    3319 3305.068
   10896 118.95    3284 3305.021
   10897 118.96    3276 3304.985
   10898 118.97    3344 3304.903
   10899 118.98    3324 3304.743
   10900 118.99    3272 3304.315
   10901 119.00    3279 3303.974
   10902 119.01    3261 3303.748
   10903 119.02    3234 3303.409
   10904 119.03    3223 3302.945
   10905 119.04    3252 3302.435
   10906 119.05    3261 3301.948
   10907 119.06    3229 3301.269
   10908 119.07    3245 3300.521
   10909 119.08    3276 3299.805
   10910 119.09    3305 3299.043
   10911 119.10    3232 3298.300
   10912 119.11    3226 3297.510
   10913 119.12    3284 3296.761
   10914 119.13    3312 3295.824
   10915 119.14    3266 3294.806
   10916 119.15    3301 3293.872
   10917 119.16    3239 3292.951
   10918 119.17    3194 3292.042
   10919 119.18    3230 3291.128
   10920 119.19    3285 3290.206
   10921 119.20    3276 3289.417
   10922 119.21    3292 3288.508
   10923 119.22    3307 3287.320
   10924 119.23    3277 3286.348
   10925 119.24    3321 3285.354
   10926 119.25    3225 3284.417
   10927 119.26    3230 3283.385
   10928 119.27    3202 3282.403
   10929 119.28    3248 3281.439
   10930 119.29    3194 3280.402
   10931 119.30    3178 3279.274
   10932 119.31    3273 3278.244
   10933 119.32    3217 3277.238
   10934 119.33    3178 3276.134
   10935 119.34    3260 3275.057
   10936 119.35    3231 3273.928
   10937 119.36    3204 3272.863
   10938 119.37    3125 3271.787
   10939 119.38    3149 3270.570
   10940 119.39    3196 3269.460
   10941 119.40    3241 3268.299
   10942 119.41    3257 3267.191
   10943 119.42    3262 3266.202
   10944 119.43    3272 3264.991
   10945 119.44    3232 3263.759
   10946 119.45    3269 3262.623
   10947 119.46    3214 3261.514
   10948 119.47    3204 3260.452
   10949 119.48    3243 3259.360
   10950 119.49    3233 3258.313
   10951 119.50    3243 3257.206
   10952 119.51    3248 3256.140
   10953 119.52    3267 3254.962
   10954 119.53    3223 3253.911
   10955 119.54    3181 3253.099
   10956 119.55    3235 3252.091
   10957 119.56    3214 3251.286
   10958 119.57    3196 3250.280
   10959 119.58    3223 3249.246
   10960 119.59    3247 3248.348
   10961 119.60    3201 3247.491
   10962 119.61    3224 3246.764
   10963 119.62    3268 3245.945
   10964 119.63    3233 3245.079
   10965 119.64    3193 3244.314
   10966 119.65    3150 3243.567
   10967 119.66    3171 3242.913
   10968 119.67    3170 3242.089
   10969 119.68    3181 3241.411
   10970 119.69    3167 3240.690
   10971 119.70    3173 3239.975
   10972 119.71    3206 3239.222
   10973 119.72    3162 3238.585
   10974 119.73    3214 3238.048
   10975 119.74    3227 3237.350
   10976 119.75    3180 3236.632
   10977 119.76    3187 3235.867
   10978 119.77    3200 3235.187
   10979 119.78    3143 3234.444
   10980 119.79    3181 3233.698
   10981 119.80    3213 3232.791
   10982 119.81    3134 3231.884
   10983 119.82    3196 3230.911
   10984 119.83    3224 3230.127
   10985 119.84    3196 3229.207
   10986 119.85    3198 3228.270
   10987 119.86    3181 3227.267
   10988 119.87    3181 3226.452
   10989 119.88    3159 3225.343
   10990 119.89    3198 3224.259
   10991 119.90    3216 3223.062
   10992 119.91    3211 3221.922
   10993 119.92    3239 3220.894
   10994 119.93    3131 3219.696
   10995 119.94    3104 3218.486
   10996 119.95    3102 3217.296
   10997 119.96    3184 3216.021
   10998 119.97    3199 3214.908
   10999 119.98    3169 3213.653
   11000 119.99    3153 3212.493
   11001 120.00    3140 3211.407
   11002 120.01    3122 3210.216
   11003 120.02    3124 3209.085
   11004 120.03    3223 3207.802
   11005 120.04    3233 3206.657
   11006 120.05    3179 3205.594
   11007 120.06    3184 3204.463
   11008 120.07    3192 3203.290
   11009 120.08    3185 3202.142
   11010 120.09    3126 3201.231
   11011 120.10    3170 3200.290
   11012 120.11    3198 3199.307
   11013 120.12    3104 3198.441
   11014 120.13    3092 3197.490
   11015 120.14    3132 3196.718
   11016 120.15    3210 3196.169
   11017 120.16    3144 3195.500
   11018 120.17    3171 3194.819
   11019 120.18    3163 3194.138
   11020 120.19    3081 3193.532
   11021 120.20    3129 3192.880
   11022 120.21    3203 3192.409
   11023 120.22    3235 3191.940
   11024 120.23    3152 3191.381
   11025 120.24    3129 3190.926
   11026 120.25    3179 3190.543
   11027 120.26    3194 3190.024
   11028 120.27    3143 3189.591
   11029 120.28    3158 3189.363
   11030 120.29    3204 3188.986
   11031 120.30    3176 3188.672
   11032 120.31    3132 3188.449
   11033 120.32    3089 3188.218
   11034 120.33    3125 3187.903
   11035 120.34    3085 3187.711
   11036 120.35    3132 3187.257
   11037 120.36    3177 3187.017
   11038 120.37    3184 3186.925
   11039 120.38    3255 3186.995
   11040 120.39    3138 3186.935
   11041 120.40    3115 3187.007
   11042 120.41    3060 3186.811
   11043 120.42    3150 3186.430
   11044 120.43    3191 3186.454
   11045 120.44    3183 3186.387
   11046 120.45    3183 3186.293
   11047 120.46    3212 3186.128
   11048 120.47    3171 3185.951
   11049 120.48    3122 3185.909
   11050 120.49    3135 3185.830
   11051 120.50    3122 3185.724
   11052 120.51    3141 3185.821
   11053 120.52    3130 3185.718
   11054 120.53    3161 3185.666
   11055 120.54    3151 3185.500
   11056 120.55    3090 3185.347
   11057 120.56    3166 3185.288
   11058 120.57    3133 3185.066
   11059 120.58    3133 3184.887
   11060 120.59    3103 3184.854
   11061 120.60    3161 3184.770
   11062 120.61    3161 3184.661
   11063 120.62    3239 3184.581
   11064 120.63    3149 3184.550
   11065 120.64    3100 3184.477
   11066 120.65    3194 3184.392
   11067 120.66    3157 3184.132
   11068 120.67    3143 3184.013
   11069 120.68    3178 3183.633
   11070 120.69    3188 3183.435
   11071 120.70    3138 3183.412
   11072 120.71    3132 3183.333
   11073 120.72    3211 3183.137
   11074 120.73    3220 3182.931
   11075 120.74    3167 3182.706
   11076 120.75    3167 3182.561
   11077 120.76    3174 3182.406
   11078 120.77    3132 3182.192
   11079 120.78    3082 3182.097
   11080 120.79    3192 3181.865
   11081 120.80    3119 3181.501
   11082 120.81    3168 3181.353
   11083 120.82    3129 3181.182
   11084 120.83    3129 3180.938
   11085 120.84    3209 3180.696
   11086 120.85    3250 3180.340
   11087 120.86    3185 3179.839
   11088 120.87    3177 3179.496
   11089 120.88    3211 3179.230
   11090 120.89    3206 3179.224
   11091 120.90    3259 3179.084
   11092 120.91    3213 3179.031
   11093 120.92    3172 3179.010
   11094 120.93    3187 3178.979
   11095 120.94    3133 3178.877
   11096 120.95    3173 3179.096
   11097 120.96    3149 3179.127
   11098 120.97    3085 3179.151
   11099 120.98    3186 3179.195
   11100 120.99    3171 3179.124
   11101 121.00    3209 3179.084
   11102 121.01    3198 3179.179
   11103 121.02    3151 3179.638
   11104 121.03    3149 3179.573
   11105 121.04    3119 3179.881
   11106 121.05    3192 3180.333
   11107 121.06    3261 3180.655
   11108 121.07    3228 3181.008
   11109 121.08    3192 3181.443
   11110 121.09    3221 3181.966
   11111 121.10    3185 3182.384
   11112 121.11    3164 3182.873
   11113 121.12    3125 3183.433
   11114 121.13    3156 3184.006
   11115 121.14    3157 3184.655
   11116 121.15    3231 3185.314
   11117 121.16    3252 3186.048
   11118 121.17    3272 3186.792
   11119 121.18    3210 3187.555
   11120 121.19    3230 3188.364
   11121 121.20    3260 3189.249
   11122 121.21    3242 3190.131
   11123 121.22    3191 3191.113
   11124 121.23    3226 3192.040
   11125 121.24    3297 3192.898
   11126 121.25    3245 3193.800
   11127 121.26    3232 3194.755
   11128 121.27    3265 3195.744
   11129 121.28    3246 3196.567
   11130 121.29    3229 3197.319
   11131 121.30    3217 3198.230
   11132 121.31    3226 3199.329
   11133 121.32    3184 3200.229
   11134 121.33    3170 3201.349
   11135 121.34    3230 3202.393
   11136 121.35    3242 3203.352
   11137 121.36    3256 3204.333
   11138 121.37    3200 3205.390
   11139 121.38    3211 3206.366
   11140 121.39    3220 3207.319
   11141 121.40    3278 3208.229
   11142 121.41    3230 3209.187
   11143 121.42    3228 3210.251
   11144 121.43    3266 3211.213
   11145 121.44    3237 3212.179
   11146 121.45    3276 3213.162
   11147 121.46    3278 3214.126
   11148 121.47    3284 3215.112
   11149 121.48    3226 3215.642
   11150 121.49    3195 3216.542
   11151 121.50    3168 3217.419
   11152 121.51    3212 3218.312
   11153 121.52    3185 3219.078
   11154 121.53    3138 3220.021
   11155 121.54    3221 3220.740
   11156 121.55    3217 3221.588
   11157 121.56    3244 3222.314
   11158 121.57    3352 3223.070
   11159 121.58    3309 3223.814
   11160 121.59    3225 3224.509
   11161 121.60    3291 3225.252
   11162 121.61    3319 3225.801
   11163 121.62    3209 3226.394
   11164 121.63    3211 3227.012
   11165 121.64    3199 3227.573
   11166 121.65    3200 3228.038
   11167 121.66    3211 3228.483
   11168 121.67    3246 3228.867
   11169 121.68    3206 3229.176
   11170 121.69    3137 3229.534
   11171 121.70    3272 3229.753
   11172 121.71    3271 3229.836
   11173 121.72    3231 3230.063
   11174 121.73    3241 3230.131
   11175 121.74    3277 3230.296
   11176 121.75    3249 3230.529
   11177 121.76    3219 3230.590
   11178 121.77    3184 3230.713
   11179 121.78    3180 3230.851
   11180 121.79    3216 3231.002
   11181 121.80    3196 3231.153
   11182 121.81    3244 3231.267
   11183 121.82    3209 3231.405
   11184 121.83    3245 3231.524
   11185 121.84    3276 3231.974
   11186 121.85    3304 3232.158
   11187 121.86    3309 3232.348
   11188 121.87    3296 3232.492
   11189 121.88    3252 3232.877
   11190 121.89    3301 3233.109
   11191 121.90    3340 3233.399
   11192 121.91    3295 3233.663
   11193 121.92    3224 3233.875
   11194 121.93    3232 3234.196
   11195 121.94    3263 3234.428
   11196 121.95    3200 3234.773
   11197 121.96    3138 3234.979
   11198 121.97    3196 3235.464
   11199 121.98    3239 3235.897
   11200 121.99    3211 3236.220
   11201 122.00    3227 3236.669
   11202 122.01    3224 3237.192
   11203 122.02    3233 3237.735
   11204 122.03    3285 3238.259
   11205 122.04    3294 3238.725
   11206 122.05    3278 3239.314
   11207 122.06    3213 3239.865
   11208 122.07    3221 3240.419
   11209 122.08    3183 3240.971
   11210 122.09    3170 3241.500
   11211 122.10    3208 3242.001
   11212 122.11    3244 3242.531
   11213 122.12    3242 3243.026
   11214 122.13    3266 3243.601
   11215 122.14    3244 3244.091
   11216 122.15    3228 3244.553
   11217 122.16    3222 3245.058
   11218 122.17    3208 3245.589
   11219 122.18    3225 3246.073
   11220 122.19    3272 3246.532
   11221 122.20    3245 3246.930
   11222 122.21    3224 3247.315
   11223 122.22    3265 3247.764
   11224 122.23    3265 3248.236
   11225 122.24    3206 3248.510
   11226 122.25    3251 3248.783
   11227 122.26    3236 3249.168
   11228 122.27    3265 3249.402
   11229 122.28    3319 3249.848
   11230 122.29    3316 3250.286
   11231 122.30    3217 3250.775
   11232 122.31    3179 3251.294
   11233 122.32    3181 3251.726
   11234 122.33    3242 3252.140
   11235 122.34    3254 3252.605
   11236 122.35    3241 3252.880
   11237 122.36    3297 3253.392
   11238 122.37    3286 3253.947
   11239 122.38    3276 3254.559
   11240 122.39    3243 3255.183
   11241 122.40    3314 3256.008
   11242 122.41    3298 3256.661
   11243 122.42    3221 3257.584
   11244 122.43    3247 3258.250
   11245 122.44    3339 3259.169
   11246 122.45    3235 3259.999
   11247 122.46    3203 3260.829
   11248 122.47    3236 3261.714
   11249 122.48    3235 3262.611
   11250 122.49    3284 3263.578
   11251 122.50    3268 3264.548
   11252 122.51    3203 3265.549
   11253 122.52    3264 3266.592
   11254 122.53    3288 3267.578
   11255 122.54    3335 3268.621
   11256 122.55    3261 3269.696
   11257 122.56    3267 3270.777
   11258 122.57    3273 3271.775
   11259 122.58    3244 3272.747
   11260 122.59    3269 3273.801
   11261 122.60    3281 3274.888
   11262 122.61    3243 3275.978
   11263 122.62    3242 3277.193
   11264 122.63    3266 3278.208
   11265 122.64    3254 3279.196
   11266 122.65    3300 3280.171
   11267 122.66    3281 3281.077
   11268 122.67    3283 3281.890
   11269 122.68    3273 3282.562
   11270 122.69    3236 3283.218
   11271 122.70    3213 3283.764
   11272 122.71    3267 3284.409
   11273 122.72    3251 3284.936
   11274 122.73    3207 3285.451
   11275 122.74    3192 3286.010
   11276 122.75    3198 3286.375
   11277 122.76    3210 3286.835
   11278 122.77    3238 3287.165
   11279 122.78    3210 3287.424
   11280 122.79    3195 3287.596
   11281 122.80    3229 3287.885
   11282 122.81    3263 3288.057
   11283 122.82    3259 3288.182
   11284 122.83    3226 3288.302
   11285 122.84    3287 3288.310
   11286 122.85    3254 3288.368
   11287 122.86    3268 3288.424
   11288 122.87    3300 3288.480
   11289 122.88    3298 3288.563
   11290 122.89    3239 3288.590
   11291 122.90    3237 3288.725
   11292 122.91    3292 3288.655
   11293 122.92    3321 3288.711
   11294 122.93    3283 3288.938
   11295 122.94    3306 3289.303
   11296 122.95    3249 3289.522
   11297 122.96    3245 3289.379
   11298 122.97    3238 3289.656
   11299 122.98    3251 3290.039
   11300 122.99    3297 3290.542
   11301 123.00    3269 3290.970
   11302 123.01    3241 3291.451
   11303 123.02    3253 3291.914
   11304 123.03    3269 3292.523
   11305 123.04    3233 3293.046
   11306 123.05    3245 3293.639
   11307 123.06    3349 3294.292
   11308 123.07    3287 3295.015
   11309 123.08    3237 3295.724
   11310 123.09    3282 3296.376
   11311 123.10    3318 3297.154
   11312 123.11    3317 3297.665
   11313 123.12    3328 3298.343
   11314 123.13    3234 3299.250
   11315 123.14    3219 3300.038
   11316 123.15    3300 3300.907
   11317 123.16    3276 3301.749
   11318 123.17    3314 3302.413
   11319 123.18    3298 3303.122
   11320 123.19    3271 3303.503
   11321 123.20    3281 3304.172
   11322 123.21    3273 3304.867
   11323 123.22    3308 3305.624
   11324 123.23    3303 3306.314
   11325 123.24    3299 3306.880
   11326 123.25    3301 3307.201
   11327 123.26    3321 3307.602
   11328 123.27    3270 3308.091
   11329 123.28    3240 3308.539
   11330 123.29    3261 3308.954
   11331 123.30    3252 3309.404
   11332 123.31    3281 3309.718
   11333 123.32    3309 3310.084
   11334 123.33    3329 3310.583
   11335 123.34    3294 3310.914
   11336 123.35    3251 3311.287
   11337 123.36    3239 3311.591
   11338 123.37    3269 3311.926
   11339 123.38    3314 3312.121
   11340 123.39    3301 3312.459
   11341 123.40    3256 3312.757
   11342 123.41    3318 3313.203
   11343 123.42    3307 3313.487
   11344 123.43    3302 3313.521
   11345 123.44    3279 3313.827
   11346 123.45    3240 3314.062
   11347 123.46    3308 3314.340
   11348 123.47    3298 3314.596
   11349 123.48    3257 3314.895
   11350 123.49    3227 3315.291
   11351 123.50    3257 3315.616
   11352 123.51    3281 3315.968
   11353 123.52    3330 3315.986
   11354 123.53    3252 3316.048
   11355 123.54    3315 3316.607
   11356 123.55    3250 3316.991
   11357 123.56    3211 3317.345
   11358 123.57    3285 3317.583
   11359 123.58    3272 3317.870
   11360 123.59    3255 3318.243
   11361 123.60    3272 3318.184
   11362 123.61    3281 3318.544
   11363 123.62    3291 3318.726
   11364 123.63    3251 3318.920
   11365 123.64    3231 3319.249
   11366 123.65    3292 3319.511
   11367 123.66    3360 3319.486
   11368 123.67    3312 3319.587
   11369 123.68    3277 3319.893
   11370 123.69    3249 3320.086
   11371 123.70    3293 3320.353
   11372 123.71    3323 3320.522
   11373 123.72    3371 3320.828
   11374 123.73    3319 3321.023
   11375 123.74    3226 3321.211
   11376 123.75    3246 3321.461
   11377 123.76    3237 3321.696
   11378 123.77    3246 3321.916
   11379 123.78    3301 3322.094
   11380 123.79    3319 3322.247
   11381 123.80    3258 3322.457
   11382 123.81    3226 3322.637
   11383 123.82    3269 3322.689
   11384 123.83    3274 3322.972
   11385 123.84    3255 3323.282
   11386 123.85    3233 3323.557
   11387 123.86    3269 3323.746
   11388 123.87    3318 3324.045
   11389 123.88    3263 3324.330
   11390 123.89    3252 3324.548
   11391 123.90    3278 3324.981
   11392 123.91    3290 3325.329
   11393 123.92    3320 3325.702
   11394 123.93    3361 3326.045
   11395 123.94    3367 3326.411
   11396 123.95    3342 3326.834
   11397 123.96    3369 3327.163
   11398 123.97    3373 3327.687
   11399 123.98    3334 3328.263
   11400 123.99    3305 3328.472
   11401 124.00    3283 3328.833
   11402 124.01    3287 3329.267
   11403 124.02    3387 3329.853
   11404 124.03    3335 3330.520
   11405 124.04    3323 3331.152
   11406 124.05    3362 3331.813
   11407 124.06    3330 3332.527
   11408 124.07    3239 3332.996
   11409 124.08    3209 3333.784
   11410 124.09    3326 3334.493
   11411 124.10    3334 3335.191
   11412 124.11    3260 3335.955
   11413 124.12    3253 3336.741
   11414 124.13    3306 3337.619
   11415 124.14    3316 3338.245
   11416 124.15    3297 3339.135
   11417 124.16    3276 3339.881
   11418 124.17    3242 3340.606
   11419 124.18    3300 3341.295
   11420 124.19    3334 3342.098
   11421 124.20    3283 3342.965
   11422 124.21    3333 3343.748
   11423 124.22    3333 3344.449
   11424 124.23    3319 3345.171
   11425 124.24    3338 3345.906
   11426 124.25    3327 3346.698
   11427 124.26    3336 3347.323
   11428 124.27    3310 3347.960
   11429 124.28    3325 3348.509
   11430 124.29    3330 3349.050
   11431 124.30    3311 3349.488
   11432 124.31    3321 3349.879
   11433 124.32    3297 3350.296
   11434 124.33    3268 3350.635
   11435 124.34    3251 3350.954
   11436 124.35    3302 3351.275
   11437 124.36    3345 3351.397
   11438 124.37    3308 3351.536
   11439 124.38    3277 3351.503
   11440 124.39    3256 3351.592
   11441 124.40    3246 3351.713
   11442 124.41    3255 3351.614
   11443 124.42    3341 3351.464
   11444 124.43    3333 3351.430
   11445 124.44    3269 3351.076
   11446 124.45    3304 3350.906
   11447 124.46    3351 3350.760
   11448 124.47    3335 3350.479
   11449 124.48    3327 3350.359
   11450 124.49    3284 3350.185
   11451 124.50    3278 3349.949
   11452 124.51    3286 3349.772
   11453 124.52    3254 3349.578
   11454 124.53    3285 3349.251
   11455 124.54    3270 3348.941
   11456 124.55    3313 3348.722
   11457 124.56    3331 3348.566
   11458 124.57    3328 3348.129
   11459 124.58    3346 3347.931
   11460 124.59    3315 3347.703
   11461 124.60    3320 3347.521
   11462 124.61    3290 3347.371
   11463 124.62    3331 3347.173
   11464 124.63    3286 3347.029
   11465 124.64    3315 3346.879
   11466 124.65    3314 3346.722
   11467 124.66    3340 3346.560
   11468 124.67    3337 3346.001
   11469 124.68    3295 3345.824
   11470 124.69    3271 3345.593
   11471 124.70    3282 3345.377
   11472 124.71    3313 3345.239
   11473 124.72    3375 3345.114
   11474 124.73    3337 3344.980
   11475 124.74    3252 3344.841
   11476 124.75    3238 3344.732
   11477 124.76    3320 3344.619
   11478 124.77    3355 3344.457
   11479 124.78    3331 3344.331
   11480 124.79    3275 3344.139
   11481 124.80    3237 3344.090
   11482 124.81    3263 3343.832
   11483 124.82    3311 3343.715
   11484 124.83    3360 3343.574
   11485 124.84    3338 3343.470
   11486 124.85    3300 3343.436
   11487 124.86    3240 3343.287
   11488 124.87    3313 3343.154
   11489 124.88    3343 3343.084
   11490 124.89    3332 3342.908
   11491 124.90    3349 3342.831
   11492 124.91    3339 3342.836
   11493 124.92    3317 3342.611
   11494 124.93    3311 3342.627
   11495 124.94    3313 3342.669
   11496 124.95    3261 3342.733
   11497 124.96    3263 3342.765
   11498 124.97    3332 3342.827
   11499 124.98    3328 3342.907
   11500 124.99    3318 3342.943
   11501 125.00    3315 3343.051
   11502 125.01    3359 3343.227
   11503 125.02    3332 3343.393
   11504 125.03    3343 3343.642
   11505 125.04    3327 3343.874
   11506 125.05    3297 3343.999
   11507 125.06    3251 3344.285
   11508 125.07    3288 3344.586
   11509 125.08    3256 3344.762
   11510 125.09    3294 3345.032
   11511 125.10    3331 3345.319
   11512 125.11    3282 3345.697
   11513 125.12    3321 3346.039
   11514 125.13    3327 3346.212
   11515 125.14    3287 3346.466
   11516 125.15    3302 3346.749
   11517 125.16    3332 3346.790
   11518 125.17    3305 3346.926
   11519 125.18    3313 3347.112
   11520 125.19    3348 3347.271
   11521 125.20    3310 3347.360
   11522 125.21    3321 3347.532
   11523 125.22    3347 3347.602
   11524 125.23    3338 3347.735
   11525 125.24    3318 3347.821
   11526 125.25    3314 3347.885
   11527 125.26    3288 3347.950
   11528 125.27    3285 3347.976
   11529 125.28    3307 3347.975
   11530 125.29    3292 3347.957
   11531 125.30    3342 3347.678
   11532 125.31    3280 3347.601
   11533 125.32    3223 3347.355
   11534 125.33    3311 3347.252
   11535 125.34    3354 3347.177
   11536 125.35    3262 3347.040
   11537 125.36    3243 3346.946
   11538 125.37    3288 3346.680
   11539 125.38    3271 3346.526
   11540 125.39    3313 3346.345
   11541 125.40    3316 3346.078
   11542 125.41    3314 3345.795
   11543 125.42    3359 3345.624
   11544 125.43    3316 3345.430
   11545 125.44    3284 3345.241
   11546 125.45    3324 3345.128
   11547 125.46    3365 3344.961
   11548 125.47    3308 3344.838
   11549 125.48    3261 3344.636
   11550 125.49    3249 3344.621
   11551 125.50    3287 3344.342
   11552 125.51    3357 3344.305
   11553 125.52    3328 3344.315
   11554 125.53    3259 3344.302
   11555 125.54    3254 3344.177
   11556 125.55    3296 3344.235
   11557 125.56    3286 3344.337
   11558 125.57    3320 3344.474
   11559 125.58    3362 3344.624
   11560 125.59    3325 3344.770
   11561 125.60    3291 3344.949
   11562 125.61    3310 3345.101
   11563 125.62    3294 3345.340
   11564 125.63    3272 3345.570
   11565 125.64    3315 3345.752
   11566 125.65    3316 3345.993
   11567 125.66    3292 3346.271
   11568 125.67    3321 3346.528
   11569 125.68    3284 3346.783
   11570 125.69    3276 3347.063
   11571 125.70    3369 3347.366
   11572 125.71    3369 3347.551
   11573 125.72    3320 3347.885
   11574 125.73    3259 3348.172
   11575 125.74    3241 3348.472
   11576 125.75    3277 3348.855
   11577 125.76    3271 3349.209
   11578 125.77    3280 3349.567
   11579 125.78    3315 3349.958
   11580 125.79    3359 3350.237
   11581 125.80    3363 3350.611
   11582 125.81    3336 3350.967
   11583 125.82    3323 3351.366
   11584 125.83    3333 3351.636
   11585 125.84    3333 3352.030
   11586 125.85    3268 3352.418
   11587 125.86    3277 3352.826
   11588 125.87    3245 3353.234
   11589 125.88    3282 3353.696
   11590 125.89    3358 3354.123
   11591 125.90    3339 3354.553
   11592 125.91    3267 3354.948
   11593 125.92    3308 3355.259
   11594 125.93    3327 3355.656
   11595 125.94    3295 3356.121
   11596 125.95    3263 3356.519
   11597 125.96    3271 3356.965
   11598 125.97    3304 3357.405
   11599 125.98    3305 3357.854
   11600 125.99    3364 3358.243
   11601 126.00    3349 3358.459
   11602 126.01    3278 3358.900
   11603 126.02    3281 3359.307
   11604 126.03    3308 3359.769
   11605 126.04    3334 3360.266
   11606 126.05    3321 3360.736
   11607 126.06    3321 3361.177
   11608 126.07    3320 3361.617
   11609 126.08    3381 3362.088
   11610 126.09    3397 3362.607
   11611 126.10    3380 3363.107
   11612 126.11    3317 3363.565
   11613 126.12    3288 3364.035
   11614 126.13    3282 3364.509
   11615 126.14    3323 3364.984
   11616 126.15    3322 3365.436
   11617 126.16    3335 3365.931
   11618 126.17    3348 3366.428
   11619 126.18    3373 3366.903
   11620 126.19    3427 3367.307
   11621 126.20    3393 3367.786
   11622 126.21    3324 3368.021
   11623 126.22    3318 3368.448
   11624 126.23    3313 3368.826
   11625 126.24    3260 3369.239
   11626 126.25    3233 3369.544
   11627 126.26    3286 3369.922
   11628 126.27    3324 3370.281
   11629 126.28    3338 3370.648
   11630 126.29    3334 3371.011
   11631 126.30    3387 3371.339
   11632 126.31    3367 3371.636
   11633 126.32    3344 3371.800
   11634 126.33    3319 3372.037
   11635 126.34    3315 3372.261
   11636 126.35    3339 3372.311
   11637 126.36    3335 3372.568
   11638 126.37    3284 3372.757
   11639 126.38    3273 3372.958
   11640 126.39    3341 3373.177
   11641 126.40    3342 3373.371
   11642 126.41    3325 3373.547
   11643 126.42    3322 3373.685
   11644 126.43    3341 3373.819
   11645 126.44    3320 3373.910
   11646 126.45    3326 3373.895
   11647 126.46    3326 3374.065
   11648 126.47    3266 3374.221
   11649 126.48    3281 3374.373
   11650 126.49    3308 3374.520
   11651 126.50    3342 3374.677
   11652 126.51    3387 3374.918
   11653 126.52    3385 3375.093
   11654 126.53    3377 3375.315
   11655 126.54    3381 3375.447
   11656 126.55    3341 3375.665
   11657 126.56    3396 3375.903
   11658 126.57    3395 3376.153
   11659 126.58    3332 3376.472
   11660 126.59    3316 3376.804
   11661 126.60    3348 3377.199
   11662 126.61    3399 3377.579
   11663 126.62    3427 3377.961
   11664 126.63    3422 3378.434
   11665 126.64    3347 3378.973
   11666 126.65    3305 3379.537
   11667 126.66    3331 3380.160
   11668 126.67    3332 3380.665
   11669 126.68    3397 3381.264
   11670 126.69    3381 3381.967
   11671 126.70    3356 3382.746
   11672 126.71    3423 3383.445
   11673 126.72    3379 3384.272
   11674 126.73    3400 3385.170
   11675 126.74    3420 3386.112
   11676 126.75    3417 3387.106
   11677 126.76    3424 3388.141
   11678 126.77    3356 3389.161
   11679 126.78    3409 3390.189
   11680 126.79    3380 3391.321
   11681 126.80    3402 3392.478
   11682 126.81    3452 3393.672
   11683 126.82    3426 3394.861
   11684 126.83    3395 3395.991
   11685 126.84    3384 3397.250
   11686 126.85    3360 3398.422
   11687 126.86    3350 3399.681
   11688 126.87    3402 3400.961
   11689 126.88    3441 3402.279
   11690 126.89    3459 3403.583
   11691 126.90    3411 3404.902
   11692 126.91    3421 3406.165
   11693 126.92    3437 3407.391
   11694 126.93    3408 3408.599
   11695 126.94    3431 3409.890
   11696 126.95    3396 3411.046
   11697 126.96    3422 3412.255
   11698 126.97    3479 3413.473
   11699 126.98    3514 3414.596
   11700 126.99    3466 3415.775
   11701 127.00    3484 3416.925
   11702 127.01    3481 3418.016
   11703 127.02    3417 3419.097
   11704 127.03    3400 3420.156
   11705 127.04    3394 3421.153
   11706 127.05    3408 3422.141
   11707 127.06    3434 3423.054
   11708 127.07    3421 3423.891
   11709 127.08    3442 3424.594
   11710 127.09    3469 3425.373
   11711 127.10    3441 3426.169
   11712 127.11    3429 3426.604
   11713 127.12    3435 3427.340
   11714 127.13    3464 3427.972
   11715 127.14    3539 3428.621
   11716 127.15    3472 3429.302
   11717 127.16    3359 3429.949
   11718 127.17    3389 3430.482
   11719 127.18    3451 3431.041
   11720 127.19    3472 3431.601
   11721 127.20    3426 3432.130
   11722 127.21    3372 3432.606
   11723 127.22    3391 3433.088
   11724 127.23    3482 3433.546
   11725 127.24    3482 3433.979
   11726 127.25    3442 3434.313
   11727 127.26    3443 3434.679
   11728 127.27    3466 3435.001
   11729 127.28    3431 3435.284
   11730 127.29    3404 3435.448
   11731 127.30    3392 3435.651
   11732 127.31    3379 3435.772
   11733 127.32    3413 3435.671
   11734 127.33    3442 3435.684
   11735 127.34    3510 3435.670
   11736 127.35    3489 3435.555
   11737 127.36    3469 3435.351
   11738 127.37    3500 3435.202
   11739 127.38    3481 3435.001
   11740 127.39    3453 3434.209
   11741 127.40    3404 3433.910
   11742 127.41    3387 3433.496
   11743 127.42    3400 3433.097
   11744 127.43    3353 3432.664
   11745 127.44    3372 3432.190
   11746 127.45    3434 3431.660
   11747 127.46    3445 3431.114
   11748 127.47    3443 3430.185
   11749 127.48    3436 3429.652
   11750 127.49    3439 3429.007
   11751 127.50    3393 3428.450
   11752 127.51    3375 3427.803
   11753 127.52    3480 3427.069
   11754 127.53    3537 3426.530
   11755 127.54    3443 3425.996
   11756 127.55    3404 3425.496
   11757 127.56    3421 3424.697
   11758 127.57    3475 3424.142
   11759 127.58    3435 3423.625
   11760 127.59    3396 3423.262
   11761 127.60    3453 3422.855
   11762 127.61    3443 3422.345
   11763 127.62    3463 3422.055
   11764 127.63    3488 3421.882
   11765 127.64    3521 3421.795
   11766 127.65    3497 3421.757
   11767 127.66    3440 3421.695
   11768 127.67    3408 3421.775
   11769 127.68    3439 3421.932
   11770 127.69    3422 3422.174
   11771 127.70    3426 3422.487
   11772 127.71    3417 3422.845
   11773 127.72    3454 3423.266
   11774 127.73    3480 3423.776
   11775 127.74    3417 3424.340
   11776 127.75    3405 3424.960
   11777 127.76    3416 3425.632
   11778 127.77    3418 3426.302
   11779 127.78    3468 3427.033
   11780 127.79    3473 3427.791
   11781 127.80    3444 3428.559
   11782 127.81    3424 3429.347
   11783 127.82    3417 3430.045
   11784 127.83    3425 3430.680
   11785 127.84    3373 3431.461
   11786 127.85    3428 3432.245
   11787 127.86    3499 3432.892
   11788 127.87    3452 3433.609
   11789 127.88    3401 3434.163
   11790 127.89    3395 3434.739
   11791 127.90    3408 3435.061
   11792 127.91    3442 3435.402
   11793 127.92    3462 3435.685
   11794 127.93    3428 3435.971
   11795 127.94    3416 3436.158
   11796 127.95    3486 3436.168
   11797 127.96    3492 3436.132
   11798 127.97    3464 3435.990
   11799 127.98    3454 3435.490
   11800 127.99    3472 3435.078
   11801 128.00    3482 3434.550
   11802 128.01    3445 3433.884
   11803 128.02    3451 3433.090
   11804 128.03    3490 3432.010
   11805 128.04    3433 3431.082
   11806 128.05    3350 3430.018
   11807 128.06    3371 3428.839
   11808 128.07    3360 3427.639
   11809 128.08    3374 3426.194
   11810 128.09    3399 3424.836
   11811 128.10    3426 3423.336
   11812 128.11    3395 3421.801
   11813 128.12    3399 3420.250
   11814 128.13    3489 3418.669
   11815 128.14    3509 3416.998
   11816 128.15    3467 3415.304
   11817 128.16    3442 3413.615
   11818 128.17    3422 3411.937
   11819 128.18    3431 3410.263
   11820 128.19    3496 3408.461
   11821 128.20    3522 3406.636
   11822 128.21    3416 3404.990
   11823 128.22    3366 3403.377
   11824 128.23    3430 3401.798
   11825 128.24    3436 3400.223
   11826 128.25    3437 3398.737
   11827 128.26    3420 3397.248
   11828 128.27    3408 3395.834
   11829 128.28    3403 3394.535
   11830 128.29    3393 3393.284
   11831 128.30    3372 3392.116
   11832 128.31    3371 3390.935
   11833 128.32    3385 3389.850
   11834 128.33    3377 3388.854
   11835 128.34    3423 3387.967
   11836 128.35    3390 3387.146
   11837 128.36    3388 3386.392
   11838 128.37    3447 3385.639
   11839 128.38    3445 3385.029
   11840 128.39    3355 3384.490
   11841 128.40    3381 3383.944
   11842 128.41    3407 3383.516
   11843 128.42    3419 3382.992
   11844 128.43    3391 3382.617
   11845 128.44    3361 3382.344
   11846 128.45    3354 3382.110
   11847 128.46    3328 3381.894
   11848 128.47    3368 3381.722
   11849 128.48    3361 3381.521
   11850 128.49    3321 3381.347
   11851 128.50    3385 3381.160
   11852 128.51    3400 3381.049
   11853 128.52    3415 3380.847
   11854 128.53    3452 3380.711
   11855 128.54    3405 3380.584
   11856 128.55    3353 3380.416
   11857 128.56    3366 3380.252
   11858 128.57    3372 3379.986
   11859 128.58    3356 3379.718
   11860 128.59    3398 3379.495
   11861 128.60    3414 3379.132
   11862 128.61    3434 3378.560
   11863 128.62    3393 3378.203
   11864 128.63    3397 3377.846
   11865 128.64    3363 3377.074
   11866 128.65    3357 3376.385
   11867 128.66    3323 3375.838
   11868 128.67    3342 3375.317
   11869 128.68    3408 3374.736
   11870 128.69    3408 3374.130
   11871 128.70    3383 3373.315
   11872 128.71    3379 3372.473
   11873 128.72    3357 3371.697
   11874 128.73    3345 3370.873
   11875 128.74    3331 3369.950
   11876 128.75    3303 3369.031
   11877 128.76    3321 3368.105
   11878 128.77    3346 3367.047
   11879 128.78    3336 3365.862
   11880 128.79    3320 3364.801
   11881 128.80    3288 3363.615
   11882 128.81    3302 3362.521
   11883 128.82    3332 3361.294
   11884 128.83    3330 3360.124
   11885 128.84    3305 3358.881
   11886 128.85    3316 3357.656
   11887 128.86    3324 3356.350
   11888 128.87    3327 3355.087
   11889 128.88    3326 3353.818
   11890 128.89    3320 3352.538
   11891 128.90    3312 3351.242
   11892 128.91    3303 3349.826
   11893 128.92    3298 3348.496
   11894 128.93    3310 3347.106
   11895 128.94    3307 3345.637
   11896 128.95    3353 3344.285
   11897 128.96    3397 3342.865
   11898 128.97    3390 3341.518
   11899 128.98    3354 3340.112
   11900 128.99    3383 3338.766
   11901 129.00    3379 3337.357
   11902 129.01    3377 3336.016
   11903 129.02    3353 3334.650
   11904 129.03    3349 3333.246
   11905 129.04    3366 3331.868
   11906 129.05    3378 3330.535
   11907 129.06    3356 3329.144
   11908 129.07    3370 3327.751
   11909 129.08    3401 3326.446
   11910 129.09    3387 3325.137
   11911 129.10    3365 3323.812
   11912 129.11    3393 3322.346
   11913 129.12    3367 3320.938
   11914 129.13    3338 3319.293
   11915 129.14    3334 3318.019
   11916 129.15    3358 3316.708
   11917 129.16    3371 3315.312
   11918 129.17    3363 3314.002
   11919 129.18    3367 3312.211
   11920 129.19    3397 3310.922
   11921 129.20    3404 3309.673
   11922 129.21    3350 3308.246
   11923 129.22    3332 3306.990
   11924 129.23    3355 3305.558
   11925 129.24    3322 3304.286
   11926 129.25    3237 3302.966
   11927 129.26    3287 3301.681
   11928 129.27    3342 3300.406
   11929 129.28    3351 3299.117
   11930 129.29    3335 3297.756
   11931 129.30    3334 3296.503
   11932 129.31    3258 3295.085
   11933 129.32    3287 3293.791
   11934 129.33    3331 3292.532
   11935 129.34    3321 3291.255
   11936 129.35    3323 3289.961
   11937 129.36    3310 3288.455
   11938 129.37    3353 3287.135
   11939 129.38    3364 3285.850
   11940 129.39    3341 3284.549
   11941 129.40    3297 3283.275
   11942 129.41    3316 3281.877
   11943 129.42    3314 3280.614
   11944 129.43    3278 3279.360
   11945 129.44    3307 3278.103
   11946 129.45    3328 3276.804
   11947 129.46    3363 3275.516
   11948 129.47    3353 3274.289
   11949 129.48    3337 3273.005
   11950 129.49    3343 3271.731
   11951 129.50    3365 3270.407
   11952 129.51    3303 3269.116
   11953 129.52    3316 3267.949
   11954 129.53    3357 3266.749
   11955 129.54    3342 3265.583
   11956 129.55    3341 3264.440
   11957 129.56    3311 3263.332
   11958 129.57    3286 3262.236
   11959 129.58    3323 3261.011
   11960 129.59    3353 3259.924
   11961 129.60    3321 3258.813
   11962 129.61    3278 3257.679
   11963 129.62    3277 3256.315
   11964 129.63    3319 3255.268
   11965 129.64    3377 3254.279
   11966 129.65    3371 3253.151
   11967 129.66    3313 3252.093
   11968 129.67    3328 3251.055
   11969 129.68    3329 3250.108
   11970 129.69    3337 3249.123
   11971 129.70    3318 3248.176
   11972 129.71    3310 3247.084
   11973 129.72    3348 3246.147
   11974 129.73    3319 3245.128
   11975 129.74    3320 3244.050
   11976 129.75    3275 3243.096
   11977 129.76    3296 3241.996
   11978 129.77    3326 3240.978
   11979 129.78    3318 3239.993
   11980 129.79    3328 3238.956
   11981 129.80    3345 3237.950
   11982 129.81    3362 3236.804
   11983 129.82    3321 3235.741
   11984 129.83    3337 3234.664
   11985 129.84    3315 3233.494
   11986 129.85    3303 3232.285
   11987 129.86    3318 3231.103
   11988 129.87    3376 3229.939
   11989 129.88    3413 3228.736
   11990 129.89    3377 3227.423
   11991 129.90    3381 3226.178
   11992 129.91    3344 3224.890
   11993 129.92    3345 3223.495
   11994 129.93    3307 3222.048
   11995 129.94    3328 3220.707
   11996 129.95    3395 3219.250
   11997 129.96    3418 3217.879
   11998 129.97    3381 3216.456
   11999 129.98    3319 3215.052
   12000 129.99    3287 3213.606
   12001 130.00    3330 3212.162

# the profile listing in this example has been truncated for brevity

# The following lines are used to test the character set of files sent by
# network email or other means. They are not part of the CIF data set.
# abcdefghijklmnopqrstuvwxyzABCDEFGHIJKLMNOPQRSTUVWXYZ0123456789
# !@#$%^&*()_+{}:"~<>?|\-=[];'`,./
